# Supplementary material for: Single-cell characterization of leukemic and non-leukemic immune repertoires in CD8+ T-cell large granular lymphocytic leukemia
Source: Nat Commun. 2022 Apr 11;13:1981. doi: 10.1038/s41467-022-29173-z (PMC9001660; doi:10.1038/s41467-022-29173-z)
Supplement: Supplementary file 5 — Supplementary Data 2 [file 41467_2022_29173_MOESM5_ESM.xlsx]

## Sheet: Fig. 1b cluster DEGs
p_val	avg_logFC	pct.1	pct.2	p_val_adj	cluster	gene		Supplementary Data 2: The differentially expressed genes in the clusters identified from CD45+ sorted scRNAseq profiles from 11 T-LGLL and 6 healthy samples.
9.1619988149163e-218	54.3926429285019	0.995	0.501	2.17084399920627e-213	0 CD8 effector	CCL5		Differential expression calculated with t-test and corrected with Bonferroni.
2.37100062004123e-178	46.8054728581217	0.987	0.516	5.61784886912568e-174	0 CD8 effector	NKG7
2.0471229575521e-176	22.2785830024757	0.886	0.24	4.85045313562395e-172	0 CD8 effector	GZMH
4.46117623778821e-102	4.26977951679349	0.671	0.177	1.05703109778154e-97	0 CD8 effector	CD8A
3.15534151167646e-92	1.86620258363923	0.748	0.236	7.4762661777662e-88	0 CD8 effector	FGFBP2
1.54626611930519e-75	1.64508764361651	0.767	0.323	3.66372294308172e-71	0 CD8 effector	GZMM
1.79684023866658e-55	0.895794581759335	0.91	0.672	4.25743326149659e-51	0 CD8 effector	HCST
2.39965331249361e-53	2.38985954516984	0.804	0.428	5.68573855862236e-49	0 CD8 effector	CD3D
8.89852954944335e-53	1.71652901210134	0.928	0.536	2.10841759144511e-48	0 CD8 effector	CD3E
2.13660444768176e-48	1.29716148005363	0.851	0.541	5.06247057833717e-44	0 CD8 effector	LITAF
3.45351768144778e-43	0.981401344364815	0.389	0.09	8.18276479442237e-39	0 CD8 effector	ADGRG1
3.74733641426489e-43	1.08425399893928	0.531	0.209	8.87893889995924e-39	0 CD8 effector	LYAR
2.82823962502648e-42	0.732631224361395	0.32	0.061	6.70123096753774e-38	0 CD8 effector	FCRL6
4.02987614163362e-42	6.44212384512643	0.501	0.203	9.5483885299867e-38	0 CD8 effector	CMC1
3.2716963639016e-41	0.799306061969591	0.674	0.331	7.75195736462846e-37	0 CD8 effector	CD3G
2.52802813918004e-39	0.557298382897609	0.335	0.08	5.9899098729732e-35	0 CD8 effector	C1orf21
1.96100445860335e-38	3.68416541563104	0.598	0.186	4.64640396421478e-34	0 CD8 effector	PRF1
7.33207278731941e-37	0.373327525437729	0.379	0.12	1.73726132622746e-32	0 CD8 effector	S1PR5
7.89582288574345e-36	1.46079333446724	0.377	0.123	1.87083627454805e-31	0 CD8 effector	SH2D2A
4.41780894736227e-33	0.350025765408356	0.63	0.364	1.04675565198802e-28	0 CD8 effector	PPP2R5C
5.28329177700161e-33	0.418120535090668	0.255	0.065	1.25182315364276e-28	0 CD8 effector	F2R
1.20515152254068e-32	0.975395010710711	0.256	0.05	2.85548601750788e-28	0 CD8 effector	LAG3
2.60853298911844e-32	0.497783659864973	0.354	0.136	6.18065806441723e-28	0 CD8 effector	TSEN54
2.14994539999907e-29	0.966747843131411	0.531	0.264	5.09408063075779e-25	0 CD8 effector	FYN
2.2629993401411e-28	1.14504793202712	0.357	0.105	5.36195063653031e-24	0 CD8 effector	KLRG1
5.92371422550038e-28	0.480929385537733	0.446	0.18	1.40356484859006e-23	0 CD8 effector	APMAP
1.37565963539344e-27	1.76178647053592	0.263	0.075	3.25948794010121e-23	0 CD8 effector	PRSS23
5.40767042447369e-27	0.35798518694494	0.272	0.094	1.2812934303748e-22	0 CD8 effector	TTC38
5.79860945040623e-27	0.550764469402147	0.326	0.12	1.37392252317925e-22	0 CD8 effector	TGFBR3
2.05727953312517e-26	0.816269902396345	0.585	0.344	4.87451812578678e-22	0 CD8 effector	ARPC5L
8.36338660901095e-25	0.535395456025276	0.365	0.152	1.98162082313905e-20	0 CD8 effector	MRPL10
1.22830999616914e-23	0.351879335671655	0.273	0.125	2.91035770492315e-19	0 CD8 effector	ZBTB38
2.07987053259805e-23	12.8121436337527	0.61	0.192	4.92804523993783e-19	0 CD8 effector	CCL4
2.59269825238022e-23	0.965112736553882	0.687	0.453	6.14313923918968e-19	0 CD8 effector	RARRES3
7.74192762356443e-23	1.32267921481154	0.447	0.205	1.83437233112736e-18	0 CD8 effector	SYTL3
2.49629304848409e-22	4.51269212575208	0.421	0.207	5.9147167490782e-18	0 CD8 effector	SRRT
7.12789537173948e-22	0.852513720596071	0.274	0.098	1.68888352937995e-17	0 CD8 effector	SLA2
8.18506589199073e-22	0.42296112578164	0.282	0.107	1.93936951244828e-17	0 CD8 effector	SAMD3
7.29118177072552e-21	0.455314793948684	0.487	0.266	1.7275726087557e-16	0 CD8 effector	ZAP70
1.05670098894506e-20	0.419327565403368	0.247	0.106	2.50374732320642e-16	0 CD8 effector	APOBEC3G
1.09283295700677e-20	1.12280505243203	0.115	0.009	2.58935840833185e-16	0 CD8 effector	TRGV4
1.68033944833059e-20	0.441114653816625	0.196	0.054	3.98139628887451e-16	0 CD8 effector	PTMS
3.27985756882278e-20	1.11961271329108	0.518	0.294	7.77129452356868e-16	0 CD8 effector	PRKCH
5.0571362106873e-20	0.352809280086507	0.308	0.147	1.19823785376025e-15	0 CD8 effector	ABHD17A
6.25002488220781e-20	0.431054019901411	0.417	0.227	1.48088089559032e-15	0 CD8 effector	RASSF1
1.14394491330462e-19	0.459521958172002	0.296	0.122	2.71046307758396e-15	0 CD8 effector	ZBP1
1.81240931567098e-19	0.431075367521317	0.284	0.13	4.29432263255082e-15	0 CD8 effector	STOM
3.16181027757287e-19	0.296827329306153	0.224	0.092	7.49159327168116e-15	0 CD8 effector	PLA2G16
5.91008011813004e-19	3.36439397768585	0.486	0.25	1.40033438318973e-14	0 CD8 effector	TUBA4A
1.00399053564302e-18	0.720765796237151	0.497	0.284	2.37885517515257e-14	0 CD8 effector	PPP3CC
1.62628672941597e-18	0.629087781859701	0.463	0.22	3.85332377667821e-14	0 CD8 effector	SYNE1
2.48451031395765e-18	0.506627482441747	0.317	0.129	5.88679873789125e-14	0 CD8 effector	TPST2
3.482448527449e-18	0.340167817098273	0.243	0.089	8.25131354093765e-14	0 CD8 effector	CHST12
9.99424860696498e-18	0.996054003729883	0.117	0.007	2.36803726493428e-13	0 CD8 effector	TRGV8
3.86592668813657e-17	0.260299527893222	0.173	0.051	9.1599266948708e-13	0 CD8 effector	TOX
5.69833429292411e-17	5.34283962205258	0.415	0.23	1.35016332736544e-12	0 CD8 effector	RAB5IF
1.3431287831351e-16	0.340583576190311	0.23	0.07	3.18240933876031e-12	0 CD8 effector	TBX21
3.53667645870961e-16	0.331380114777421	0.201	0.071	8.37980120126654e-12	0 CD8 effector	ENC1
5.23303528459945e-16	0.310924399005039	0.213	0.1	1.23991538033299e-11	0 CD8 effector	PATL2
5.80291722056208e-16	0.444385343278284	0.41	0.244	1.37494320623998e-11	0 CD8 effector	AKNA
8.38343704367319e-16	0.765594631550917	0.134	0.035	1.98637157312792e-11	0 CD8 effector	TRGV10
8.53418917251206e-16	0.302837087884236	0.423	0.257	2.02209078253501e-11	0 CD8 effector	RNF166
8.67878410402034e-16	0.371801873981112	0.223	0.112	2.05635110560658e-11	0 CD8 effector	PPP1R16B
1.12648447330542e-15	0.593601316258362	0.548	0.36	2.66909231104985e-11	0 CD8 effector	SUN2
1.3684502541861e-15	0.314976104429744	0.162	0.051	3.24240603226855e-11	0 CD8 effector	TRG-AS1
2.25334725534055e-15	1.46548557804584	0.224	0.1	5.33908098680391e-11	0 CD8 effector	CD320
3.99109041727729e-15	0.317236862165381	0.242	0.103	9.45648963469682e-11	0 CD8 effector	PYHIN1
7.8533629314219e-15	0.528880754849974	0.381	0.2	1.8607758129711e-10	0 CD8 effector	MFSD10
2.6170224824462e-14	1.10385800607413	0.241	0.313	6.20077306990803e-10	0 CD8 effector	FLT3LG
4.70727493079096e-14	0.510685761158994	0.482	0.341	1.11534172210161e-09	0 CD8 effector	MBP
5.00050445105808e-14	0.528075133517946	0.512	0.367	1.1848195246337e-09	0 CD8 effector	VAMP2
1.28358388990181e-13	9.96304882551996	0.116	0.021	3.04132366873336e-09	0 CD8 effector	ZNF683
1.48085741315359e-13	0.462070888936262	0.393	0.195	3.50874355472611e-09	0 CD8 effector	LIME1
2.17559597958352e-13	0.269996050472253	0.21	0.106	5.1548571140252e-09	0 CD8 effector	GTF3C1
2.50994465711786e-13	0.61208825178342	0.394	0.267	5.94706287057505e-09	0 CD8 effector	DHRS7
4.26195088616143e-13	0.685795158362432	0.115	0.028	1.00982664296709e-08	0 CD8 effector	KIR3DL2
1.38441250611225e-12	0.272145666340144	0.103	0.024	3.28022699198237e-08	0 CD8 effector	SLC1A4
1.57088731112765e-12	0.401624462016913	0.285	0.151	3.72206039498586e-08	0 CD8 effector	PRDM1
1.69874365763959e-12	0.263621616255036	0.153	0.059	4.02500322241124e-08	0 CD8 effector	ASCL2
2.40897109675461e-12	0.343089515274464	0.316	0.187	5.70781611665037e-08	0 CD8 effector	CBLB
1.46076240221881e-11	0.318597666818558	0.247	0.118	3.46113043581726e-07	0 CD8 effector	RAB29
1.73648193087181e-11	1.25005775674309	0.316	0.176	4.11442028700766e-07	0 CD8 effector	ODC1
8.11080309012471e-11	0.378551576254487	0.385	0.239	1.92177368417415e-06	0 CD8 effector	PARP8
2.92294688046544e-10	0.353473466000636	0.339	0.18	6.92563033857481e-06	0 CD8 effector	ITGB7
4.76188923803678e-10	0.339653844300861	0.27	0.137	1.12828203606043e-05	0 CD8 effector	NFATC2
1.21403522049498e-09	0.48508611915508	0.609	0.416	2.8765350514408e-05	0 CD8 effector	RAP1B
1.45837699306798e-09	0.250695760159573	0.42	0.256	3.45547844737528e-05	0 CD8 effector	SKAP1
3.03068596070851e-09	0.265704341925833	0.303	0.17	7.18090731530274e-05	0 CD8 effector	SSBP4
3.08529593174258e-09	0.531206502378332	0.466	0.321	7.31030018067088e-05	0 CD8 effector	CCNH
5.4084693705265e-09	0.257489348635947	0.196	0.106	0.000128148273265255	0 CD8 effector	AL118516.1
6.98727838557913e-09	0.386470219052376	0.395	0.266	0.000165556574067912	0 CD8 effector	DSTN
1.3813408301719e-08	0.316412600241463	0.188	0.083	0.00032729489630093	0 CD8 effector	AC012615.1
3.35098871408641e-08	0.397302408013253	0.563	0.405	0.000793983265915635	0 CD8 effector	WIPF1
9.74610212837502e-08	0.318070846862996	0.312	0.189	0.00230924143829718	0 CD8 effector	MED15
1.00164275214814e-07	0.482276903318409	0.462	0.333	0.0023732923369398	0 CD8 effector	SELENOK
1.04835483875035e-07	0.319461429552913	0.109	0.037	0.00248397195493509	0 CD8 effector	COL6A2
1.38128424824549e-07	0.291146563139683	0.425	0.282	0.00327281489779286	0 CD8 effector	TBC1D10C
2.2790280522954e-07	0.544774191695315	0.395	0.282	0.00539992906710871	0 CD8 effector	HSPE1
5.49588939907686e-07	0.343043661731598	0.26	0.163	0.0130219603421727	0 CD8 effector	PTPN7
8.05373101602532e-07	0.286238458394689	0.255	0.151	0.0190825102693704	0 CD8 effector	BTN3A2
9.05514357316743e-07	0.336926878324951	0.523	0.389	0.0214552571822629	0 CD8 effector	IDS
9.70990193671004e-07	0.263727719448443	0.263	0.172	0.0230066416488408	0 CD8 effector	DNAJC1
1.66372656313702e-06	0.281055449959524	0.105	0.035	0.0394203371869685	0 CD8 effector	LAIR2
1.91208089625812e-226	33.1946486092572	1	0.989	4.53048447559399e-222	1 CD4	RPL32
1.44399206526346e-225	39.142768689156	1	0.991	3.42139479943523e-221	1 CD4	RPS12
3.05808094490662e-222	39.2141229122855	1	0.989	7.24581699086174e-218	1 CD4	RPL30
1.02260245414319e-216	25.958610457214	0.999	0.965	2.42295425484687e-212	1 CD4	RPS25
1.71826642348833e-206	12.2630523860537	1	0.992	4.07126046381325e-202	1 CD4	RPL13
8.67328053752025e-203	10.9017490336896	1	0.989	2.05504709056005e-198	1 CD4	RPL34
4.8193048226331e-201	14.1655572126183	1	0.981	1.14188608467469e-196	1 CD4	RPS3A
9.51371610447603e-197	23.2131780189761	1	0.987	2.25417989379455e-192	1 CD4	RPS27A
6.0892486029919e-184	5.07011637181026	0.999	0.949	1.4427865639929e-179	1 CD4	RPL9
2.91637569466382e-182	32.6418384036861	1	0.984	6.91006057093645e-178	1 CD4	RPS15A
1.00816669132401e-176	2.12535180981433	1	0.965	2.38875015842311e-172	1 CD4	RPL36
5.5336440444971e-176	31.9600551964979	0.997	0.959	1.31114161990314e-171	1 CD4	EEF1A1
1.34294971687281e-169	3.26268731083447	0.999	0.962	3.18198505915844e-165	1 CD4	RPL14
4.0804747881509e-168	6.2208455556499	0.999	0.98	9.66827696304473e-164	1 CD4	RPS3
2.95507453379168e-162	12.2560254668572	1	0.978	7.00175360036601e-158	1 CD4	RPLP2
7.45923389263815e-161	17.2139793445244	1	0.985	1.76739087852168e-156	1 CD4	RPL19
5.1658290411249e-160	10.4588187220095	0.909	0.433	1.22399153300413e-155	1 CD4	LDHB
8.16159143148714e-159	23.2116666707198	0.999	0.965	1.93380747377656e-154	1 CD4	RPS4X
5.75309147262335e-157	32.2138969102039	0.95	0.235	1.36313749352338e-152	1 CD4	LTB
2.39086766529263e-154	13.2673502801365	0.97	0.755	5.66492184614435e-150	1 CD4	SARAF
3.19472209514357e-152	17.214128656157	1	0.995	7.56957453223317e-148	1 CD4	RPL10
1.20784944128513e-149	4.18898469800044	0.988	0.842	2.86187846618099e-145	1 CD4	EEF1B2
4.32063932659179e-147	14.7678936859908	0.998	0.944	1.02373228204266e-142	1 CD4	RPS16
2.61215414177619e-145	11.5975005574992	0.997	0.905	6.18923802352451e-141	1 CD4	RPSA
7.07910587672947e-142	121.195872658629	1	0.992	1.67732334643228e-137	1 CD4	RPS27
1.1975348384935e-137	1.35712187035016	0.998	0.919	2.8374390463265e-133	1 CD4	RPL24
9.03912204246581e-137	18.2141445656633	1	0.991	2.14172957674185e-132	1 CD4	RPLP1
9.05859947458713e-135	23.3441809814958	0.996	0.964	2.14634455950867e-130	1 CD4	RPL21
2.69578864673961e-132	18.5424392211906	0.864	0.234	6.38740161958484e-128	1 CD4	IL7R
4.83566811111138e-131	39.2141238520716	1	0.995	1.14576320224673e-126	1 CD4	RPL41
8.40729969668266e-120	6.08966797862378	0.999	0.952	1.99202559013199e-115	1 CD4	RPL23A
3.65266187516786e-111	17.5869277655605	0.989	0.886	8.65461704702274e-107	1 CD4	RPL38
9.41065612351556e-108	2.71495220286877	0.53	0.028	2.22976086190578e-103	1 CD4	MAL
1.38647768415045e-102	9.47129528808112	0.973	0.803	3.28512022482607e-98	1 CD4	TOMM7
2.78219311714051e-101	10.5180157362429	0.698	0.194	6.59212837175273e-97	1 CD4	NOSIP
7.25614301700894e-101	1.46379581919473	0.984	0.836	1.7192705264501e-96	1 CD4	RPL31
2.32964198818469e-98	0.821106025057027	0.672	0.178	5.5198537268048e-94	1 CD4	FLT3LG
2.91098242146265e-91	9.92626665354625	0.601	0.115	6.8972817494136e-87	1 CD4	TCF7
5.23106926725172e-88	6.0093049996611	0.967	0.73	1.23944955218262e-83	1 CD4	FXYD5
2.36839666281958e-87	2.84008020880488	0.656	0.237	5.61167905288473e-83	1 CD4	PIK3IP1
2.80768829781404e-86	8.16239459985454	0.991	0.894	6.65253665284058e-82	1 CD4	RPL27
1.25801582309039e-84	2.24455799314012	0.506	0.067	2.98074269123036e-80	1 CD4	LEF1
7.51586289486246e-83	1.07602772781045	0.823	0.451	1.78080855430871e-78	1 CD4	EIF3E
1.59280126001203e-82	6.84916238606759	0.989	0.887	3.7739833054725e-78	1 CD4	EEF1D
2.81386116819804e-81	46.2132258294458	0.997	0.954	6.66716265192843e-77	1 CD4	RPS29
4.32453480436712e-80	1.36455924314695	0.548	0.12	1.02465527654675e-75	1 CD4	CAMK4
3.47544626138759e-79	2.66773609864338	0.954	0.717	8.23472237173176e-75	1 CD4	COX7C
4.32079478951273e-79	7.78455309716786	0.217	0.663	1.02376911742715e-74	1 CD4	CST7
5.23191077483075e-77	1.38833452791326	0.502	0.074	1.2396489389884e-72	1 CD4	RCAN3
1.07519884609805e-76	4.20406859359582	0.998	0.949	2.54757614594472e-72	1 CD4	RPL37A
3.21823567673498e-74	1.27172415655182	0.671	0.274	7.62528761245586e-70	1 CD4	TMEM123
2.22974543943221e-72	6.08313178325696	0.967	0.815	5.28315884419069e-68	1 CD4	RPL27A
5.91111527582066e-72	31.2140982938246	1	0.986	1.40057965345295e-67	1 CD4	RPS19
8.05857594459434e-69	8.09825581303109	0.758	0.421	1.90939898431218e-64	1 CD4	DNAJB1
1.00094266296732e-68	0.262986251710368	0.935	0.717	2.37163354563477e-64	1 CD4	RPL36A
1.9679254607626e-68	1.96740964292207	0.957	0.799	4.66280258673089e-64	1 CD4	TXNIP
2.73309126630201e-67	2.9254936438167	0.733	0.378	6.47578644637599e-63	1 CD4	SNHG8
1.98248100417492e-66	0.746657374094621	0.98	0.824	4.69729049129205e-62	1 CD4	BTF3
4.49149037818355e-66	2.14272072743853	0.648	0.313	1.06421373020681e-61	1 CD4	MGAT4A
2.86528090610945e-65	10.150484348165	0.869	0.552	6.78899657893572e-61	1 CD4	AES
1.53773483629727e-61	7.40299292246763	0.87	0.576	3.64350892112275e-57	1 CD4	HSPA8
9.98838390429478e-56	4.4611824173826	0.995	0.925	2.36664768228361e-51	1 CD4	RPL26
5.29079177208229e-55	5.58484811681259	0.792	0.509	1.25360020247718e-50	1 CD4	EIF4B
3.83522167498627e-53	1.05072633557267	0.826	0.528	9.08717423671246e-49	1 CD4	EIF3H
5.00472336040359e-53	1.61703944044647	0.324	0.026	1.18581915301403e-48	1 CD4	CCR7
3.83626812116832e-52	1.83561684202187	0.677	0.289	9.08965368629622e-48	1 CD4	FOXP1
7.02821441284911e-52	0.801845611391013	0.659	0.366	1.66526512298047e-47	1 CD4	ST13
1.00605521647458e-51	1.35831422330789	0.734	0.452	2.38374722991487e-47	1 CD4	TOMM20
1.08557146603037e-51	4.78849602296747	0.874	0.62	2.57215303161236e-47	1 CD4	SNRPD2
1.06684763800025e-49	0.658142120823177	0.273	0.034	2.52778879347778e-45	1 CD4	TRABD2A
4.52313253890862e-49	3.6503027516285	0.634	0.335	1.07171102376901e-44	1 CD4	2006-09-01
4.67297433266922e-49	4.12962140181769	0.92	0.697	1.10721453838264e-44	1 CD4	UQCRB
5.82758970321981e-48	3.97884987120947	0.681	0.407	1.3807891042809e-43	1 CD4	GYPC
6.11748608325334e-47	7.51220791098013	0.279	0.032	1.44947715256605e-42	1 CD4	MYC
1.220322900396e-46	1.51265280488068	0.53	0.227	2.89143308019828e-42	1 CD4	ARHGAP15
4.51702398858013e-46	2.0561272374941	0.636	0.33	1.07026366385418e-41	1 CD4	NDFIP1
3.49223744116398e-45	4.01867016326868	0.766	0.498	8.27450739309392e-41	1 CD4	EVL
1.59286134844327e-44	0.821863359407623	0.906	0.693	3.77412567900149e-40	1 CD4	COMMD6
5.68763484465452e-44	5.38299604648535	0.882	0.637	1.34762820009244e-39	1 CD4	EIF3F
1.24812063575222e-43	1.21927612059406	0.531	0.253	2.9572970343513e-39	1 CD4	CDKN1B
2.02384042163502e-43	2.04995207312448	0.329	0.051	4.79528749502202e-39	1 CD4	NELL2
8.32974561592445e-43	2.45479675994409	0.59	0.27	1.97364992623714e-38	1 CD4	RHOH
1.03969450190254e-42	1.36796907398893	0.456	0.168	2.46345215280788e-38	1 CD4	GIMAP7
1.71354978377403e-42	3.21107851553925	0.52	0.192	4.0600848576742e-38	1 CD4	SELL
4.31859777054996e-42	6.09310426976137	0.781	0.476	1.02324855575411e-37	1 CD4	ANP32B
6.87065819273782e-42	1.52797331705386	0.376	0.12	1.6279337521873e-37	1 CD4	PIM2
4.99023530192073e-41	6.67263993122536	0.604	0.378	1.1823863524371e-36	1 CD4	FYB1
6.72617322091828e-41	1.31803933489387	0.701	0.405	1.59369948296438e-36	1 CD4	NSA2
3.06893769261759e-40	6.0815137138784	0.787	0.506	7.27154096888812e-36	1 CD4	CD69
1.25622390297178e-39	1.14657223662463	0.746	0.489	2.97649691570134e-35	1 CD4	NDUFS5
2.06076208020438e-39	0.816619385294616	0.362	0.092	4.88276967283625e-35	1 CD4	OXNAD1
4.3108558173898e-39	1.37182039893893	0.699	0.46	1.02141417737234e-34	1 CD4	EIF4A2
6.59322629638299e-39	3.45289549014937	0.263	0.031	1.56219903866499e-34	1 CD4	PASK
3.43873615628692e-38	7.09674223081407	0.808	0.542	8.14774144870622e-34	1 CD4	GSTK1
6.89681119534318e-38	2.91608568959548	0.451	0.171	1.63413044462461e-33	1 CD4	CD5
8.74152423149012e-38	0.671960334870348	0.262	0.036	2.07121675140927e-33	1 CD4	SH3YL1
1.30116956088027e-37	0.703792667707064	0.33	0.081	3.08299115754971e-33	1 CD4	INPP4B
1.40311472933549e-37	1.17646038937032	0.738	0.494	3.32454003968751e-33	1 CD4	SBDS
3.39129141582016e-37	0.820596935007657	0.475	0.214	8.0353258806443e-33	1 CD4	OCIAD2
4.25293545964419e-37	0.584233240463147	0.299	0.081	1.0076905278081e-32	1 CD4	DGKA
5.02151966885263e-37	1.00971210378081	0.672	0.419	1.18979887033794e-32	1 CD4	C19orf53
5.52057610484408e-37	0.771339729363525	0.412	0.175	1.30804530228176e-32	1 CD4	C6orf48
5.66021298238058e-37	0.847307386109548	0.452	0.265	1.34113086404526e-32	1 CD4	TRAF3IP3
1.32821409543053e-36	2.96122078093058	0.933	0.738	3.14707047771311e-32	1 CD4	CIRBP
1.43999183409264e-36	0.59392790213174	0.195	0.017	3.4119166516991e-32	1 CD4	TSHZ2
1.96210334466848e-36	0.674142606970341	0.353	0.118	4.64900766485751e-32	1 CD4	TNFAIP8
5.44689929638295e-36	10.2356837587031	0.926	0.765	1.29058831928498e-31	1 CD4	JUNB
3.48593659639151e-35	0.466387755999184	0.253	0.053	8.25957817149005e-31	1 CD4	THEM4
3.82581717884012e-35	0.829849977262932	0.338	0.102	9.06489122354378e-31	1 CD4	S1PR1
4.28125851547266e-35	1.1722482312913	0.352	0.127	1.01440139265609e-30	1 CD4	ABLIM1
4.92090127345274e-35	0.889385121309483	0.564	0.324	1.16595834773189e-30	1 CD4	ACAP1
5.06696357674091e-35	0.624130537287651	0.332	0.104	1.20056634987299e-30	1 CD4	SATB1
6.4828920499852e-35	0.476259035737564	0.233	0.044	1.53605644232349e-30	1 CD4	TESPA1
1.58768975669324e-33	2.90073736034921	0.314	0.114	3.76187210950896e-29	1 CD4	SOCS3
3.04826927269194e-33	0.734071337007886	0.594	0.326	7.22256921471629e-29	1 CD4	EIF2S3
5.45302018639584e-33	3.92854204315723	0.449	0.19	1.29203860296463e-28	1 CD4	MCUB
9.48962664343519e-33	1.61842781244959	0.796	0.571	2.24847213689553e-28	1 CD4	SSR2
1.44229628191717e-32	0.717234231897908	0.635	0.378	3.41737681037454e-28	1 CD4	SMDT1
1.65717374689714e-32	0.487837010553009	0.288	0.071	3.92650747589809e-28	1 CD4	BEX2
1.7557142356483e-32	0.623746005993976	0.215	0.026	4.15998930994508e-28	1 CD4	FHIT
2.47284444717464e-32	2.54077010585579	0.404	0.177	5.85915763313559e-28	1 CD4	PIM1
4.66336074473602e-32	0.720151329370053	0.543	0.307	1.10493669485775e-27	1 CD4	FBL
7.95106877389898e-32	0.97973841073688	0.646	0.404	1.88392623528762e-27	1 CD4	CUTA
1.64038043125444e-31	1.01901921097315	0.405	0.189	3.88671739381428e-27	1 CD4	RHBDD2
1.6546898024479e-31	0.410151264215057	0.217	0.034	3.92062201792006e-27	1 CD4	CD28
1.85246897932453e-31	0.296717183956107	0.154	0.014	4.38923999961155e-27	1 CD4	EPHX2
7.46565745837879e-31	0.816969713618164	0.417	0.173	1.76891287818827e-26	1 CD4	PBXIP1
4.04746968285812e-30	0.474095755235605	0.226	0.049	9.59007466656402e-26	1 CD4	LDLRAP1
6.16116364791326e-30	1.28762338833984	0.478	0.251	1.45982611473657e-25	1 CD4	LAT
1.47959924252272e-29	0.478947013865394	0.512	0.314	3.50576244523332e-25	1 CD4	ETS1
2.13719312183714e-29	0.794309813570659	0.65	0.451	5.06386538288093e-25	1 CD4	ELF1
2.29965705418648e-29	2.17799558563145	0.623	0.404	5.44880742418945e-25	1 CD4	GTF3A
6.7254652911181e-29	0.598848674403598	0.39	0.172	1.59353174607752e-24	1 CD4	R3HDM4
7.17762351939621e-29	0.975736290188438	0.521	0.246	1.70066611668574e-24	1 CD4	CD6
9.24236476872196e-29	0.935833812409732	0.347	0.142	2.18988590830098e-24	1 CD4	LINC00861
1.04823511160692e-28	0.988938350641371	0.612	0.356	2.48368827344144e-24	1 CD4	PPP1R2
1.18304593839696e-28	0.453621402321763	0.432	0.224	2.80310904643776e-24	1 CD4	PSIP1
1.37025065704211e-28	0.422855348902687	0.213	0.056	3.24667190679557e-24	1 CD4	AP3M2
1.44282864269901e-28	0.463220943614376	0.26	0.071	3.41863818601103e-24	1 CD4	KCNA3
1.8775276448126e-28	0.537299243479855	0.261	0.08	4.44861400161898e-24	1 CD4	BCL2
4.722342812462e-28	1.15297498612404	0.491	0.247	1.11891190598475e-23	1 CD4	2001-09-01
6.35532848141627e-28	0.432537476479585	0.207	0.047	1.50583153038677e-23	1 CD4	TRAT1
1.19146429202257e-27	0.301070115600228	0.137	0.01	2.82305549351829e-23	1 CD4	TCEA3
1.62533884236855e-27	3.85694368180012	0.699	0.415	3.85107785310805e-23	1 CD4	CNN2
3.53673349194126e-27	1.35646979303448	0.53	0.329	8.37993633580562e-23	1 CD4	G3BP2
4.24400158750065e-27	0.699019465270705	0.374	0.142	1.0055737361424e-22	1 CD4	SFXN1
5.11318718103647e-27	1.55808174875257	0.338	0.121	1.21151857067478e-22	1 CD4	PDE3B
5.29775637272642e-27	0.427763359438369	0.233	0.051	1.2552503949538e-22	1 CD4	SERINC5
9.99641003564149e-27	1.22262306095873	0.801	0.595	2.36854939384489e-22	1 CD4	COX6C
1.07098793285629e-26	1.11250987856989	0.381	0.151	2.53759880810968e-22	1 CD4	TTC39C
1.35622776651203e-26	2.07943365253929	0.992	0.932	3.2134460699736e-22	1 CD4	MT-ND4L
2.19974451782569e-26	0.791870635739054	0.36	0.201	5.2120746605362e-22	1 CD4	AC026979.2
2.44238740865531e-26	0.925027333249878	0.602	0.387	5.78699272606789e-22	1 CD4	ANAPC16
4.05066561386963e-26	0.995818274746698	0.481	0.266	9.59764710550271e-22	1 CD4	ADD3
1.83282286902051e-25	1.01027722181298	0.251	0.074	4.3426905058572e-21	1 CD4	SESN3
2.42558835013745e-25	0.479056743546376	0.284	0.092	5.74718903681567e-21	1 CD4	SGTB
2.91667933312117e-25	0.387855571266456	0.189	0.027	6.9107800118973e-21	1 CD4	TNFRSF25
3.18733148720239e-25	1.82535367182959	0.769	0.577	7.55206322577735e-21	1 CD4	MBNL1
4.65847584226027e-25	12.2862277258691	0.953	0.826	1.10377926606515e-20	1 CD4	TMA7
5.92651408864251e-25	0.504037470619717	0.321	0.132	1.40422824816296e-20	1 CD4	SVIP
1.07755403139056e-24	0.36273579563976	0.192	0.04	2.5531565219768e-20	1 CD4	TNFSF8
1.1753742882537e-24	6.64011494660392	0.389	0.168	2.78493183858831e-20	1 CD4	TOB1
1.47044767581697e-24	0.519204002983346	0.518	0.318	3.48407872308072e-20	1 CD4	IKZF1
1.52962234613506e-24	0.293355033734843	0.147	0.025	3.62428718693242e-20	1 CD4	CD40LG
1.62621379974609e-24	11.0690237312517	0.995	0.967	3.85315097711838e-20	1 CD4	EIF1
1.87137993982769e-24	0.312461806221147	0.172	0.034	4.43404762942773e-20	1 CD4	RIC3
2.25704485902811e-24	0.862859148645069	0.379	0.154	5.3478420889812e-20	1 CD4	IL6ST
3.15532874979675e-24	0.401580354558358	0.192	0.036	7.47623593976841e-20	1 CD4	FAM102A
3.62085382645505e-24	3.21412560355606	0.997	0.966	8.5792510564026e-20	1 CD4	PTMA
3.7178604727295e-24	0.351063078812106	0.26	0.1	8.80909860408528e-20	1 CD4	ATP6V0E2
4.24715499381581e-24	0.673892368479697	0.518	0.286	1.00632090423472e-19	1 CD4	NOL7
4.368500496292e-24	0.354918032713653	0.115	0.007	1.03507250759143e-19	1 CD4	ADTRP
4.47575462299332e-24	0.651011272436242	0.349	0.162	1.06048530037204e-19	1 CD4	MZT2A
6.5383233115499e-24	0.514530122844823	0.431	0.244	1.54919032543863e-19	1 CD4	TMEM243
1.11206795037218e-23	0.414031187606194	0.257	0.097	2.63493380161185e-19	1 CD4	BCL11B
1.20720219830572e-23	0.532768290313778	0.475	0.252	2.86034488866556e-19	1 CD4	TSTD1
1.77416969577025e-23	0.55616829700013	0.394	0.214	4.20371767715802e-19	1 CD4	KIF2A
1.92701802216661e-23	0.920908890660714	0.708	0.568	4.56587650172158e-19	1 CD4	ATP5MG
2.33852965838147e-23	0.591625761647401	0.444	0.267	5.54091217256906e-19	1 CD4	BCAS2
2.47520804529605e-23	2.28531468242005	0.399	0.19	5.86475794252446e-19	1 CD4	FCMR
3.51151804866514e-23	0.308745614185626	0.228	0.088	8.32019086450718e-19	1 CD4	SELENOM
4.54529114085878e-23	5.26833444857653	0.67	0.455	1.07696128291508e-18	1 CD4	NDUFB9
6.38779838172068e-23	16.1969524829925	0.756	0.562	1.5135249485649e-18	1 CD4	TNFAIP3
9.2877863828161e-23	2.94497516819218	0.633	0.418	2.20064810554445e-18	1 CD4	ANKRD12
9.32547918348205e-23	0.754800760337553	0.556	0.373	2.20957903773424e-18	1 CD4	XRCC6
1.02810309428495e-22	2.37396696134849	0.457	0.235	2.43598747159877e-18	1 CD4	CD2
1.13607066367713e-22	2.69003919754871	0.551	0.318	2.69180583051658e-18	1 CD4	LCK
1.37174625070237e-22	0.41055259988146	0.209	0.073	3.25021556641419e-18	1 CD4	ITPKB
1.53934135071025e-22	0.321071667136144	0.547	0.331	3.64731539637287e-18	1 CD4	PHB2
2.39916006203044e-22	0.567861923294915	0.437	0.254	5.68456985097493e-18	1 CD4	EPB41L4A-AS1
3.45028268216614e-22	0.29120795685493	0.184	0.056	8.17509978712445e-18	1 CD4	TCAF2
3.53553548193139e-22	0.754132502997392	0.334	0.182	8.37709777088824e-18	1 CD4	ITK
3.67220889567434e-22	0.39660562350965	0.229	0.057	8.70093175741078e-18	1 CD4	STMN3
3.9704705824079e-22	0.58672625023538	0.667	0.449	9.40763299795727e-18	1 CD4	RSL24D1
7.24556963753666e-22	0.977485906204183	0.458	0.249	1.71676526991794e-17	1 CD4	GCC2
7.30885046920668e-22	0.292517361924353	0.175	0.045	1.73175903017383e-17	1 CD4	CFAP36
1.46932679940175e-21	0.736537355336076	0.571	0.375	3.48142291850251e-17	1 CD4	CDC42SE2
1.48894497082845e-21	0.524688883983586	0.284	0.115	3.52790621388094e-17	1 CD4	ATF7IP2
1.53155538364045e-21	0.342805482062198	0.361	0.175	3.62886732599768e-17	1 CD4	APEX1
1.72286675095405e-21	0.504051164375276	0.7	0.484	4.08216047971052e-17	1 CD4	CSDE1
1.81339442003747e-21	0.401461061125252	0.463	0.299	4.29665673883679e-17	1 CD4	MRPS21
2.29306129015719e-21	0.828222345491036	0.562	0.368	5.43317942089845e-17	1 CD4	UBE2B
2.33724669962129e-21	0.573741827012131	0.248	0.107	5.53787233008268e-17	1 CD4	TRADD
4.18919939849811e-21	1.14771574441846	0.664	0.46	9.92588905480142e-17	1 CD4	HMGN1
5.9828746635162e-21	0.520316404034251	0.399	0.235	1.41758232277353e-16	1 CD4	VPS51
7.25509317852432e-21	0.285243396767226	0.159	0.033	1.71902177771955e-16	1 CD4	CHMP7
8.59002661520879e-21	0.528008079187422	0.505	0.329	2.03532090620757e-16	1 CD4	SEC62
1.40365303905033e-20	0.501656849064293	0.251	0.092	3.32581551072585e-16	1 CD4	MAML2
2.00832930901589e-20	25.7559840881661	0.95	0.792	4.75853546478226e-16	1 CD4	ARHGDIB
2.62829342395927e-20	4.31893806041759	0.565	0.374	6.2274784387291e-16	1 CD4	SLC2A3
3.51576337670156e-20	0.456774120371316	0.325	0.139	8.33024974475668e-16	1 CD4	TC2N
3.81563129464129e-20	0.391503182407687	0.266	0.094	9.04075678952308e-16	1 CD4	IMPDH2
3.98457591362491e-20	0.478487494048397	0.541	0.369	9.44105416974285e-16	1 CD4	POLR1D
4.30203666236765e-20	0.841053702636393	0.425	0.245	1.01932456678139e-15	1 CD4	CYLD
5.85899198402814e-20	6.70597183330478	0.386	0.206	1.38822956069563e-15	1 CD4	CORO1B
6.09296638087275e-20	8.58217512978928	0.441	0.243	1.44366745428399e-15	1 CD4	ITM2A
9.5899171696352e-20	0.442783838076361	0.152	0.027	2.27223497417337e-15	1 CD4	ARMH1
9.71878648787595e-20	0.95921566171414	0.441	0.251	2.30276927043733e-15	1 CD4	BIN1
2.42921673390448e-19	0.27982939333522	0.126	0.026	5.75578612931328e-15	1 CD4	ICOS
2.72120060053321e-19	0.347354601564791	0.291	0.143	6.44761270290338e-15	1 CD4	MAPKAPK5-AS1
3.55230418882062e-19	0.632888737815254	0.445	0.257	8.41682954499157e-15	1 CD4	RBL2
8.84151087057255e-19	0.579503647749046	0.353	0.197	2.09490758567346e-14	1 CD4	TGFBR2
1.3678349138666e-18	0.40128618940889	0.45	0.253	3.24094804491551e-14	1 CD4	ALKBH7
1.95736328854681e-18	0.323658562405549	0.651	0.494	4.63777657588281e-14	1 CD4	DDX24
2.00500022732208e-18	0.608674666611667	0.5	0.358	4.75064753861694e-14	1 CD4	STK17A
2.13441190172669e-18	1.34062043210493	0.423	0.24	5.05727555995122e-14	1 CD4	MZT2B
3.02481501088164e-18	0.255852400736864	0.129	0.023	7.16699668678297e-14	1 CD4	SIRPG
4.81824804212689e-18	0.341209155012974	0.281	0.13	1.14163569110155e-13	1 CD4	SRSF8
5.35047851508915e-18	0.271016564219857	0.14	0.03	1.26774237936522e-13	1 CD4	ITGA6
5.72613831037666e-18	0.33946326071236	0.308	0.176	1.35675121126065e-13	1 CD4	MFNG
6.2596145080678e-18	0.269490814442656	0.236	0.11	1.48315306154158e-13	1 CD4	LETMD1
7.48744567122502e-18	0.301219093958375	0.297	0.152	1.77407537734006e-13	1 CD4	TRAPPC6A
8.74788835279885e-18	0.269487721874489	0.276	0.155	2.07272466631216e-13	1 CD4	KLHDC2
1.27635277473804e-17	0.475009989480241	0.428	0.241	3.02419026446432e-13	1 CD4	ABHD14B
1.79657690155483e-17	0.544829368967602	0.44	0.262	4.25680931054402e-13	1 CD4	TAF1D
1.98906494143923e-17	0.542545419560929	0.492	0.324	4.71289047224612e-13	1 CD4	RBMX
3.80636873472774e-17	0.518194190076582	0.515	0.339	9.01881008006391e-13	1 CD4	EIF3D
3.91824023992766e-17	0.252769858669102	0.24	0.101	9.2838784244846e-13	1 CD4	SYPL1
4.21659619888475e-17	0.374826474058054	0.41	0.227	9.99080303363752e-13	1 CD4	NDUFC1
5.46886576511291e-17	0.285189607852129	0.715	0.568	1.29579305438585e-12	1 CD4	PRRC2C
5.97661429842081e-17	0.398117895105342	0.294	0.158	1.41609899186783e-12	1 CD4	CNST
6.25970918721896e-17	8.1958212390546	0.346	0.169	1.48317549481966e-12	1 CD4	RGCC
7.03180880525483e-17	0.293772476046389	0.175	0.062	1.66611677831708e-12	1 CD4	THOC3
7.03427447448776e-17	6.56695253955291	0.789	0.571	1.66670099398513e-12	1 CD4	GMFG
9.4699274811087e-17	1.21756549172901	0.42	0.244	2.2438046173739e-12	1 CD4	WHAMM
1.06188559259786e-16	0.54316536977943	0.365	0.212	2.51603172310136e-12	1 CD4	FAM107B
1.86932763351851e-16	0.298710239957523	0.19	0.054	4.42918489485877e-12	1 CD4	TXK
2.02621443614833e-16	0.94419720397528	0.68	0.496	4.80091248500985e-12	1 CD4	UBE2D2
2.96318296671245e-16	0.763307396978874	0.625	0.48	7.02096572132847e-12	1 CD4	STK4
3.02156670721451e-16	0.740516176240501	0.432	0.282	7.15930015607406e-12	1 CD4	NSD3
3.14216758675667e-16	0.40478904609388	0.691	0.546	7.44505188006125e-12	1 CD4	SKP1
3.33084528330003e-16	0.351387265058225	0.204	0.068	7.89210481425109e-12	1 CD4	MLLT3
4.89216983915437e-16	0.377777088815474	0.361	0.205	1.15915072168924e-11	1 CD4	EIF2A
4.95489938696488e-16	0.418406416273395	0.78	0.614	1.17401386074746e-11	1 CD4	OST4
5.97108363373239e-16	0.407435356210842	0.455	0.284	1.41478855617655e-11	1 CD4	TECR
6.44284175050117e-16	1.90503231691586	0.224	0.114	1.52656692436375e-11	1 CD4	USP10
6.82884452656857e-16	0.537423753306869	0.53	0.375	1.61802642212516e-11	1 CD4	MAPK1IP1L
6.97452395306571e-16	0.413174533640855	0.349	0.208	1.65254370543939e-11	1 CD4	TMC8
7.08302053171075e-16	0.424904671275197	0.443	0.275	1.67825088478354e-11	1 CD4	CCT4
7.21634363567527e-16	1.18163847215243	0.46	0.304	1.7098404610369e-11	1 CD4	PPP1CC
9.13114948005474e-16	0.676131717863858	0.373	0.214	2.16353455780417e-11	1 CD4	TAGAP
1.7717071992327e-15	0.353958376508417	0.448	0.324	4.19788303786196e-11	1 CD4	FNBP4
1.82861725326907e-15	0.253279210285079	0.288	0.153	4.33272571989573e-11	1 CD4	CLNS1A
2.14248241462873e-15	0.507594374956288	0.455	0.289	5.07639783322131e-11	1 CD4	CAMLG
2.63926403243032e-15	0.274984262564397	0.206	0.093	6.25347219844041e-11	1 CD4	SCML4
2.76985238179264e-15	0.548779431913086	0.446	0.275	6.56288823341947e-11	1 CD4	NOP58
4.03775694676812e-15	0.373395082784189	0.3	0.153	9.56706130967239e-11	1 CD4	PSMA1
4.94206350017158e-15	0.395012374485148	0.373	0.22	1.17097252573065e-10	1 CD4	AIMP1
4.99308408632911e-15	0.316347472321148	0.38	0.23	1.18306134341482e-10	1 CD4	ATP1A1
4.99793107883507e-15	1.07372159420971	0.519	0.341	1.18420978981918e-10	1 CD4	PRMT2
6.34608090412843e-15	2.20682481271322	0.759	0.766	1.50364040942419e-10	1 CD4	ARPC2
7.19711715413662e-15	0.462078479851372	0.131	0.033	1.70528493850113e-10	1 CD4	FXYD7
7.72900253321364e-15	0.384079601880952	0.419	0.267	1.83130986021964e-10	1 CD4	CMPK1
8.44498721915755e-15	0.327480730781761	0.179	0.068	2.00095527170719e-10	1 CD4	PCED1B
1.01229588057639e-14	0.65818699144506	0.352	0.222	2.39853385943769e-10	1 CD4	RIPOR2
1.14397836125527e-14	0.356257678697648	0.283	0.123	2.71054232915823e-10	1 CD4	NECAP2
1.19204532978706e-14	0.264440604186606	0.223	0.108	2.82443220439746e-10	1 CD4	SPTBN1
1.25378388593354e-14	0.307227606312844	0.287	0.155	2.97071553933093e-10	1 CD4	LSM5
1.5631133867066e-14	0.534970345542769	0.576	0.417	3.70364085846262e-10	1 CD4	C9orf78
1.56644920301469e-14	0.284580037119097	0.225	0.114	3.71154474162301e-10	1 CD4	NBDY
1.80000716395689e-14	8.21425162390845	0.963	0.78	4.26493697427946e-10	1 CD4	CD52
1.8195349186303e-14	0.486315558744312	0.52	0.382	4.31120603620264e-10	1 CD4	HNRNPM
2.08034209967522e-14	0.451890686324736	0.366	0.223	4.92916257097047e-10	1 CD4	LIME1
2.19564657176058e-14	0.829051959498675	0.711	0.553	5.20236498712951e-10	1 CD4	MORF4L1
2.20001124757684e-14	0.279186088834333	0.24	0.093	5.21270665000856e-10	1 CD4	BEX4
2.36882195899372e-14	0.627641423840376	0.398	0.234	5.61268674963971e-10	1 CD4	TTC3
2.8755525305425e-14	61.2130002431885	0.839	0.626	6.81333416586739e-10	1 CD4	IL32
3.58547627636301e-14	0.27390174176325	0.348	0.197	8.49542748921452e-10	1 CD4	TMEM14B
4.10575485960682e-14	4.47783274675602	0.587	0.43	9.72817556435239e-10	1 CD4	TRBC2
4.25383646550258e-14	0.379006958364825	0.143	0.05	1.00790401213618e-09	1 CD4	PLCG1
4.50543968743572e-14	0.260704786614628	0.164	0.048	1.06751887954102e-09	1 CD4	BAG3
5.25247503106802e-14	1.45103409303684	0.713	0.538	1.24452143386126e-09	1 CD4	COX7A2
5.66987501760335e-14	0.357827501852084	0.332	0.181	1.34342018667094e-09	1 CD4	CLPP
8.63333237960291e-14	0.448759287534956	0.374	0.22	2.04558177402311e-09	1 CD4	EPB41
1.34127150748993e-13	0.44137200291347	0.419	0.281	3.17800870984665e-09	1 CD4	EAPP
1.62567269620896e-13	0.390103017923536	0.397	0.244	3.8518688863975e-09	1 CD4	PHF1
2.03188360890477e-13	0.325660528399881	0.299	0.169	4.81434502293896e-09	1 CD4	KLF9
2.34115613787022e-13	0.500731329813295	0.706	0.581	5.54713535306969e-09	1 CD4	ATP5MC2
2.36580051561064e-13	12.1981670692777	0.533	0.38	5.60552774168786e-09	1 CD4	CALM3
2.41462311273247e-13	0.277350063363175	0.18	0.077	5.72120800330831e-09	1 CD4	ADSL
2.68154030638655e-13	0.26048441693301	0.26	0.16	6.35364160195229e-09	1 CD4	HBP1
2.77756303834049e-13	0.302784799164889	0.735	0.565	6.58115786304396e-09	1 CD4	SAP18
2.82072507526724e-13	0.502477947588418	0.54	0.356	6.6834259933382e-09	1 CD4	C11orf58
3.11756762650727e-13	0.53292137880652	0.291	0.173	7.38676473424632e-09	1 CD4	CHD3
3.31656171753086e-13	0.531664928274446	0.465	0.303	7.85826133351762e-09	1 CD4	MPHOSPH8
3.34426506842213e-13	0.61320168931648	0.497	0.333	7.92390165311939e-09	1 CD4	CCDC59
3.61518197522831e-13	0.266667022698728	0.224	0.11	8.56581217210595e-09	1 CD4	UBQLN2
3.86382560609671e-13	1.07937430382294	0.636	0.495	9.15494839108555e-09	1 CD4	SF3B1
4.04413379850504e-13	23.5083979819134	0.827	0.675	9.58217062217784e-09	1 CD4	JUN
4.46859912324116e-13	0.502385153219393	0.437	0.305	1.05878987626076e-08	1 CD4	AAK1
4.7166776614487e-13	0.251514112257301	0.269	0.154	1.11756960510365e-08	1 CD4	PTDSS1
4.85168095554931e-13	0.411189886955983	0.344	0.201	1.14955728560785e-08	1 CD4	DDX18
4.88754987938822e-13	0.387762456103488	0.372	0.25	1.15805606842224e-08	1 CD4	SF3A1
5.18453790181227e-13	1.20281584008147	0.634	0.474	1.2284244104554e-08	1 CD4	TRA2B
5.29876755782137e-13	0.251704146756605	0.211	0.097	1.25548998515019e-08	1 CD4	CRTC3
5.74911643691229e-13	0.333619575070246	0.268	0.142	1.362195648562e-08	1 CD4	DOCK10
7.53075486282814e-13	0.253975120834844	0.428	0.298	1.7843370571985e-08	1 CD4	ILF3
8.36737514311088e-13	0.347335352475613	0.399	0.265	1.98256586640869e-08	1 CD4	PNRC2
1.06120059707936e-12	0.351476822324366	0.519	0.366	2.51440869471983e-08	1 CD4	KRT10
1.19099224720818e-12	0.346496348645565	0.313	0.194	2.82193703053505e-08	1 CD4	RASA3
1.56843546029655e-12	1.00122217282794	0.158	0.065	3.71625097962664e-08	1 CD4	YEATS4
1.60402638405777e-12	0.813735518510504	0.567	0.403	3.80058011438648e-08	1 CD4	SERBP1
1.62594032944148e-12	4.85186595868896	0.37	0.186	3.85250301657864e-08	1 CD4	PELI1
1.65117124702995e-12	0.450909129964921	0.377	0.26	3.91228515271277e-08	1 CD4	TNRC6B
1.90669842027515e-12	0.485992726533291	0.41	0.255	4.51773123699994e-08	1 CD4	RTRAF
2.3385695324847e-12	0.475349678814564	0.318	0.175	5.54100665026925e-08	1 CD4	CACYBP
2.46656551058186e-12	2.60658154428624	0.419	0.263	5.84428032077267e-08	1 CD4	ZC3HAV1
2.90012748484794e-12	0.373450675540657	0.318	0.199	6.87156206259872e-08	1 CD4	LBH
3.14008535862697e-12	0.598679903715919	0.374	0.24	7.44011824873075e-08	1 CD4	ARID5B
3.73113611310706e-12	0.327054476563172	0.242	0.106	8.84055390639588e-08	1 CD4	DYNLT3
4.10744961491024e-12	0.280019979409419	0.257	0.14	9.73219111756832e-08	1 CD4	HAUS3
4.36560377672094e-12	2.69102265375715	0.223	0.12	1.03438615885626e-07	1 CD4	TRAC
4.37153230057636e-12	0.477620788299515	0.427	0.263	1.03579086329856e-07	1 CD4	PPIG
4.66658404376739e-12	6.20200624077279	0.864	0.717	1.10570042333025e-07	1 CD4	CHCHD2
5.28681107252148e-12	0.304129668977175	0.432	0.289	1.25265701552324e-07	1 CD4	ILF2
5.51050428885437e-12	0.387700825686448	0.449	0.292	1.30565888620115e-07	1 CD4	PDCD4
6.10497107309193e-12	0.458654602020841	0.346	0.209	1.4465118460584e-07	1 CD4	ARID5A
6.10577424599116e-12	0.261097833387587	0.302	0.192	1.44670214984514e-07	1 CD4	SECISBP2
6.85169129322788e-12	0.598609411780556	0.371	0.229	1.62343973501741e-07	1 CD4	OSER1
7.08246012599603e-12	1.77844199456365	0.326	0.195	1.6781181022535e-07	1 CD4	CDC25B
9.38737247470945e-12	0.91821950930104	0.584	0.393	2.22424403415766e-07	1 CD4	CD3G
9.57913142073902e-12	0.258911051001381	0.252	0.14	2.2696793988299e-07	1 CD4	MOAP1
1.00255019734072e-11	0.379620932759831	0.354	0.204	2.3754424375791e-07	1 CD4	CD96
1.22235077938365e-11	1.31641965225423	0.191	0.355	2.89623793667161e-07	1 CD4	C12orf75
1.25301367269837e-11	0.417204762652734	0.58	0.439	2.96889059609153e-07	1 CD4	UQCRFS1
1.39878866398424e-11	0.346928167343606	0.202	0.075	3.31428986044427e-07	1 CD4	EEF1G
1.41053130093281e-11	1.04596901877714	0.685	0.553	3.34211286443019e-07	1 CD4	EPC1
1.41948607394213e-11	0.278110249083571	0.217	0.112	3.36333030359848e-07	1 CD4	NSMCE3
1.52850166949255e-11	2.13689401710692	0.357	0.247	3.62163185569565e-07	1 CD4	TPR
1.53594286477398e-11	0.322340037812022	0.309	0.171	3.63926302379546e-07	1 CD4	DAP3
1.62645026405872e-11	0.640782262037349	0.47	0.344	3.85371125566073e-07	1 CD4	SELENOK
1.78224696206366e-11	0.295954462443553	0.228	0.127	4.22285595191364e-07	1 CD4	JAK3
2.48023199984098e-11	0.269175463092135	0.314	0.187	5.87666170042322e-07	1 CD4	MRFAP1
3.0607432479526e-11	0.256060609414157	0.24	0.134	7.25212505169888e-07	1 CD4	SNRPN
3.09850493343931e-11	6.07158635054958	0.895	0.752	7.34159758929111e-07	1 CD4	SRP14
3.36878093148978e-11	1.3907067268484	0.68	0.537	7.98198953907188e-07	1 CD4	HNRNPC
3.56315332508369e-11	0.268271952386439	0.351	0.246	8.4425354884533e-07	1 CD4	ATM
3.62503919662298e-11	0.372118715290783	0.401	0.243	8.5891678724785e-07	1 CD4	AIP
3.64763472563384e-11	0.572657735167832	0.405	0.265	8.64270571891681e-07	1 CD4	PHF3
4.81024037910392e-11	0.363845970698568	0.472	0.332	1.13973835542488e-06	1 CD4	PSMD7
6.59336845259259e-11	0.437244197233873	0.6	0.432	1.56223272115729e-06	1 CD4	PAIP2
6.96502241268788e-11	0.291173898061371	0.345	0.218	1.65029241046227e-06	1 CD4	RNF138
7.07537251206419e-11	0.389680304005025	0.32	0.174	1.67643876300849e-06	1 CD4	CCNG1
7.55044737521708e-11	0.328992245656502	0.368	0.256	1.78900300108394e-06	1 CD4	REX1BD
7.74690940124297e-11	0.269032297725356	0.254	0.143	1.83555271353051e-06	1 CD4	SEMA4D
9.44321897885547e-11	0.304483704975928	0.535	0.395	2.23747630485002e-06	1 CD4	SNU13
9.5797414611716e-11	0.411042730843188	0.51	0.376	2.26982394181e-06	1 CD4	TERF2IP
9.77042471467304e-11	0.420392164349771	0.639	0.472	2.31500443189463e-06	1 CD4	NDUFB11
9.81090247699726e-11	0.406413639358908	0.402	0.241	2.32459523289973e-06	1 CD4	MAX
9.84705959085441e-11	0.968638429823392	0.578	0.42	2.33316229945704e-06	1 CD4	ARHGEF1
1.29526979826487e-10	3.65987704487878	0.338	0.358	3.06901226000879e-06	1 CD4	RPS4Y1
1.47822564738092e-10	0.420454122613176	0.127	0.049	3.50250784890436e-06	1 CD4	NPDC1
1.59651810789661e-10	0.308667623795825	0.178	0.079	3.78279000485023e-06	1 CD4	SOCS1
1.6171411009882e-10	0.258066603499694	0.274	0.146	3.83165412468143e-06	1 CD4	FAM162A
2.36690656475384e-10	0.25321691985627	0.207	0.101	5.60814841452776e-06	1 CD4	MTERF4
2.7492040389168e-10	0.36401897600763	0.295	0.169	6.51396404980945e-06	1 CD4	CA5B
3.02352128361866e-10	0.315988559854632	0.334	0.204	7.16393132940606e-06	1 CD4	CRBN
4.06582644417233e-10	0.334782757866719	0.361	0.239	9.63356917682192e-06	1 CD4	UBE2N
6.37691631736871e-10	0.316036801189331	0.522	0.404	1.51094655223734e-05	1 CD4	ZC3H15
6.74112857020702e-10	0.320791262603481	0.562	0.43	1.59724300342485e-05	1 CD4	SYF2
8.34588227350779e-10	0.28999491179492	0.474	0.357	1.97747334588494e-05	1 CD4	HNRNPH3
8.79556452303271e-10	0.28713872164596	0.162	0.077	2.08402105808737e-05	1 CD4	AC243960.1
8.81715671309221e-10	0.327122312716755	0.183	0.108	2.08913711160007e-05	1 CD4	HEBP2
8.86660445717796e-10	0.421029695864351	0.407	0.25	2.10085326008374e-05	1 CD4	PCNP
9.86851031936478e-10	0.338365663043499	0.506	0.366	2.33824483507029e-05	1 CD4	ANXA11
1.01998646031339e-09	0.298506445176035	0.417	0.28	2.41675591906654e-05	1 CD4	SNRPF
1.16485974882381e-09	0.735400900184198	0.157	0.073	2.76001868886313e-05	1 CD4	CCDC109B
1.21648113475876e-09	0.408575374284041	0.443	0.321	2.88233040069741e-05	1 CD4	TRAM1
1.24689547346017e-09	0.324577592178191	0.167	0.074	2.95439413481652e-05	1 CD4	SESN1
1.26363877241995e-09	0.342911171465943	0.401	0.225	2.99406570737183e-05	1 CD4	IGBP1
1.26543879173553e-09	4.03959115883475	0.461	0.501	2.99833067313817e-05	1 CD4	MSN
1.31690327955321e-09	1.12231752309926	0.611	0.494	3.12027063057337e-05	1 CD4	C9orf16
1.37166987919675e-09	15.2141445656633	1	0.997	3.25003461176877e-05	1 CD4	B2M
1.41076747430703e-09	6.09722797451193	0.211	0.136	3.34267245362307e-05	1 CD4	GLTSCR2
1.48078568460722e-09	0.383432070760575	0.29	0.171	3.50857360110834e-05	1 CD4	CCT3
1.65768953512819e-09	168.214144565663	0.999	0.986	3.92772958453273e-05	1 CD4	TMSB10
2.48819280232213e-09	0.353475010035729	0.299	0.196	5.89552402582204e-05	1 CD4	MMADHC
2.96372494805761e-09	0.396401009024252	0.436	0.334	7.02224989192771e-05	1 CD4	HSPA9
4.08190890994472e-09	1.07221930186181	0.128	0.254	9.67167497122301e-05	1 CD4	ACTN4
4.1123400841038e-09	1.86818428100108	0.442	0.328	9.74377859527554e-05	1 CD4	NUCKS1
4.15790858889652e-09	4.22747537925688	0.381	0.249	9.85174861053141e-05	1 CD4	ATP5F1A
4.1582925002648e-09	0.25579062943088	0.344	0.225	9.85265825012741e-05	1 CD4	MRPL57
4.26805500394476e-09	0.294934724419968	0.275	0.178	0.000101127295263467	1 CD4	NAP1L4
5.29930981503254e-09	1.69112348384414	0.746	0.61	0.000125561846757381	1 CD4	SUMO2
7.0552982988373e-09	0.710241276912444	0.537	0.428	0.000167168237892651	1 CD4	TRIR
9.50103516297957e-09	0.317979677564451	0.37	0.232	0.000225117527151638	1 CD4	COPS2
1.11409625767989e-08	1.86859598500385	0.772	0.588	0.000263973967294673	1 CD4	LIMD2
1.15154050714485e-08	0.501298202578499	0.351	0.24	0.000272846007762901	1 CD4	KIAA1551
1.29139369171709e-08	0.287052562193156	0.408	0.302	0.000305982821315447	1 CD4	TBC1D10C
1.37723893795466e-08	0.276118634431919	0.321	0.195	0.000326322993958978	1 CD4	SMIM26
1.51744606297937e-08	0.42908521067305	0.367	0.238	0.000359543670162333	1 CD4	BAZ1A
1.62034231436332e-08	0.422392286136817	0.26	0.143	0.000383923907965245	1 CD4	TSPYL1
1.89743369611593e-08	0.537047810648432	0.38	0.261	0.000449577939957709	1 CD4	P2RY8
1.95729441366151e-08	34.8062429822219	0.484	0.587	0.000463761338372959	1 CD4	IER2
2.11008427608866e-08	0.257258529169228	0.221	0.114	0.000499963368376447	1 CD4	TMEM173
2.34344393940248e-08	14.2140999778223	0.946	0.797	0.000555255607002023	1 CD4	ACTG1
2.38096780627107e-08	6.80998257080969	0.726	0.561	0.000564146512017867	1 CD4	RAC2
2.39860545724885e-08	0.329826760279315	0.301	0.217	0.000568325577040544	1 CD4	BTG3
3.12052035874234e-08	0.439305938952007	0.406	0.277	0.000739376093800409	1 CD4	SKAP1
4.47804054808867e-08	0.260214240823358	0.345	0.244	0.00106102692746413	1 CD4	SNRPA1
4.98124886216658e-08	1.27938267362565	0.367	0.25	0.00118025710540175	1 CD4	CBX3
5.68083111486121e-08	0.25083353505694	0.308	0.197	0.00134601612435521	1 CD4	PMPCB
5.6892318621786e-08	0.25635821560528	0.385	0.286	0.0013480065974246	1 CD4	N4BP2L2
6.11319743111478e-08	0.304134956712513	0.277	0.161	0.00144846099932833	1 CD4	CLEC2D
7.1119108237909e-08	0.317365291488567	0.523	0.399	0.00168509615058901	1 CD4	MED10
7.76480114324332e-08	0.351701581367544	0.241	0.139	0.00183979198288007	1 CD4	GSPT1
8.02283161425771e-08	0.266867998072447	0.313	0.203	0.00190092972268222	1 CD4	FDFT1
8.48883074908954e-08	0.577521421238391	0.401	0.297	0.00201134355768928	1 CD4	RNMT
1.21992597808675e-07	0.586006337278618	0.343	0.253	0.00289049261247873	1 CD4	RORA
1.2842415160346e-07	2.1288246957882	0.861	0.821	0.00304288184809237	1 CD4	MYL6
1.41623733403465e-07	0.256140725627916	0.395	0.274	0.00335563273926171	1 CD4	EIF3I
1.46085390335665e-07	0.275839336313985	0.242	0.137	0.00346134723861324	1 CD4	TLK1
1.47563349863749e-07	0.268252621705795	0.367	0.247	0.00349636601167167	1 CD4	PSMC5
1.9315633258704e-07	0.333763177668153	0.249	0.304	0.00457664614431731	1 CD4	ANXA5
2.61785333690822e-07	0.288811402958484	0.349	0.26	0.00620274169647033	1 CD4	CENPC
2.70483647339549e-07	0.311821042503926	0.376	0.268	0.00640883954006327	1 CD4	IK
3.56882054529175e-07	3.50035026953272	0.345	0.236	0.00845596340001426	1 CD4	PTPRCAP
3.58578390068346e-07	0.325340242697885	0.305	0.19	0.00849615637427939	1 CD4	RSBN1
3.63470551828854e-07	0.340941411789947	0.372	0.292	0.00861207125503287	1 CD4	SRP9
4.02396697334504e-07	5.31738995067876	0.409	0.479	0.00953438734664373	1 CD4	PPP1CA
4.56915129854244e-07	0.252362617242626	0.264	0.177	0.0108261470867664	1 CD4	ELOVL5
6.68849203011693e-07	0.279750526576237	0.305	0.218	0.015847713016159	1 CD4	FXR1
6.89871236046104e-07	0.531959450555742	0.338	0.251	0.0163458090668764	1 CD4	OPTN
6.95988619286784e-07	0.288942932622188	0.243	0.168	0.0164907543453811	1 CD4	TBCC
8.42416020691672e-07	0.341792412224042	0.395	0.273	0.0199602051942685	1 CD4	DYNLT1
1.39360168143193e-06	3.72916334019381	0.303	0.362	0.0330199982398481	1 CD4	GNAI2
1.44416922583087e-06	5.31075286563587	0.56	0.444	0.0342181456368366	1 CD4	YPEL5
1.64242897419517e-06	0.367274263401432	0.339	0.219	0.0389157121145805	1 CD4	SORL1
1.74293867335874e-06	0.335483270149824	0.393	0.267	0.041297188926562	1 CD4	SNRPA
1.8056094541595e-06	0.278342139005113	0.486	0.391	0.0427821104068551	1 CD4	STAT3
2.06768469737756e-06	0.498351589368498	0.313	0.212	0.0489917212196638	1 CD4	CEBPZ
4.48216033052419e-183	30.5637445365162	0.297	0.9	1.0620030687144e-178	2 CD8 T-LGLL	HNRNPA1
7.6819920256753e-173	1.0313961957264	0.943	0.977	1.82017119056351e-168	2 CD8 T-LGLL	RPL29
4.15873664348847e-163	14.0281929617637	0.968	0.985	9.85371060308158e-159	2 CD8 T-LGLL	RPL12
2.27461544021482e-158	3.90422787701223	0.784	0.959	5.38947382404499e-154	2 CD8 T-LGLL	RPL5
3.32695326103824e-143	1.03153829236243	0.982	0.989	7.882883056704e-139	2 CD8 T-LGLL	RPS8
1.4673219387735e-135	42.0315778383301	0.767	0.953	3.47667260172994e-131	2 CD8 T-LGLL	RPLP0
2.85754464756256e-93	15.0315649717174	0.186	0.799	6.77066628793473e-89	2 CD8 T-LGLL	DUSP1
3.05153224449649e-69	10.1077116900565	0.465	0.757	7.23030050010997e-65	2 CD8 T-LGLL	UBB
2.40860538422421e-41	10.2899835407064	0.003	0.203	5.70694959738084e-37	2 CD8 T-LGLL	GNB2L1
8.54723981962079e-24	1.79045333876793	0.076	0.254	2.02518300286095e-19	2 CD8 T-LGLL	MPC2
2.82845348040497e-261	30.9215482345427	0.991	0.3	6.70173767647153e-257	3 Monocytes CD16-	TYROBP
1.15132083171006e-259	38.5542980490387	0.999	0.87	2.72793957865382e-255	3 Monocytes CD16-	S100A6
2.17289081290937e-213	48.2472492348493	0.996	0.863	5.14844749210747e-209	3 Monocytes CD16-	S100A4
8.66449937957716e-208	Inf	1	0.965	2.05296648299701e-203	3 Monocytes CD16-	FTL
1.18076591092586e-200	4.03612827677371	0.958	0.593	2.79770674934773e-196	3 Monocytes CD16-	GABARAP
1.97714755765271e-196	15.1109497097866	0.957	0.37	4.68465342310233e-192	3 Monocytes CD16-	CTSS
2.54938428195502e-196	13.8137714865018	0.937	0.428	6.04051111766424e-192	3 Monocytes CD16-	TSPO
3.64939610536833e-194	10.9236840886732	0.918	0.089	8.64687913205973e-190	3 Monocytes CD16-	SPI1
1.27486414221069e-187	19.6213153483694	0.971	0.646	3.02066309855402e-183	3 Monocytes CD16-	OAZ1
3.6440269883407e-183	27.2498214094326	0.949	0.119	8.63415754617446e-179	3 Monocytes CD16-	FCN1
1.23792375575916e-181	6.98641809360785	0.897	0.305	2.93313654689576e-177	3 Monocytes CD16-	TKT
5.80134519632726e-180	100.250429120112	1	0.945	1.37457073081778e-175	3 Monocytes CD16-	FTH1
3.42564740615206e-176	1.9056457333769	0.865	0.285	8.11672896413669e-172	3 Monocytes CD16-	ATP6V0B
4.01747608354396e-174	38.1981783646381	0.971	0.177	9.51900783234905e-170	3 Monocytes CD16-	AIF1
2.53948095806774e-172	2.58691302309494	0.807	0.096	6.01704618204571e-168	3 Monocytes CD16-	FCGRT
1.07723194268051e-168	23.2507416281511	0.977	0.461	2.55239336498719e-164	3 Monocytes CD16-	COTL1
1.08553255936372e-163	3.9880198747465	0.813	0.199	2.5720608461564e-159	3 Monocytes CD16-	TALDO1
1.00153269962513e-162	4.25990344822048	0.976	0.823	2.37303157849179e-158	3 Monocytes CD16-	H3F3A
1.49527205430645e-162	24.7463558738958	0.955	0.27	3.54289760547371e-158	3 Monocytes CD16-	S100A11
1.43576244279568e-161	20.0510942601501	0.919	0.118	3.40189553196008e-157	3 Monocytes CD16-	TYMP
1.59607381837736e-160	4.94952660555267	0.764	0.043	3.78173730526331e-156	3 Monocytes CD16-	CLEC7A
1.96846714726818e-159	2.26557787136355	0.983	0.863	4.66408605873722e-155	3 Monocytes CD16-	SERF2
2.88649268619716e-158	7.48722084883882	0.842	0.159	6.83925577067555e-154	3 Monocytes CD16-	PYCARD
1.55948676814168e-157	3.49900090083873	0.772	0.105	3.69504794843489e-153	3 Monocytes CD16-	RNF130
9.05831776244296e-157	34.250877484501	0.965	0.488	2.14627781063324e-152	3 Monocytes CD16-	PSAP
2.75577538469214e-155	10.8938210761141	0.888	0.255	6.52953419648955e-151	3 Monocytes CD16-	NPC2
1.27111976181028e-151	27.2432862793288	0.993	0.91	3.01179116363329e-147	3 Monocytes CD16-	SH3BGRL3
1.49833479806767e-151	5.34797738486124	0.776	0.047	3.55015447054154e-147	3 Monocytes CD16-	CSTA
1.07098744168705e-150	0.258355322053234	0.985	0.579	2.5375976443333e-146	3 Monocytes CD16-	SAT1
1.64135652411488e-149	7.2671227351853	0.753	0.041	3.88903014823779e-145	3 Monocytes CD16-	KLF4
4.80693275079487e-147	3.71059713825048	0.877	0.453	1.13895464597334e-142	3 Monocytes CD16-	LAMTOR4
3.45929077266311e-145	16.7112967746727	0.875	0.079	8.19644355674798e-141	3 Monocytes CD16-	CD68
2.28712989731119e-144	17.9047601110927	0.846	0.142	5.41912557868912e-140	3 Monocytes CD16-	LGALS3
9.51180699561664e-144	39.7328995839681	0.914	0.086	2.25372754954141e-139	3 Monocytes CD16-	SERPINA1
1.00680553202991e-143	2.13557403181207	0.787	0.219	2.38552502759166e-139	3 Monocytes CD16-	AP2S1
6.54399554051166e-142	4.93434848922879	0.823	0.354	1.55053430336883e-137	3 Monocytes CD16-	ARRB2
1.59717130558852e-138	2.90974760898108	0.795	0.238	3.78433769146143e-134	3 Monocytes CD16-	ANXA5
1.2988227801968e-137	5.45121114501475	0.688	0.041	3.07743069539831e-133	3 Monocytes CD16-	CSF3R
1.60807305073741e-136	9.17322852383922	0.845	0.353	3.81016828641722e-132	3 Monocytes CD16-	PRELID1
3.8448509724648e-136	26.2506048026014	0.991	0.921	9.1099898941581e-132	3 Monocytes CD16-	MT-ND4
3.46374913851944e-135	7.09568613127057	0.907	0.557	8.20700720880796e-131	3 Monocytes CD16-	CLIC1
5.54490688114676e-135	16.1531101871145	0.961	0.685	1.31381023641891e-130	3 Monocytes CD16-	EMP3
6.19619875557659e-135	5.66855093354013	0.928	0.684	1.46812733314632e-130	3 Monocytes CD16-	ARPC3
6.45815719957612e-135	7.23451744319043	0.769	0.147	1.53019576686756e-130	3 Monocytes CD16-	GRINA
1.24664999700951e-134	2.96118265049932	0.785	0.253	2.95381250291434e-130	3 Monocytes CD16-	CNPY3
8.89226397370425e-134	5.84128564033217	0.706	0.056	2.10693302592948e-129	3 Monocytes CD16-	NCF2
1.36408328621592e-132	25.2306235820369	0.825	0.042	3.23205893836e-128	3 Monocytes CD16-	CFD
2.8522934057465e-132	5.55852155164695	0.992	0.377	6.75822399557575e-128	3 Monocytes CD16-	LYZ
1.18734423474569e-131	3.93761204104802	0.823	0.385	2.81329342980644e-127	3 Monocytes CD16-	GNB2
5.82248314993432e-131	12.2381636439082	0.756	0.121	1.37957915754544e-126	3 Monocytes CD16-	CTSB
2.60257294744715e-130	1.33567765326676	0.967	0.816	6.16653634168128e-126	3 Monocytes CD16-	MYL6
1.59612288527483e-129	5.99622981326177	0.749	0.142	3.78185356437018e-125	3 Monocytes CD16-	APLP2
1.71111180792708e-129	5.66993943249443	0.886	0.524	4.05430831770243e-125	3 Monocytes CD16-	SERP1
2.79654008944107e-129	2.36898326096057	0.719	0.199	6.62612208792167e-125	3 Monocytes CD16-	C4orf48
3.44191535837519e-129	3.20854694959302	0.676	0.1	8.15527425013417e-125	3 Monocytes CD16-	BRI3
3.5974320105074e-129	36.1774205626205	0.945	0.147	8.52375540569623e-125	3 Monocytes CD16-	FCER1G
4.36843320306615e-129	5.38260797147045	0.682	0.03	1.03505656313449e-124	3 Monocytes CD16-	SLC11A1
6.45354720337061e-129	5.51544265777513	0.749	0.139	1.52910347436663e-124	3 Monocytes CD16-	NAMPT
9.95355604372114e-129	10.5421082555193	0.788	0.138	2.35839556899929e-124	3 Monocytes CD16-	AP1S2
2.13433951933719e-128	5.37460530673363	0.793	0.254	5.05710405711754e-124	3 Monocytes CD16-	FKBP1A
2.55905408926216e-128	25.4590398555476	0.954	0.141	6.06342275909776e-124	3 Monocytes CD16-	LST1
1.03290206528078e-127	4.3359438187063	0.712	0.079	2.44735815347628e-123	3 Monocytes CD16-	CYBB
4.46733699704057e-126	1.09728126321468	0.658	0.034	1.05849082807879e-121	3 Monocytes CD16-	TNFAIP2
7.86644864372969e-126	3.96675985873695	0.704	0.157	1.86387634164531e-121	3 Monocytes CD16-	AGTRAP
2.0444929006719e-125	5.37781696335719	0.826	0.378	4.844221478852e-121	3 Monocytes CD16-	RHOG
2.14890092324369e-125	3.97363302288936	0.827	0.368	5.0916058475336e-121	3 Monocytes CD16-	ZYX
5.16307509440559e-125	10.8096152068512	0.774	0.127	1.22333901286846e-120	3 Monocytes CD16-	FGR
2.04749177587366e-124	2.91838634998219	0.749	0.25	4.85132701375504e-120	3 Monocytes CD16-	PGLS
2.44103559073255e-124	7.17754391734535	0.877	0.448	5.78378972868169e-120	3 Monocytes CD16-	MCL1
1.50385117410081e-123	7.07832465097472	0.643	0.092	3.56322497191446e-119	3 Monocytes CD16-	PGD
6.87668274228702e-123	2.60599524988461	0.639	0.037	1.62936120895749e-118	3 Monocytes CD16-	ZNF385A
2.26708780301419e-122	4.40682312123975	0.727	0.185	5.37163784046181e-118	3 Monocytes CD16-	TCIRG1
1.59627981992348e-121	12.3480106571496	0.796	0.187	3.78222540532669e-117	3 Monocytes CD16-	ASAH1
3.24104809484755e-121	4.31813505396491	0.756	0.186	7.6793393559318e-117	3 Monocytes CD16-	FOSB
4.32096907987376e-121	3.83308285499903	0.635	0.03	1.02381041378529e-116	3 Monocytes CD16-	C19orf38
3.61979508424498e-119	16.6006729018247	0.738	0.136	8.57674247261006e-115	3 Monocytes CD16-	CTSD
3.9737957604989e-119	0.526840015138811	0.799	0.352	9.4155116749261e-115	3 Monocytes CD16-	GRB2
8.10351807063309e-119	5.30895565352665	0.774	0.326	1.92004757165581e-114	3 Monocytes CD16-	ATP6V1F
2.69797537992125e-117	2.31180793779463	0.597	0.037	6.3925828651854e-113	3 Monocytes CD16-	RAB31
1.56719455770576e-116	1.24067591034293	0.979	0.891	3.71331078502802e-112	3 Monocytes CD16-	PFDN5
3.40814456593668e-115	2.3161854121109	0.738	0.198	8.07525773453038e-111	3 Monocytes CD16-	CEBPB
1.56635973679365e-114	13.1590440763682	0.747	0.172	3.71133276035887e-110	3 Monocytes CD16-	NINJ1
7.16470432912858e-114	9.92539985788921	0.857	0.508	1.69760504374373e-109	3 Monocytes CD16-	ALDOA
1.36446742826116e-112	4.01247268060932	0.565	0.027	3.23296912452199e-108	3 Monocytes CD16-	LRP1
3.93574645125662e-112	78.2507561265418	0.999	0.988	9.32535764160744e-108	3 Monocytes CD16-	MT-CO1
5.15494533252933e-111	2.08427059737441	0.626	0.065	1.2214127470895e-106	3 Monocytes CD16-	BLVRB
2.09070627629494e-110	7.28644355054041	0.663	0.034	4.95371945105323e-106	3 Monocytes CD16-	PILRA
2.13575800640429e-110	5.4214795070274	0.618	0.023	5.06046502037432e-106	3 Monocytes CD16-	SLC7A7
1.03275226365064e-109	4.81267812899618	0.584	0.029	2.44700321349381e-105	3 Monocytes CD16-	MPEG1
1.13256697077527e-109	3.3769558560001	0.752	0.251	2.68350418055491e-105	3 Monocytes CD16-	MYO1F
7.62679456813471e-109	7.90330707973339	0.669	0.029	1.80709270497384e-104	3 Monocytes CD16-	TMEM176B
1.19152281565669e-108	5.66900002327751	0.761	0.237	2.82319415941697e-104	3 Monocytes CD16-	ARPC1B
2.29472202416274e-108	3.91975266247322	0.876	0.533	5.43711436405118e-104	3 Monocytes CD16-	COX8A
3.83163567009607e-108	10.254600528022	0.756	0.093	9.07867755672562e-104	3 Monocytes CD16-	STXBP2
4.85048268670184e-108	2.76782781048864	0.894	0.578	1.14927336778713e-103	3 Monocytes CD16-	COX6B1
7.1312609122954e-108	28.2424619348182	0.714	0.033	1.68968096055927e-103	3 Monocytes CD16-	MAFB
2.36834826004473e-107	19.3052628749322	0.711	0.103	5.61156436734998e-103	3 Monocytes CD16-	VCAN
3.90478789859884e-107	16.1531390054407	0.777	0.299	9.2520044469401e-103	3 Monocytes CD16-	CSTB
1.40863779848978e-106	6.34156662039322	0.618	0.025	3.3376263997417e-102	3 Monocytes CD16-	IFI30
3.52766625221611e-106	2.38779335982423	0.616	0.116	8.35845241800085e-102	3 Monocytes CD16-	ATP6V0D1
6.38799236763989e-106	2.18493687663323	0.531	0.021	1.5135709115886e-101	3 Monocytes CD16-	PRAM1
2.04566204992748e-105	3.76392930107734	0.678	0.22	4.84699166109817e-101	3 Monocytes CD16-	RNH1
1.28511281939222e-104	3.10585407630186	0.737	0.15	3.04494631426793e-100	3 Monocytes CD16-	C1orf162
8.08566360512555e-104	1.63130929567404	0.535	0.1	1.91581713459845e-99	3 Monocytes CD16-	EVI2B
8.3937510243461e-104	4.74303958942825	0.598	0.034	1.98881536770856e-99	3 Monocytes CD16-	TNFSF13B
8.97129419556579e-104	5.39648869885767	0.652	0.155	2.12565844669736e-99	3 Monocytes CD16-	MGAT1
1.93803537691205e-103	29.7106661800271	0.652	0.028	4.59198102205542e-99	3 Monocytes CD16-	CD14
3.79676993488181e-103	0.606030896454339	0.744	0.282	8.99606668370895e-99	3 Monocytes CD16-	FMNL1
1.35390637339471e-102	Inf	0.913	0.261	3.20794576112143e-98	3 Monocytes CD16-	S100A8
8.86174822043225e-102	10.6881139319505	0.832	0.503	2.09970262334922e-97	3 Monocytes CD16-	ATP6V0C
1.86034870862425e-101	0.346958054417704	0.613	0.069	4.4079102302143e-97	3 Monocytes CD16-	CAPG
7.67682932910464e-101	0.25524169037379	0.695	0.197	1.81894794123805e-96	3 Monocytes CD16-	H2AFY
8.80991460692763e-101	2.73809508983359	0.61	0.12	2.08742116696543e-96	3 Monocytes CD16-	GSTO1
2.06031358523707e-100	16.4093928520453	0.625	0.052	4.88170700886072e-96	3 Monocytes CD16-	FGL2
2.15596736536541e-100	2.63651204510005	0.516	0.017	5.1083490754968e-96	3 Monocytes CD16-	CDA
2.19845280639358e-99	253.25075695807	0.962	0.31	5.20901407946896e-95	3 Monocytes CD16-	S100A9
5.72601292564313e-99	3.84059644421197	0.516	0.02	1.35672150260188e-94	3 Monocytes CD16-	LILRA2
4.74037894675821e-98	6.32293722296759	0.692	0.202	1.12318538764489e-93	3 Monocytes CD16-	VASP
8.30859960463054e-98	2.1488669632778	0.521	0.049	1.96863959032116e-93	3 Monocytes CD16-	ODF3B
1.1140528565966e-97	3.2183320648954	0.639	0.174	2.63963683841999e-93	3 Monocytes CD16-	MIDN
5.67462445426102e-97	16.2383008488719	0.909	0.732	1.34454551819261e-92	3 Monocytes CD16-	RHOA
8.59892544044393e-97	2.12140337427744	0.497	0.049	2.03742939385878e-92	3 Monocytes CD16-	C15orf39
2.38712114525215e-96	4.3636987475445	0.841	0.548	5.65604484156044e-92	3 Monocytes CD16-	HIGD2A
4.12432090828314e-96	9.50890020873995	0.71	0.154	9.77216596008607e-92	3 Monocytes CD16-	LYN
2.2077800633924e-95	14.0215006263888	0.74	0.253	5.23111408220196e-91	3 Monocytes CD16-	TNFRSF1B
6.58472165689724e-95	5.28123651436956	0.78	0.365	1.56018394938523e-90	3 Monocytes CD16-	VAMP8
7.76162169791146e-95	2.80268693626621	0.529	0.034	1.83903864510314e-90	3 Monocytes CD16-	TGFBI
9.26610240535031e-95	4.69349828220301	0.868	0.595	2.1955103039237e-90	3 Monocytes CD16-	COX5B
1.12245735155801e-94	2.04557736628438	0.717	0.313	2.65955044878154e-90	3 Monocytes CD16-	PSMB3
1.92787605851604e-94	2.88928957029703	0.622	0.116	4.56790953304791e-90	3 Monocytes CD16-	THEMIS2
1.03234721959225e-93	3.0833653591504	0.572	0.059	2.44604350210188e-89	3 Monocytes CD16-	LGALS9
9.34325136579332e-93	1.64221459029055	0.463	0.014	2.21378997861107e-88	3 Monocytes CD16-	PLXNB2
2.81521939870166e-92	2.01091382368533	0.475	0.034	6.67038084328372e-88	3 Monocytes CD16-	LY86
2.99379488013154e-92	4.95129298129898	0.688	0.214	7.09349758898366e-88	3 Monocytes CD16-	CARD16
4.89057380181631e-92	6.16068106940162	0.587	0.026	1.15877255660236e-87	3 Monocytes CD16-	HCK
4.98657484559559e-91	10.460286650791	0.584	0.023	1.18151904391542e-86	3 Monocytes CD16-	LILRA5
6.4849409835613e-91	1.66222638073364	0.454	0.018	1.53654191664501e-86	3 Monocytes CD16-	LILRB3
9.53544534360117e-90	14.2096535594611	0.669	0.03	2.25932841971286e-85	3 Monocytes CD16-	LILRB2
2.05410213233964e-89	7.25054230875165	0.89	0.645	4.86698959236553e-85	3 Monocytes CD16-	ITGB2
3.34305306874577e-89	5.70901226671457	0.537	0.031	7.92102994108623e-85	3 Monocytes CD16-	MNDA
5.35725885944149e-89	5.56207761051087	0.58	0.103	1.26934891415607e-84	3 Monocytes CD16-	BID
6.67965934162537e-89	5.14483391709767	0.78	0.371	1.58267848440471e-84	3 Monocytes CD16-	RNASET2
1.10934326402823e-88	5.14277016949254	0.805	0.457	2.6284779297885e-84	3 Monocytes CD16-	LRRFIP1
1.87430324129234e-88	1.68571046018602	0.476	0.027	4.44097409991806e-84	3 Monocytes CD16-	DMXL2
4.26014554854609e-88	3.89657560074485	0.697	0.295	1.00939888627251e-83	3 Monocytes CD16-	SEC11A
6.06713894737771e-88	1.57016855113982	0.494	0.066	1.43754790219167e-83	3 Monocytes CD16-	EIF4EBP1
6.80627508216676e-88	0.783143958417694	0.519	0.05	1.61267881796859e-83	3 Monocytes CD16-	JAML
8.29425514970992e-88	6.61569816215488	0.566	0.082	1.96524081517227e-83	3 Monocytes CD16-	HSBP1
9.29666667434122e-88	2.13847758256391	0.529	0.08	2.20275220181841e-83	3 Monocytes CD16-	SH3BP2
1.90763922874679e-87	9.28334804118233	0.656	0.15	4.51996038859265e-83	3 Monocytes CD16-	LTA4H
6.35002684822415e-87	3.14597412634967	0.576	0.126	1.50457536141823e-82	3 Monocytes CD16-	RAB24
1.47244358688616e-86	9.1191179394621	0.507	0.016	3.48880783476806e-82	3 Monocytes CD16-	CD300E
1.9419046344072e-86	8.85387910895265	0.588	0.019	4.60114884076442e-82	3 Monocytes CD16-	LRRC25
3.62107064487435e-86	2.66419275486822	0.574	0.107	8.57976478596529e-82	3 Monocytes CD16-	STX11
3.76534813483894e-86	2.53582773237885	0.475	0.03	8.92161587068739e-82	3 Monocytes CD16-	PLXDC2
2.68964190398573e-85	1.87586365256185	0.434	0.016	6.37283752730378e-81	3 Monocytes CD16-	TNFSF13
3.19667492348478e-85	1.94535848856858	0.474	0.025	7.57420156370483e-81	3 Monocytes CD16-	ALOX5
5.78386159872482e-85	2.29349801918805	0.627	0.206	1.37042816720186e-80	3 Monocytes CD16-	SAT2
6.90013912954527e-85	4.28015639160683	0.534	0.098	1.63491896535446e-80	3 Monocytes CD16-	C20orf27
9.62359111462825e-85	3.04173292385655	0.537	0.125	2.28021367870002e-80	3 Monocytes CD16-	GLRX
1.30153809500759e-84	7.08105679976872	0.508	0.018	3.08386436231098e-80	3 Monocytes CD16-	FPR1
1.40063071156409e-84	7.69124078500844	0.677	0.221	3.31865440797995e-80	3 Monocytes CD16-	UPP1
2.257217707982e-84	4.2507569599689	0.717	0.293	5.34825163729254e-80	3 Monocytes CD16-	HIF1A
2.67334677299403e-84	9.1392240505396	0.625	0.135	6.33422784393204e-80	3 Monocytes CD16-	GLUL
3.03115763985039e-84	4.33161100476827	0.508	0.02	7.1820249118615e-80	3 Monocytes CD16-	IGSF6
1.11884393952683e-83	1.15427167479094	0.398	0.019	2.65098883031488e-79	3 Monocytes CD16-	RXRA
2.33128519169153e-83	4.44419257310619	0.58	0.103	5.52374713319391e-79	3 Monocytes CD16-	BCL2A1
3.97873474309394e-83	4.22969378688884	0.703	0.283	9.42721410028678e-79	3 Monocytes CD16-	ARPC5
4.31273096517456e-83	1.77598966880961	0.579	0.144	1.02185847488846e-78	3 Monocytes CD16-	CAPNS1
2.31440896058595e-82	6.72701590519293	0.544	0.018	5.48376059121234e-78	3 Monocytes CD16-	TMEM176A
8.60146936788685e-82	66.2458560424335	0.713	0.12	2.03803215202711e-77	3 Monocytes CD16-	NCF1
1.95272929759535e-81	0.968145921923976	0.628	0.181	4.62679679772243e-77	3 Monocytes CD16-	RGS2
2.84905853947185e-81	12.174272406813	0.663	0.179	6.75055930342461e-77	3 Monocytes CD16-	PTPN6
9.63758183850655e-81	2.48504853795994	0.674	0.271	2.28352864081574e-76	3 Monocytes CD16-	CDKN2D
1.05558295744762e-80	2.99923477399405	0.513	0.044	2.50109825937639e-76	3 Monocytes CD16-	TBXAS1
2.38437021778115e-80	2.94183486703119	0.503	0.074	5.64952679401066e-76	3 Monocytes CD16-	SNX10
3.40107850823977e-80	5.78431571283214	0.64	0.232	8.05851541742331e-76	3 Monocytes CD16-	CHCHD10
3.40509715114578e-80	1.21227656914515	0.408	0.023	8.0680371899248e-76	3 Monocytes CD16-	EMILIN2
3.46548264819478e-80	1.14412171926627	0.4	0.017	8.21111458663271e-76	3 Monocytes CD16-	RAB32
9.83863705162735e-80	135.250457992134	0.58	0.031	2.33116666301259e-75	3 Monocytes CD16-	HMOX1
1.08483067718587e-79	4.58612593438861	0.537	0.028	2.5703978065242e-75	3 Monocytes CD16-	DUSP6
3.2691091688185e-79	1.91377579512373	0.516	0.112	7.74582726459854e-75	3 Monocytes CD16-	COMT
7.26119423589453e-79	12.9139016843386	0.525	0.028	1.72046736225285e-74	3 Monocytes CD16-	C5AR1
8.04758694722994e-79	1.51026661848792	0.471	0.07	1.90679525127666e-74	3 Monocytes CD16-	SCPEP1
1.09644758538659e-78	1.85839963976869	0.696	0.334	2.597922908815e-74	3 Monocytes CD16-	BRK1
1.44879765671125e-78	1.75056921316251	0.42	0.008	3.43278116781164e-74	3 Monocytes CD16-	HK3
1.94654030048473e-78	1.92538551795801	0.43	0.026	4.61213258796851e-74	3 Monocytes CD16-	FCGR2A
2.54225570640025e-78	8.985699386345	0.778	0.397	6.02362067074476e-74	3 Monocytes CD16-	JUND
4.06283987978436e-78	1.32273564966358	0.464	0.039	9.62649281116105e-74	3 Monocytes CD16-	RELT
5.83001691866602e-78	2.33753975715063	0.504	0.088	1.38136420870873e-73	3 Monocytes CD16-	BLVRA
1.37831157337109e-77	1.81948962464175	0.57	0.167	3.26577144194546e-73	3 Monocytes CD16-	GLIPR2
2.41286085107531e-77	1.51291224816756	0.484	0.052	5.71703250053784e-73	3 Monocytes CD16-	SYK
3.5878267424466e-77	0.53476541329902	0.682	0.241	8.50099668355297e-73	3 Monocytes CD16-	SYNGR2
3.87331747482533e-77	1.23731422663351	0.407	0.036	9.17743842485113e-73	3 Monocytes CD16-	AMPD2
5.09520228549064e-77	5.16694423977184	0.672	0.31	1.20725722952415e-72	3 Monocytes CD16-	LAMTOR1
7.03867586463928e-77	1.76556362073481	0.384	0.011	1.66774385936763e-72	3 Monocytes CD16-	ASGR1
7.67898237059946e-77	5.43282700158943	0.564	0.125	1.81945808288984e-72	3 Monocytes CD16-	PLEC
2.48905801713984e-76	3.01292219484711	0.493	0.041	5.89757406581113e-72	3 Monocytes CD16-	CPPED1
2.53444314925853e-76	1.58228613335799	0.537	0.16	6.00510959785317e-72	3 Monocytes CD16-	TWF2
2.98828755363413e-76	1.92321431487723	0.475	0.094	7.0804485295807e-72	3 Monocytes CD16-	IL17RA
8.04122165197956e-76	3.37979373590273	0.51	0.086	1.90528705822004e-71	3 Monocytes CD16-	MAPKAPK3
9.7569278586424e-76	1.28962918985644	0.479	0.069	2.31180648682673e-71	3 Monocytes CD16-	UBXN11
1.12275381997457e-75	1.53707335555191	0.442	0.061	2.66025290104775e-71	3 Monocytes CD16-	ARAP1
1.15651183868899e-75	1.48846506242321	0.4	0.024	2.74023915058968e-71	3 Monocytes CD16-	SLC43A2
1.26524871757934e-75	1.70844524654799	0.585	0.214	2.99788031143249e-71	3 Monocytes CD16-	UQCRC1
1.78695582533703e-75	2.24721860222066	0.617	0.214	4.23401313255355e-71	3 Monocytes CD16-	NOP10
4.48503612142462e-75	5.42693233572181	0.555	0.146	1.06268445861035e-70	3 Monocytes CD16-	CRTAP
8.91568205071022e-75	1.66861144930973	0.539	0.126	2.11248170509528e-70	3 Monocytes CD16-	PARVG
2.03822075719286e-74	2.51746110945654	0.845	0.552	4.82936026209277e-70	3 Monocytes CD16-	UQCR11
2.27811230058426e-74	1.65261496768363	0.507	0.114	5.39775928500434e-70	3 Monocytes CD16-	NUP214
3.7146646632554e-74	1.24619611290807	0.372	0.019	8.80152645311733e-70	3 Monocytes CD16-	IRAK3
3.95604107984803e-74	2.28684662564434	0.739	0.389	9.37344373459193e-70	3 Monocytes CD16-	WDR83OS
7.65998032706583e-74	1.45928447632016	0.497	0.134	1.81495573869498e-69	3 Monocytes CD16-	LAMTOR2
9.00245952211248e-74	6.93589476908423	0.583	0.172	2.13304275916933e-69	3 Monocytes CD16-	RGS19
2.2678983292479e-73	4.07661940758174	0.828	0.531	5.37355830131998e-69	3 Monocytes CD16-	CD44
2.55552642944915e-73	2.04356327316951	0.556	0.194	6.05506432193682e-69	3 Monocytes CD16-	CLTA
4.16598999831685e-73	3.42859965273421	0.675	0.333	9.87089670201196e-69	3 Monocytes CD16-	WAS
4.95240854566268e-73	18.8562980499148	0.618	0.189	1.17342368080931e-68	3 Monocytes CD16-	SOD2
8.39526746947748e-73	4.87364909062328	0.736	0.423	1.98917467421799e-68	3 Monocytes CD16-	CAST
1.77712610676354e-72	4.10087326246146	0.686	0.318	4.21072259736554e-68	3 Monocytes CD16-	PSMB10
2.14076304025049e-72	0.842474188736872	0.478	0.056	5.07232394756952e-68	3 Monocytes CD16-	HLA-DMB
2.17368897856571e-72	1.87660103794542	0.478	0.06	5.1503386658136e-68	3 Monocytes CD16-	ITGAX
4.06067154593665e-72	7.74986696427116	0.473	0.035	9.62135516094229e-68	3 Monocytes CD16-	PLBD1
4.26263508430044e-72	2.75019873103564	0.66	0.319	1.00998875687415e-67	3 Monocytes CD16-	ATP6V0E1
1.4663914298032e-71	4.67651175509895	0.7	0.319	3.4744678537757e-67	3 Monocytes CD16-	CD63
2.22889823164522e-71	2.05533182534723	0.779	0.439	5.28115147006018e-67	3 Monocytes CD16-	PSME2
4.57513557025386e-71	1.25750574868332	0.336	0.017	1.08403262201595e-66	3 Monocytes CD16-	RAB20
5.213948782175e-71	4.02904885518031	0.441	0.032	1.23539302444854e-66	3 Monocytes CD16-	CD36
5.22956408294416e-71	5.17196984860298	0.517	0.087	1.23909291381279e-66	3 Monocytes CD16-	POU2F2
6.08457472362993e-71	0.838413361839177	0.36	0.054	1.44167913501688e-66	3 Monocytes CD16-	PLIN3
7.04462733939938e-71	82.2507376844139	0.653	0.057	1.66915400179729e-66	3 Monocytes CD16-	S100A12
7.45905150926446e-71	1.98400355881045	0.52	0.113	1.76734766460512e-66	3 Monocytes CD16-	CD4
1.67698362764988e-70	3.53101818686059	0.404	0.024	3.97344500735363e-66	3 Monocytes CD16-	CLEC12A
1.96342374567269e-70	1.71389400473837	0.552	0.165	4.65213622299686e-66	3 Monocytes CD16-	STX10
2.85518542168548e-70	5.37315656210063	0.746	0.421	6.76507633814157e-66	3 Monocytes CD16-	PTP4A2
5.52082924216218e-70	1.02184144040935	0.344	0.01	1.30810528063791e-65	3 Monocytes CD16-	DOK3
6.12487914453647e-70	5.55113301699688	0.662	0.21	1.45122886450647e-65	3 Monocytes CD16-	MYADM
6.15481564397182e-70	0.961419685088462	0.357	0.014	1.45832201868268e-65	3 Monocytes CD16-	CD33
1.11754721802106e-69	4.16422427012201	0.612	0.237	2.6479163783791e-65	3 Monocytes CD16-	CMTM6
1.41750777514779e-69	1.27821162702822	0.527	0.135	3.35864292243517e-65	3 Monocytes CD16-	MYO9B
1.51883059033916e-69	1.60381874248783	0.587	0.235	3.59871720074962e-65	3 Monocytes CD16-	PPP4C
1.93934197350538e-69	16.8310736402734	0.561	0.118	4.59507687202364e-65	3 Monocytes CD16-	PECAM1
2.02302969989523e-69	1.97293674601751	0.431	0.078	4.79336657093176e-65	3 Monocytes CD16-	UBE2D1
2.47007448757456e-69	1.78061291918841	0.614	0.273	5.85259449085916e-65	3 Monocytes CD16-	ANAPC11
2.59675530224592e-69	0.961085108517558	0.378	0.049	6.15275201314148e-65	3 Monocytes CD16-	NAPRT
3.26838480452332e-69	1.12219756213139	0.358	0.016	7.74411095583756e-65	3 Monocytes CD16-	HRH2
3.34418096837457e-69	1.58549536800402	0.485	0.109	7.92370238646669e-65	3 Monocytes CD16-	ATOX1
3.53405410457103e-69	1.44089719863552	0.451	0.093	8.3735877953706e-65	3 Monocytes CD16-	IMPDH1
4.51634756657782e-69	0.995224015600513	0.371	0.035	1.07010339242495e-64	3 Monocytes CD16-	NCF4
5.96365742403709e-69	1.97864514557977	0.704	0.392	1.41302899005135e-64	3 Monocytes CD16-	COX7B
7.51480976159598e-69	0.916969760513047	0.342	0.016	1.78055902491255e-64	3 Monocytes CD16-	LTBR
7.55268011574985e-69	0.92239909647189	0.363	0.018	1.78953202662577e-64	3 Monocytes CD16-	TIMP2
1.07814619723791e-68	3.36178946682463	0.531	0.133	2.55455959973551e-64	3 Monocytes CD16-	CASP1
1.43341902947846e-68	5.1827381466585	0.905	0.746	3.39634304844626e-64	3 Monocytes CD16-	TPM3
2.41674670623455e-68	9.64300248706176	0.458	0.126	5.72623964575214e-64	3 Monocytes CD16-	ATP2B1-AS1
4.74744765967598e-68	6.97858162696064	0.787	0.541	1.12486024848363e-63	3 Monocytes CD16-	PRR13
6.82081406883741e-68	1.44523117930184	0.372	0.021	1.61612368547034e-63	3 Monocytes CD16-	LRRK2
9.17108244322031e-68	1.22872728954384	0.35	0.028	2.17299627409662e-63	3 Monocytes CD16-	GCA
1.04216392849456e-67	2.39745983454979	0.584	0.217	2.469303212175e-63	3 Monocytes CD16-	GLIPR1
1.57159935379839e-67	2.24362703113923	0.38	0.016	3.72374750888991e-63	3 Monocytes CD16-	CAMK1
1.76197067936528e-67	1.95850989580881	0.456	0.069	4.1748133276881e-63	3 Monocytes CD16-	PLSCR1
2.39216580792012e-67	1.72932473314548	0.54	0.185	5.66799766528594e-63	3 Monocytes CD16-	FERMT3
4.75598060920123e-67	1.80116432814765	0.668	0.313	1.12688204554414e-62	3 Monocytes CD16-	TMEM219
5.96571704014002e-67	21.958250644117	0.615	0.273	1.41351699549078e-62	3 Monocytes CD16-	TLN1
1.20608600006737e-66	0.550061037731545	0.734	0.423	2.85770016855962e-62	3 Monocytes CD16-	ARF5
1.70918941523783e-66	1.25105802258243	0.379	0.033	4.04975340046451e-62	3 Monocytes CD16-	SULT1A1
7.31502701854293e-66	20.3648469347111	0.4	0.053	1.73322250177356e-61	3 Monocytes CD16-	GPX1
1.04928266793459e-65	1.17708173645285	0.373	0.018	2.48617035340423e-61	3 Monocytes CD16-	CLEC4A
1.07735430886509e-65	1.25198323826217	0.377	0.062	2.55268329942493e-61	3 Monocytes CD16-	MIR22HG
1.11191753933984e-65	14.5223995808036	0.658	0.252	2.63457741771182e-61	3 Monocytes CD16-	ZFAND5
1.23559300251345e-65	1.04553748857676	0.394	0.071	2.92761406015536e-61	3 Monocytes CD16-	TMEM205
1.81256815856806e-65	0.276572343410805	0.438	0.062	4.29469899491116e-61	3 Monocytes CD16-	ETV6
2.39011090094582e-65	1.13266098141384	0.404	0.057	5.66312876870102e-61	3 Monocytes CD16-	EHBP1L1
4.49405056121927e-65	18.2871787667145	0.415	0.149	1.06482033997529e-60	3 Monocytes CD16-	ATP5E
5.46068325210597e-65	2.07646418442055	0.475	0.123	1.29385428975399e-60	3 Monocytes CD16-	EPN1
7.71227054433387e-65	2.21095229283253	0.352	0.02	1.82734538277447e-60	3 Monocytes CD16-	KCTD12
9.84405293339765e-65	1.34561369958099	0.524	0.185	2.33244990203924e-60	3 Monocytes CD16-	SHKBP1
1.25609748797504e-64	2.58385737139985	0.626	0.258	2.97619738800806e-60	3 Monocytes CD16-	BST2
1.28838200967867e-64	3.07578782083323	0.413	0.066	3.05269233373265e-60	3 Monocytes CD16-	TLE3
1.30789578251537e-64	1.05709004641253	0.42	0.096	3.09892826709193e-60	3 Monocytes CD16-	ATG16L2
2.48110397923531e-64	1.06580403250177	0.355	0.039	5.87872776840013e-60	3 Monocytes CD16-	RASSF2
2.56205954144522e-64	5.44002209167054	0.926	0.778	6.0705438775003e-60	3 Monocytes CD16-	ITM2B
2.58914261899897e-64	2.32736060631955	0.519	0.186	6.13471452145615e-60	3 Monocytes CD16-	CSK
2.61819171925355e-64	1.5911758482625	0.357	0.016	6.20354345959936e-60	3 Monocytes CD16-	ADGRE2
3.81966808022496e-64	1.39908372094214	0.7	0.336	9.05032154928503e-60	3 Monocytes CD16-	ZEB2
4.77418205880663e-64	1.1020923602556	0.416	0.072	1.13119469701364e-59	3 Monocytes CD16-	PLEKHO1
4.86899032573958e-64	4.66438370642602	0.686	0.388	1.15365856778074e-59	3 Monocytes CD16-	SH3BGRL
5.16884188866209e-64	1.33602281655478	0.483	0.122	1.2247053970996e-59	3 Monocytes CD16-	OGFR
1.04281338923496e-63	1.61237667807399	0.549	0.227	2.47084204445331e-59	3 Monocytes CD16-	RNF181
1.081881419785e-63	6.60185494524871	0.598	0.253	2.56340983603857e-59	3 Monocytes CD16-	SDCBP
1.9981867392367e-63	4.63029675573914	0.463	0.064	4.73450365994744e-59	3 Monocytes CD16-	SGK1
2.43566455086953e-63	1.37913558324547	0.583	0.205	5.77106358683027e-59	3 Monocytes CD16-	ATF4
2.74825435376462e-63	2.0040724138228	0.317	0.013	6.5117138658099e-59	3 Monocytes CD16-	ANPEP
6.58862985650867e-63	2.6522381010823	0.39	0.016	1.56110995820117e-58	3 Monocytes CD16-	RBP7
7.02088754435299e-63	3.04001605971076	0.886	0.775	1.663529094759e-58	3 Monocytes CD16-	YBX1
7.32525811670351e-63	1.82790865747858	0.54	0.191	1.73564665817173e-58	3 Monocytes CD16-	HM13
7.61281865713879e-63	3.85756525780591	0.847	0.671	1.80378125262246e-58	3 Monocytes CD16-	PCBP1
7.7591673245174e-63	1.56594996298228	0.767	0.495	1.83845710587115e-58	3 Monocytes CD16-	CAPZB
7.76292229844479e-63	2.14539820992192	0.567	0.215	1.83934680939351e-58	3 Monocytes CD16-	SUPT4H1
1.12018839224556e-62	2.6082430834637	0.694	0.376	2.65417437658663e-58	3 Monocytes CD16-	UQCR10
1.58783755356218e-62	3.31399646789182	0.513	0.138	3.76222229941022e-58	3 Monocytes CD16-	CDC42EP3
1.64049264735108e-62	2.23381981118775	0.432	0.078	3.88698327863364e-58	3 Monocytes CD16-	RARA
1.95244332384759e-62	0.658469200658721	0.272	0.009	4.62611921152447e-58	3 Monocytes CD16-	RASGRP4
2.02974837650435e-62	1.34083177968737	0.389	0.06	4.8092858032894e-58	3 Monocytes CD16-	NOTCH2
2.11803948870901e-62	1.55501876635995	0.501	0.166	5.01848276454714e-58	3 Monocytes CD16-	CHMP4B
2.19548086132886e-62	0.767250590570342	0.336	0.032	5.20197235283261e-58	3 Monocytes CD16-	GAA
2.33987621178823e-62	0.902666153211331	0.306	0.013	5.54410269621103e-58	3 Monocytes CD16-	BST1
4.47760951058086e-62	14.2376542867483	0.421	0.015	1.06092479743703e-57	3 Monocytes CD16-	CSF1R
4.81240541368757e-62	2.16158166057317	0.413	0.07	1.14025133871913e-57	3 Monocytes CD16-	TESC
5.9264480232877e-62	1.08296576229221	0.416	0.097	1.40421259463779e-57	3 Monocytes CD16-	TRMT1
6.28228350056252e-62	3.04453910473766	0.436	0.1	1.48852425262328e-57	3 Monocytes CD16-	MYD88
6.29665470226727e-62	47.2021696064947	0.846	0.199	1.49192936515521e-57	3 Monocytes CD16-	TIMP1
7.81396374430579e-62	2.51698033967925	0.669	0.332	1.85144056957581e-57	3 Monocytes CD16-	MYO1G
9.12283435189975e-62	1.87139914943402	0.488	0.156	2.16156437133913e-57	3 Monocytes CD16-	VMP1
1.17784154961342e-61	1.23830328387576	0.357	0.02	2.79077776765404e-57	3 Monocytes CD16-	CD86
1.87802917037828e-61	10.3520721020015	0.611	0.234	4.44980231629429e-57	3 Monocytes CD16-	VAMP5
2.72109273478118e-61	35.1452430043608	0.645	0.081	6.44735712579053e-57	3 Monocytes CD16-	WARS
3.33182995490479e-61	1.35472287366061	0.613	0.305	7.8944378951514e-57	3 Monocytes CD16-	COPE
4.17344205422447e-61	1.62718323323825	0.451	0.118	9.88855360327947e-57	3 Monocytes CD16-	CTSA
4.96797150653827e-61	1.46272407316012	0.469	0.128	1.17711116875918e-56	3 Monocytes CD16-	HOTAIRM1
6.33172692273562e-61	1.21400568455201	0.484	0.139	1.50023937707298e-56	3 Monocytes CD16-	TOM1
2.37916373211726e-60	3.99214590848697	0.512	0.172	5.63719054687864e-56	3 Monocytes CD16-	NAAA
2.44371983209578e-60	1.17018780751878	0.376	0.039	5.79014977016775e-56	3 Monocytes CD16-	CD302
2.78464083786461e-60	1.07417473877318	0.367	0.053	6.5979280012364e-56	3 Monocytes CD16-	ATP6V1B2
3.48258007230498e-60	1.42101934158328	0.561	0.226	8.25162522331942e-56	3 Monocytes CD16-	NDUFS7
3.82221822796843e-60	0.778122948905075	0.38	0.102	9.0563638693484e-56	3 Monocytes CD16-	ARPC4
4.42090546581153e-60	2.48633971829505	0.341	0.032	1.04748934106938e-55	3 Monocytes CD16-	NAIP
5.24815331438333e-60	2.01455188723557	0.337	0.019	1.24349744630999e-55	3 Monocytes CD16-	NLRP3
5.88815064167785e-60	1.04635223271427	0.379	0.052	1.39513841303915e-55	3 Monocytes CD16-	NAGK
7.75029506720178e-60	0.822828672070191	0.314	0.025	1.83635491322279e-55	3 Monocytes CD16-	ROGDI
8.67625848023644e-60	11.7349658932694	0.402	0.071	2.05575268430722e-55	3 Monocytes CD16-	C10orf54
1.41411112253054e-59	4.57840507200791	0.645	0.308	3.35059489372385e-55	3 Monocytes CD16-	PRDX5
2.47320620912985e-59	1.27181885129168	0.36	0.053	5.86001479191226e-55	3 Monocytes CD16-	GNS
3.27423983771151e-59	1.84567414774469	0.494	0.103	7.75798387147365e-55	3 Monocytes CD16-	CARD19
3.2980278991346e-59	2.01743794990462	0.342	0.013	7.81434730420951e-55	3 Monocytes CD16-	TREM1
4.45653240152308e-59	1.9967964470541	0.726	0.465	1.05593078721688e-54	3 Monocytes CD16-	CALM2
9.44398449810442e-59	1.15507731959331	0.441	0.148	2.23765768698086e-54	3 Monocytes CD16-	FAM96A
1.34370262050677e-58	4.03219768426292	0.569	0.209	3.18376898902873e-54	3 Monocytes CD16-	LYST
1.72343429950766e-58	0.905176339160385	0.337	0.025	4.08350522925344e-54	3 Monocytes CD16-	LY96
1.8604049282765e-58	0.782471059178978	0.3	0.007	4.40804343705834e-54	3 Monocytes CD16-	OSCAR
2.68328083147969e-58	0.946793264576824	0.401	0.089	6.35776560210799e-54	3 Monocytes CD16-	ZDHHC7
2.97216153787567e-58	6.48494898629229	0.407	0.124	7.04223954784261e-54	3 Monocytes CD16-	TCEB2
3.06007749070791e-58	18.6113018305217	0.466	0.201	7.25054760648332e-54	3 Monocytes CD16-	VSIR
7.07214890532395e-58	2.20107446914858	0.536	0.197	1.67567496162746e-53	3 Monocytes CD16-	RIN3
8.0256709776585e-58	2.32824855344631	0.748	0.507	1.90160248144641e-53	3 Monocytes CD16-	HCLS1
1.01346001321911e-57	2.27032868811618	0.729	0.385	2.40129215532135e-53	3 Monocytes CD16-	IQGAP1
1.1038153669921e-57	1.21255163428123	0.281	0.007	2.61538013055109e-53	3 Monocytes CD16-	PTAFR
1.17710825391074e-57	0.255845924282212	0.77	0.504	2.7890402968161e-53	3 Monocytes CD16-	UQCRH
1.21308103718979e-57	0.916876642558983	0.356	0.051	2.87427420951749e-53	3 Monocytes CD16-	PRKCD
1.22057444673953e-57	15.7996593901179	0.445	0.068	2.89202909410464e-53	3 Monocytes CD16-	LILRB1
1.69577022202106e-57	0.922840650202174	0.338	0.038	4.01795796405669e-53	3 Monocytes CD16-	NADK
2.16471027793716e-57	0.702972013195088	0.415	0.09	5.1290645325443e-53	3 Monocytes CD16-	RAB11FIP1
2.64336921182071e-57	1.56021696441919	0.816	0.611	6.263199010488e-53	3 Monocytes CD16-	LIMD2
3.34767075791956e-57	1.26665395736823	0.458	0.138	7.93197109381459e-53	3 Monocytes CD16-	TPP1
3.49970312976236e-57	1.27043052703343	0.342	0.026	8.29219659565893e-53	3 Monocytes CD16-	NUDT16
3.93222100716358e-57	0.980569357892463	0.315	0.029	9.31700445437339e-53	3 Monocytes CD16-	ACSL1
3.96932134401147e-57	1.7834640521638	0.549	0.161	9.40490999250079e-53	3 Monocytes CD16-	MAP2K3
4.82731251342136e-57	1.11682103825715	0.347	0.061	1.14378342693006e-52	3 Monocytes CD16-	LAT2
4.94952171194202e-57	4.41453763448083	0.698	0.399	1.17273967442754e-52	3 Monocytes CD16-	CAP1
5.65669956970312e-57	1.19027164458851	0.75	0.501	1.34029839604546e-52	3 Monocytes CD16-	UBL5
8.28562540216448e-57	1.83235647807212	0.412	0.145	1.96319608278885e-52	3 Monocytes CD16-	ATP5G2
1.0672527723365e-56	1.61280525430195	0.563	0.244	2.52874871877409e-52	3 Monocytes CD16-	RTN4
1.17964413714423e-56	5.35836293307573	0.615	0.302	2.79504881854953e-52	3 Monocytes CD16-	MTPN
1.50726164203127e-56	0.259826348640176	0.374	0.048	3.57130573462889e-52	3 Monocytes CD16-	CCDC88A
1.70142013642953e-56	2.61734950049377	0.507	0.162	4.03134487125614e-52	3 Monocytes CD16-	ATP2B1
2.11327079152516e-56	1.22814675224564	0.372	0.039	5.00718381343972e-52	3 Monocytes CD16-	PAK1
4.14683780375698e-56	2.88617291652476	0.55	0.155	9.8255174922218e-52	3 Monocytes CD16-	KLF10
4.90265130025492e-56	1.42360829557526	0.528	0.201	1.1616341990824e-51	3 Monocytes CD16-	BNIP3L
4.98837053443941e-56	3.57484141419811	0.684	0.428	1.18194451443007e-51	3 Monocytes CD16-	DRAP1
6.16931689686194e-56	3.76366922839625	0.497	0.151	1.46175794554247e-51	3 Monocytes CD16-	ATG3
7.35456927601994e-56	0.739814105902891	0.347	0.033	1.74259164426016e-51	3 Monocytes CD16-	MPP1
8.81533822842089e-56	3.01286643284049	0.83	0.597	2.08870623984204e-51	3 Monocytes CD16-	GPSM3
9.79891956933926e-56	1.11782188444435	0.441	0.13	2.32175600275924e-51	3 Monocytes CD16-	MAN2B1
1.23541516493897e-55	0.657522987948421	0.285	0.018	2.92719269180639e-51	3 Monocytes CD16-	KIAA0930
1.30939541578657e-55	0.963856985166189	0.348	0.053	3.1024814981647e-51	3 Monocytes CD16-	C9orf72
1.42063483362123e-55	0.261974652989632	0.296	0.013	3.36605217478214e-51	3 Monocytes CD16-	NRGN
2.1119856601331e-55	1.18682777663818	0.448	0.12	5.00413882311937e-51	3 Monocytes CD16-	RTN3
2.43912066092326e-55	1.68129271904062	0.558	0.243	5.77925249399158e-51	3 Monocytes CD16-	ENY2
2.91461772821005e-55	8.31868792313309	0.538	0.204	6.90589524522089e-51	3 Monocytes CD16-	POLD4
1.86413307317871e-54	0.765726260777606	0.34	0.053	4.41687690358964e-50	3 Monocytes CD16-	PPP1R9B
2.27594857799627e-54	1.71797485689703	0.43	0.141	5.39263256070436e-50	3 Monocytes CD16-	ARL4A
3.4668324272447e-54	0.715703737749004	0.299	0.026	8.21431275311359e-50	3 Monocytes CD16-	NAGA
3.78796313276645e-54	1.08293042277997	0.378	0.083	8.97519984677682e-50	3 Monocytes CD16-	IER5
3.90757803752014e-54	0.643314986721698	0.263	0.009	9.25861540210022e-50	3 Monocytes CD16-	ALDH3B1
5.2220071399684e-54	0.959135187442344	0.346	0.039	1.23730237174411e-49	3 Monocytes CD16-	GAS7
6.01330334023103e-54	1.66311316705379	0.451	0.14	1.42479209343434e-49	3 Monocytes CD16-	SEC14L1
7.93161022065106e-54	0.919814944250619	0.297	0.009	1.87931572568106e-49	3 Monocytes CD16-	CD300LF
9.25660552380155e-54	0.955468795328098	0.394	0.095	2.19326011280954e-49	3 Monocytes CD16-	FLII
9.4826760253457e-54	1.11078881432585	0.282	0.009	2.24682525744541e-49	3 Monocytes CD16-	CD300C
1.36741089947172e-53	1.70415116217622	0.37	0.064	3.23994338520828e-49	3 Monocytes CD16-	SLC25A37
1.51195704951899e-53	2.21049260268845	0.318	0.012	3.58243103313029e-49	3 Monocytes CD16-	LILRA1
1.65244822157642e-53	1.20092571765108	0.506	0.205	3.91531081620316e-49	3 Monocytes CD16-	KDELR1
1.94418117238758e-53	1.0187426336891	0.272	0.014	4.60654286985512e-49	3 Monocytes CD16-	TRIB1
2.05860242323326e-53	1.46811855094109	0.537	0.198	4.87765258160888e-49	3 Monocytes CD16-	NAA38
2.193410886062e-53	5.76756217845297	0.549	0.242	5.1970677534353e-49	3 Monocytes CD16-	UBE2L6
2.28081214076569e-53	1.41034630364345	0.351	0.047	5.40415628633022e-49	3 Monocytes CD16-	FAM49A
2.48634712992231e-53	1.33665357129365	0.433	0.12	5.89115088963792e-49	3 Monocytes CD16-	AKR1A1
2.66947562030901e-53	0.631889701296271	0.257	0.007	6.32505553476017e-49	3 Monocytes CD16-	NFAM1
2.774072807271e-53	0.690405721340176	0.283	0.014	6.57288810954792e-49	3 Monocytes CD16-	PYGL
2.81867881159326e-53	0.642425703809763	0.289	0.025	6.67857757618906e-49	3 Monocytes CD16-	GNA15
2.8624920400606e-53	1.25712686127358	0.484	0.202	6.78238863971959e-49	3 Monocytes CD16-	CYC1
3.02606652692293e-53	10.852657345054	0.448	0.098	7.1699620288912e-49	3 Monocytes CD16-	CUX1
3.2757030368324e-53	0.372213059787679	0.684	0.38	7.7614507754707e-49	3 Monocytes CD16-	UQCRQ
3.37319703432809e-53	4.80175077111544	0.361	0.017	7.99245305313698e-49	3 Monocytes CD16-	SLC31A2
3.44073870053334e-53	1.31054838821075	0.512	0.188	8.15248627704369e-49	3 Monocytes CD16-	POLE4
6.07316317299926e-53	0.934842815075135	0.343	0.061	1.43897528221045e-48	3 Monocytes CD16-	MFSD1
6.16319759479453e-53	1.51313674995728	0.383	0.102	1.46030803811062e-48	3 Monocytes CD16-	RAB10
6.40853540649378e-53	1.19068344660441	0.428	0.139	1.51843837921464e-48	3 Monocytes CD16-	TMEM179B
8.56647818058682e-53	1.1965425626012	0.35	0.043	2.02974134010824e-48	3 Monocytes CD16-	CREG1
9.59145691511837e-53	1.10892551493627	0.416	0.117	2.27259980146815e-48	3 Monocytes CD16-	GPCPD1
9.81776409986908e-53	1.23028739403119	0.608	0.309	2.32622102582298e-48	3 Monocytes CD16-	NDUFA2
1.08321883350721e-52	1.03884703393759	0.358	0.066	2.56657870411199e-48	3 Monocytes CD16-	NUMB
1.12002304657106e-52	0.784757542226623	0.398	0.112	2.65378260654548e-48	3 Monocytes CD16-	PICALM
1.16775873315846e-52	5.54734171136809	0.879	0.702	2.76688754234567e-48	3 Monocytes CD16-	EIF3K
1.21336389809997e-52	0.698417621849884	0.281	0.021	2.87494442015808e-48	3 Monocytes CD16-	UNC93B1
1.21379355998037e-52	0.798905163027368	0.312	0.011	2.8759624610175e-48	3 Monocytes CD16-	HNMT
1.34418464834808e-52	1.66059685214635	0.678	0.42	3.18491110579595e-48	3 Monocytes CD16-	NDUFB2
2.0225785485694e-52	4.33889128017737	0.323	0.025	4.79229761298033e-48	3 Monocytes CD16-	FBP1
3.49705157208914e-52	8.20074017682242	0.414	0.03	8.285913994908e-48	3 Monocytes CD16-	CXCL16
3.76880720427156e-52	0.936007520915668	0.27	0.006	8.92981178980102e-48	3 Monocytes CD16-	SMCO4
4.57854952223187e-52	0.641017858138713	0.276	0.012	1.08484152379762e-47	3 Monocytes CD16-	SLC15A3
5.48977501599112e-52	0.931004866200562	0.366	0.072	1.30074729228894e-47	3 Monocytes CD16-	RNPEP
5.71796734185153e-52	1.30132109876644	0.475	0.198	1.3548151819783e-47	3 Monocytes CD16-	SASH3
6.75057370648119e-52	0.941833086791546	0.309	0.038	1.59948093401365e-47	3 Monocytes CD16-	CKAP4
7.58822193063288e-52	1.14653797266025	0.266	0.012	1.79795330424416e-47	3 Monocytes CD16-	MGST1
9.092534301722e-52	0.629623172010493	0.296	0.059	2.15438507745001e-47	3 Monocytes CD16-	OGFRL1
1.28629882407473e-51	42.3015021607337	0.723	0.265	3.04775643376268e-47	3 Monocytes CD16-	IFITM3
1.42323867593483e-51	1.5871926957011	0.457	0.142	3.37222171875999e-47	3 Monocytes CD16-	ZNF106
1.43633379840457e-51	2.14739008442286	0.296	0.006	3.40324930193978e-47	3 Monocytes CD16-	FCGR1A
1.47201663558675e-51	8.20580426329804	0.514	0.115	3.48779621635925e-47	3 Monocytes CD16-	HLA-DQA2
1.80726124306563e-51	0.642043102734022	0.298	0.022	4.2821247893197e-47	3 Monocytes CD16-	SULF2
1.81008484491041e-51	1.16526573922794	0.466	0.16	4.28881503153074e-47	3 Monocytes CD16-	SPG21
2.00270701170205e-51	7.2291996398995	0.811	0.471	4.74521399352684e-47	3 Monocytes CD16-	PPP1R15A
2.05564347769958e-51	1.37161511524534	0.437	0.09	4.87064165606138e-47	3 Monocytes CD16-	NBPF14
2.11274272210989e-51	1.25968229598	0.42	0.13	5.00593260576718e-47	3 Monocytes CD16-	NCOA4
2.55772537599816e-51	1.62156039961934	0.475	0.178	6.06027450589004e-47	3 Monocytes CD16-	CAPZA2
2.58761668893295e-51	0.76186895305886	0.333	0.078	6.13109898275772e-47	3 Monocytes CD16-	TIMM8B
2.93297959786195e-51	0.843160907492977	0.385	0.123	6.94940185917411e-47	3 Monocytes CD16-	MTMR14
3.07729275586261e-51	0.777885595547487	0.304	0.038	7.29133745574088e-47	3 Monocytes CD16-	LACTB
3.44450685370592e-51	0.880236995176331	0.49	0.202	8.1614145391708e-47	3 Monocytes CD16-	ZNHIT1
7.06956281729111e-51	1.10008836395372	0.483	0.185	1.67506221392896e-46	3 Monocytes CD16-	OS9
8.28225495443334e-51	3.61394896376243	0.542	0.28	1.96239748890344e-46	3 Monocytes CD16-	RNF149
9.6131374539305e-51	1.62152432738935	0.451	0.166	2.27773678833429e-46	3 Monocytes CD16-	SH3BP1
1.35701688624538e-50	4.07337738272086	0.435	0.118	3.21531581026981e-46	3 Monocytes CD16-	UNC119
1.96664280756639e-50	0.715501415020788	0.32	0.042	4.65976346824779e-46	3 Monocytes CD16-	HEBP1
2.06976256169381e-50	0.730602616278261	0.283	0.011	4.90409541367732e-46	3 Monocytes CD16-	TLR2
3.35001811824888e-50	0.841496904120884	0.254	0.01	7.93753292937889e-46	3 Monocytes CD16-	P2RX1
3.4833702032288e-50	0.896022385172726	0.357	0.049	8.25349735953032e-46	3 Monocytes CD16-	MEF2C
5.04210371098209e-50	4.99093590479299	0.451	0.114	1.1946760532801e-45	3 Monocytes CD16-	LAP3
6.66350197688765e-50	0.730982832803402	0.276	0.019	1.57885015840376e-45	3 Monocytes CD16-	ZNF467
7.14122657631215e-50	1.00671231934696	0.292	0.013	1.6920422249914e-45	3 Monocytes CD16-	LILRB4
7.34185875669367e-50	3.10869910871677	0.409	0.144	1.739580013811e-45	3 Monocytes CD16-	ATP5L
7.7476598277064e-50	0.637852590326828	0.26	0.009	1.83573051957676e-45	3 Monocytes CD16-	TTYH3
8.00719695472069e-50	0.799860405060255	0.257	0.008	1.89722524645152e-45	3 Monocytes CD16-	LILRA6
9.17118513102558e-50	18.1118836147893	0.667	0.387	2.1730206049452e-45	3 Monocytes CD16-	SQSTM1
1.51451199334063e-49	1.78822139481444	0.349	0.08	3.58848471702129e-45	3 Monocytes CD16-	MAP3K1
1.71454362053367e-49	3.38532988827929	0.632	0.352	4.06243965449247e-45	3 Monocytes CD16-	WASF2
2.39058389395232e-49	2.70992565538419	0.5	0.213	5.66424947833064e-45	3 Monocytes CD16-	RBX1
2.53257362305792e-49	0.761602253968233	0.279	0.013	6.00067994247343e-45	3 Monocytes CD16-	RBM47
3.40258442643301e-49	1.48754285750949	0.666	0.386	8.06208353999038e-45	3 Monocytes CD16-	TMEM258
3.65447260877392e-49	0.785269242818756	0.35	0.048	8.65890739922892e-45	3 Monocytes CD16-	NRROS
3.7663982995287e-49	0.698742014944329	0.328	0.074	8.92410413090331e-45	3 Monocytes CD16-	QKI
4.40309931431018e-49	3.21979718313709	0.544	0.244	1.04327035153265e-44	3 Monocytes CD16-	CD55
4.48995523510504e-49	2.11543783792075	0.33	0.03	1.06384999340579e-44	3 Monocytes CD16-	ETS2
5.13285810629791e-49	1.24045724171953	0.524	0.236	1.21617939970623e-44	3 Monocytes CD16-	REEP5
5.2350100982883e-49	0.905619713986115	0.37	0.087	1.24038329268843e-44	3 Monocytes CD16-	PLCB2
6.26431571610366e-49	8.79693768766752	0.348	0.032	1.4842669657736e-44	3 Monocytes CD16-	LINC00936
6.69186319530071e-49	1.23019316849076	0.247	0.007	1.58557006549455e-44	3 Monocytes CD16-	MTMR11
9.26896072026171e-49	1.19820971716163	0.449	0.161	2.19618755305881e-44	3 Monocytes CD16-	BANF1
1.05580093275999e-48	1.18132116026837	0.4	0.109	2.50161473008153e-44	3 Monocytes CD16-	TMEM167A
1.28657499890127e-48	3.33439609195273	0.362	0.083	3.04841080239666e-44	3 Monocytes CD16-	C14orf2
1.52386952880531e-48	1.22635787581411	0.511	0.235	3.6106564615513e-44	3 Monocytes CD16-	MTCH1
1.64982062588336e-48	1.23313268268623	0.266	0.011	3.90908499096802e-44	3 Monocytes CD16-	CD93
2.06238058665244e-48	1.22696721235658	0.298	0.021	4.88660456201428e-44	3 Monocytes CD16-	SLC16A3
2.20830259116881e-48	0.913280689613335	0.31	0.052	5.23235215951537e-44	3 Monocytes CD16-	SLC6A6
2.26725222964347e-48	1.10536487202829	0.449	0.165	5.37202743291725e-44	3 Monocytes CD16-	NCKAP1L
4.73308297746614e-48	4.37953432734687	0.68	0.418	1.12145668068083e-43	3 Monocytes CD16-	PGK1
5.82251296476791e-48	2.34057055649355	0.293	0.02	1.37958622187211e-43	3 Monocytes CD16-	CECR1
6.02062309985663e-48	2.8090267018847	0.303	0.014	1.42652643728003e-43	3 Monocytes CD16-	PID1
6.13920557544476e-48	2.50653665809265	0.462	0.195	1.45462336904588e-43	3 Monocytes CD16-	SMAP2
6.57537994603829e-48	0.445331261234567	0.311	0.043	1.55797052441431e-43	3 Monocytes CD16-	ICAM1
6.83024164293147e-48	1.75299325322093	0.693	0.377	1.61835745487618e-43	3 Monocytes CD16-	POLR2L
7.45625498230579e-48	1.6805121392164	0.613	0.333	1.76668505550753e-43	3 Monocytes CD16-	TRAPPC1
8.29668140470804e-48	3.09713573887646	0.294	0.013	1.96581569203152e-43	3 Monocytes CD16-	SCO2
1.15749428824271e-47	0.747066363856212	0.367	0.084	2.74256696656227e-43	3 Monocytes CD16-	CHP1
1.24105544898597e-47	0.748241710409011	0.293	0.021	2.94055678082735e-43	3 Monocytes CD16-	IRF5
1.24492541457446e-47	1.38645553660359	0.415	0.143	2.94972627729272e-43	3 Monocytes CD16-	PLD3
1.25942457289022e-47	2.82499524915247	0.36	0.079	2.9840805830061e-43	3 Monocytes CD16-	ATP5J2
1.36011025444283e-47	3.54041728681159	0.286	0.011	3.22264523687685e-43	3 Monocytes CD16-	FAM26F
1.41802365827973e-47	1.88780828261166	0.5	0.195	3.35986525592798e-43	3 Monocytes CD16-	DBNL
1.54194121329471e-47	2.54369192405307	0.325	0.007	3.65347551078048e-43	3 Monocytes CD16-	GPBAR1
1.90474764742949e-47	0.737768260056797	0.255	0.01	4.51310907581942e-43	3 Monocytes CD16-	DAPK1
2.65944249971214e-47	0.856352907458689	0.339	0.084	6.30128305881794e-43	3 Monocytes CD16-	MXD1
3.05615683256768e-47	11.329723037714	0.666	0.427	7.24125799908586e-43	3 Monocytes CD16-	PSMB9
3.07214180652869e-47	0.651933290947299	0.33	0.077	7.27913279638908e-43	3 Monocytes CD16-	MANBA
3.24630168750327e-47	1.09760341510614	0.494	0.192	7.69178721837025e-43	3 Monocytes CD16-	CHMP2A
3.33892881885371e-47	0.733722024705081	0.25	0.016	7.91125794339199e-43	3 Monocytes CD16-	KYNU
4.69628747642867e-47	0.581235673793179	0.273	0.029	1.11273835466501e-42	3 Monocytes CD16-	PRKACA
6.39348426367987e-47	1.03824297896283	0.417	0.127	1.51487216143631e-42	3 Monocytes CD16-	CMTM7
6.48297179516657e-47	0.948648862070642	0.281	0.021	1.53607533714677e-42	3 Monocytes CD16-	MSRB1
7.74487457977123e-47	0.733515423662076	0.294	0.038	1.83507058293099e-42	3 Monocytes CD16-	CARS2
8.01593848138814e-47	0.744968825012389	0.377	0.129	1.8992964637801e-42	3 Monocytes CD16-	RNASEK
1.02065168259007e-46	0.771419908974647	0.32	0.055	2.41833209672891e-42	3 Monocytes CD16-	AGPAT2
1.3032241164422e-46	12.024062681783	0.637	0.307	3.08785922149815e-42	3 Monocytes CD16-	NFKBIZ
1.48033472808298e-46	1.06083724816158	0.477	0.207	3.50750510471981e-42	3 Monocytes CD16-	LRPAP1
1.74626155654627e-46	0.666008538184	0.306	0.043	4.13759213208072e-42	3 Monocytes CD16-	UBE2R2
1.99209339975855e-46	0.789129836611821	0.3	0.049	4.72006610138791e-42	3 Monocytes CD16-	ITPK1
2.17124997026059e-46	0.711588404239209	0.321	0.084	5.14455967953545e-42	3 Monocytes CD16-	ANKRD13D
2.7289295040172e-46	1.61849225847145	0.456	0.181	6.46592556681836e-42	3 Monocytes CD16-	ZNF706
2.80612138200682e-46	11.7598940349995	0.478	0.022	6.64882400252696e-42	3 Monocytes CD16-	MS4A7
4.02271934493179e-46	1.16764003938866	0.584	0.34	9.53143121588139e-42	3 Monocytes CD16-	PSMB6
4.14277750652494e-46	0.993433095096738	0.555	0.281	9.8158970239602e-42	3 Monocytes CD16-	ROMO1
4.15768648479953e-46	1.1184346726418	0.558	0.271	9.85122235708402e-42	3 Monocytes CD16-	AURKAIP1
4.69818033950613e-46	0.806930128352744	0.46	0.179	1.11318684964258e-41	3 Monocytes CD16-	H2AFJ
6.52121490356836e-46	0.871557566726917	0.397	0.12	1.54513665925149e-41	3 Monocytes CD16-	CYTH4
8.23630196442126e-46	1.67353904200908	0.484	0.184	1.95150938744997e-41	3 Monocytes CD16-	BLOC1S1
1.10407523400161e-45	0.652519996794537	0.252	0.018	2.61599585944342e-41	3 Monocytes CD16-	RNASE6
1.21870612004394e-45	1.42073904341185	0.573	0.274	2.88760228083212e-41	3 Monocytes CD16-	ACAP2
1.49313499328486e-45	1.16267158639549	0.507	0.206	3.53783405308914e-41	3 Monocytes CD16-	NDUFS6
1.59248415044322e-45	0.884465339387288	0.396	0.106	3.77323194606016e-41	3 Monocytes CD16-	TXNDC17
2.24180295367805e-45	0.596153066437809	0.255	0.041	5.31172791844477e-41	3 Monocytes CD16-	BCL6
3.84771641318105e-45	0.669941820249025	0.368	0.106	9.11677926939119e-41	3 Monocytes CD16-	VMA21
4.11197109235906e-45	1.14199165753108	0.667	0.339	9.74290430623555e-41	3 Monocytes CD16-	EFHD2
4.39828405690403e-45	1.0910161600746	0.695	0.45	1.04212942444284e-40	3 Monocytes CD16-	TCF25
4.61679086455096e-45	0.585251444760266	0.255	0.03	1.0939024274467e-40	3 Monocytes CD16-	MBOAT7
4.69384228189419e-45	0.737003996388734	0.36	0.097	1.11215899027201e-40	3 Monocytes CD16-	COMMD9
4.83275075452426e-45	0.535832430274111	0.244	0.012	1.14507196377698e-40	3 Monocytes CD16-	PLEKHO2
6.11071214381756e-45	0.548138901582634	0.234	0.011	1.44787213535613e-40	3 Monocytes CD16-	LMO2
7.43693188063643e-45	1.20725650259507	0.521	0.246	1.762106639798e-40	3 Monocytes CD16-	POLR2E
8.02429896378621e-45	0.5338379085023	0.405	0.143	1.90127739647951e-40	3 Monocytes CD16-	ACAA1
1.03755237787804e-44	1.23326500609389	0.256	0.012	2.45837660414423e-40	3 Monocytes CD16-	SCIMP
1.09869590567366e-44	1.84523645973101	0.742	0.529	2.60325007890318e-40	3 Monocytes CD16-	ARL6IP4
1.54064875325913e-44	0.884208774427259	0.419	0.145	3.65041315597218e-40	3 Monocytes CD16-	GNB1
1.71275676588542e-44	1.13671757521708	0.761	0.527	4.05820588108892e-40	3 Monocytes CD16-	NDUFA1
1.95519707795034e-44	1.07242403765671	0.72	0.482	4.63264395649553e-40	3 Monocytes CD16-	SCAND1
2.42492276267792e-44	0.640752127690072	0.244	0.015	5.74561199388906e-40	3 Monocytes CD16-	PDLIM7
2.68603225865622e-44	2.94902796201861	0.346	0.082	6.36428483366006e-40	3 Monocytes CD16-	C11orf31
5.66586784720974e-44	0.891991535771863	0.321	0.042	1.34247072771788e-39	3 Monocytes CD16-	PRDX3
6.33149100271358e-44	0.832182148913711	0.319	0.051	1.50018347818295e-39	3 Monocytes CD16-	ARHGAP27
8.27681246984944e-44	1.22429316716748	0.594	0.325	1.96110794660613e-39	3 Monocytes CD16-	RPS17
9.33008772412478e-44	0.503471973444853	0.208	0.007	2.21067098535412e-39	3 Monocytes CD16-	CARD9
1.47905096120959e-43	0.788913013518363	0.338	0.075	3.50446334749e-39	3 Monocytes CD16-	MAP3K11
1.59886341366052e-43	1.10362847852402	0.563	0.266	3.78834697232724e-39	3 Monocytes CD16-	PPP1R18
1.61009945804136e-43	1.67703955897685	0.593	0.306	3.8149696558832e-39	3 Monocytes CD16-	IL10RA
1.67298488835009e-43	0.647224012478047	0.294	0.055	3.96397039445671e-39	3 Monocytes CD16-	CBX6
2.02700731040649e-43	1.65405691919034	0.33	0.102	4.80279112127713e-39	3 Monocytes CD16-	GRK2
2.09368882897122e-43	3.31233397941722	0.3	0.03	4.9607863113644e-39	3 Monocytes CD16-	ADRBK1
2.28205627574623e-43	13.1235691562256	0.279	0.023	5.40710413975311e-39	3 Monocytes CD16-	ID1
3.39371197848385e-43	4.50239535925572	0.325	0.069	8.04106116181962e-39	3 Monocytes CD16-	PIK3AP1
3.40259815269325e-43	1.25814134993505	0.551	0.288	8.06211606299139e-39	3 Monocytes CD16-	PNPLA2
3.58953911408743e-43	39.2462937818977	0.856	0.713	8.50505397691875e-39	3 Monocytes CD16-	IFITM2
3.65695890305095e-43	0.875741676248755	0.359	0.086	8.66479842488892e-39	3 Monocytes CD16-	PTTG1IP
3.84900300303288e-43	0.781628689892028	0.336	0.076	9.11982771538609e-39	3 Monocytes CD16-	TPD52L2
3.92108396002051e-43	1.26149576091626	0.701	0.421	9.29061633487258e-39	3 Monocytes CD16-	ADGRE5
4.02129937491126e-43	0.854944346903041	0.33	0.055	9.52806673891473e-39	3 Monocytes CD16-	SH2B3
4.2977221892473e-43	0.961612706430746	0.39	0.117	1.01830229552026e-38	3 Monocytes CD16-	STAT6
4.72121685766458e-43	1.85139572898806	0.41	0.108	1.11864512225505e-38	3 Monocytes CD16-	PLK3
4.84845886298003e-43	0.658793512809973	0.271	0.031	1.14879384299449e-38	3 Monocytes CD16-	MCOLN1
5.20048591074247e-43	0.456388205007279	0.214	0.029	1.23220313169132e-38	3 Monocytes CD16-	GALK1
5.29758469370189e-43	0.749258731253158	0.325	0.084	1.25520971732573e-38	3 Monocytes CD16-	CAT
6.03535672832834e-43	0.611130030012506	0.263	0.016	1.43001742321012e-38	3 Monocytes CD16-	FES
6.24903970070704e-43	5.17589221175157	0.297	0.033	1.48064746668553e-38	3 Monocytes CD16-	FAM110A
6.32696699194644e-43	0.819834109011358	0.353	0.107	1.49911155907179e-38	3 Monocytes CD16-	MKNK2
7.86782656342129e-43	0.858581297502698	0.259	0.022	1.86420282593704e-38	3 Monocytes CD16-	2001-03-01
7.88504753152251e-43	1.20349366740225	0.414	0.114	1.86828316211894e-38	3 Monocytes CD16-	BACH1
8.80835375871204e-43	0.937841637352475	0.431	0.168	2.08705133958923e-38	3 Monocytes CD16-	FBXL5
9.89600999624988e-43	0.560291283482985	0.249	0.018	2.34476060851145e-38	3 Monocytes CD16-	PPM1F
1.0187755679267e-42	0.522958478171801	0.213	0.012	2.41388683064551e-38	3 Monocytes CD16-	MCTP1
1.02826025739207e-42	0.798012637757381	0.251	0.012	2.43635985386478e-38	3 Monocytes CD16-	SLC8A1
1.1371137691765e-42	0.991398484758122	0.679	0.415	2.6942773646868e-38	3 Monocytes CD16-	MTDH
1.43005045232317e-42	0.641492312684556	0.267	0.045	3.38836154173451e-38	3 Monocytes CD16-	OAZ2
1.63747283508009e-42	0.634476297410094	0.21	0.008	3.87982813543877e-38	3 Monocytes CD16-	LINC00937
2.28945478822232e-42	0.636882669713328	0.228	0.013	5.42463417521397e-38	3 Monocytes CD16-	FGD2
2.46969018257313e-42	0.986723155589165	0.279	0.035	5.85168391858877e-38	3 Monocytes CD16-	ZMIZ1
2.4782491129374e-42	0.536851050254991	0.239	0.019	5.87196344819388e-38	3 Monocytes CD16-	SEMA4A
2.73929092792846e-42	1.72876741265933	0.725	0.507	6.4904759246337e-38	3 Monocytes CD16-	ARHGDIA
2.84539239660981e-42	0.719696636795392	0.255	0.01	6.74187274452729e-38	3 Monocytes CD16-	ADAP2
3.02912494623851e-42	2.17486070828531	0.481	0.198	7.17720864761752e-38	3 Monocytes CD16-	ABRACL
4.04530144432535e-42	1.71107246926916	0.293	0.028	9.58493724218449e-38	3 Monocytes CD16-	PHACTR1
4.94078540742371e-42	5.46226011467592	0.277	0.012	1.17066969443497e-37	3 Monocytes CD16-	RNF144B
5.0691550335447e-42	0.794457557365333	0.364	0.098	1.20108559364808e-37	3 Monocytes CD16-	RBPJ
5.81166752090043e-42	0.546984935451768	0.237	0.021	1.37701650240215e-37	3 Monocytes CD16-	CAMKK2
6.59922490017619e-42	1.54399025093359	0.297	0.044	1.56362034784775e-37	3 Monocytes CD16-	MID1IP1
7.09865015305739e-42	0.609595347080707	0.311	0.087	1.68195416726542e-37	3 Monocytes CD16-	DUSP23
7.26226935808608e-42	0.725083757201039	0.365	0.12	1.72072210170492e-37	3 Monocytes CD16-	TIMM13
7.64365325363052e-42	0.525940860699776	0.248	0.031	1.81108720191521e-37	3 Monocytes CD16-	DENND1A
8.89726725162578e-42	0.749748287951718	0.383	0.144	2.10811850260021e-37	3 Monocytes CD16-	DNAJC4
1.19901137899583e-41	0.725405959306588	0.236	0.009	2.84093756139273e-37	3 Monocytes CD16-	CD1D
1.22322788929993e-41	1.9494081425344	0.386	0.126	2.89831616090725e-37	3 Monocytes CD16-	DYNLL1
1.23083584963979e-41	1.35817455467581	0.458	0.183	2.91634246213652e-37	3 Monocytes CD16-	DOCK8
1.25738852532108e-41	0.652626371227014	0.274	0.053	2.97925637189577e-37	3 Monocytes CD16-	KLF11
1.27110264814378e-41	0.611288202875124	0.289	0.057	3.01175061451188e-37	3 Monocytes CD16-	TSEN34
1.37306905453649e-41	0.349415130885365	0.173	0.011	3.25334981781875e-37	3 Monocytes CD16-	ARID3A
1.68723576862397e-41	1.38333800912289	0.293	0.062	3.99773643017764e-37	3 Monocytes CD16-	DPEP2
2.33553676310593e-41	1.15842835559855	0.343	0.079	5.53382080650319e-37	3 Monocytes CD16-	AP2A1
2.70133531024704e-41	2.47693600724265	0.577	0.289	6.40054388409934e-37	3 Monocytes CD16-	IRF2BP2
3.35819195278829e-41	0.595997241410178	0.279	0.035	7.95690001293658e-37	3 Monocytes CD16-	BCKDK
3.37573358939294e-41	0.68026197476302	0.323	0.079	7.99846316670764e-37	3 Monocytes CD16-	DENND3
3.92482706038077e-41	0.561127476272395	0.269	0.025	9.29948523686619e-37	3 Monocytes CD16-	GAB2
4.06114247635096e-41	0.393622769509961	0.182	0.009	9.62247098346595e-37	3 Monocytes CD16-	JDP2
4.348081133964e-41	0.691253888560378	0.247	0.012	1.03023434388143e-36	3 Monocytes CD16-	SIRPA
4.37254530333368e-41	0.542666034833992	0.299	0.083	1.03603088417188e-36	3 Monocytes CD16-	ZNF524
4.86958576514579e-41	1.39687557523009	0.533	0.246	1.15379965119364e-36	3 Monocytes CD16-	DDT
5.44264995403684e-41	1.84207210644616	0.461	0.211	1.28958148010949e-36	3 Monocytes CD16-	HSD17B11
6.26932991028202e-41	0.832639157090442	0.344	0.101	1.48545502894222e-36	3 Monocytes CD16-	HEXB
6.84195082173806e-41	0.666243421106115	0.292	0.061	1.62113182770262e-36	3 Monocytes CD16-	RPS6KA4
7.13494022571464e-41	0.450627061612578	0.214	0.015	1.69055273708083e-36	3 Monocytes CD16-	RAB3D
7.29631923320602e-41	1.29002774566317	0.318	0.072	1.72878987911583e-36	3 Monocytes CD16-	CD151
7.65845809227363e-41	0.538138702108228	0.421	0.161	1.81459506038331e-36	3 Monocytes CD16-	YWHAE
8.28783138773479e-41	0.622580058085899	0.254	0.019	1.96371876900988e-36	3 Monocytes CD16-	CORO1C
8.33154278649803e-41	1.18529948732325	0.407	0.137	1.97407574783284e-36	3 Monocytes CD16-	ZBTB7A
1.11816338818987e-40	20.0079239507863	0.803	0.555	2.64937633197708e-36	3 Monocytes CD16-	AHNAK
1.20524120022681e-40	0.672746295159372	0.246	0.026	2.85569849981741e-36	3 Monocytes CD16-	PHC2
1.29514178370723e-40	7.15468154397559	0.288	0.003	3.06870894231592e-36	3 Monocytes CD16-	LINC01272
1.46982490406752e-40	17.9750046817192	0.709	0.552	3.48260312769758e-36	3 Monocytes CD16-	LY6E
1.59822512219805e-40	0.956208483762278	0.209	0.009	3.78683460453605e-36	3 Monocytes CD16-	CYP27A1
1.84281822940978e-40	0.726193165961255	0.254	0.035	4.36637351276354e-36	3 Monocytes CD16-	APOBR
1.84407430739696e-40	1.48062879681603	0.293	0.055	4.36934966394635e-36	3 Monocytes CD16-	C7orf73
2.11260675257874e-40	4.85896972913516	0.3	0.019	5.00561043956008e-36	3 Monocytes CD16-	SLC2A6
2.19332604572666e-40	0.907683481701576	0.395	0.136	5.19686673274474e-36	3 Monocytes CD16-	SRA1
2.53880718862264e-40	1.89595349536274	0.42	0.151	6.01544975272248e-36	3 Monocytes CD16-	TSPAN14
2.60200165484682e-40	0.884371999143386	0.374	0.108	6.16518272099404e-36	3 Monocytes CD16-	ARRDC1
2.61902442969506e-40	1.11641632175961	0.398	0.124	6.20551648371947e-36	3 Monocytes CD16-	PTPN18
2.87010249530313e-40	0.879732581513333	0.507	0.258	6.80042085237123e-36	3 Monocytes CD16-	USP3
3.2622567112714e-40	2.4523582603359	0.352	0.078	7.72959105168646e-36	3 Monocytes CD16-	CD300A
3.29518266267069e-40	1.21957026247309	0.639	0.374	7.80760580093194e-36	3 Monocytes CD16-	GNAS
3.9170977828345e-40	0.476505807705053	0.219	0.018	9.28117148664806e-36	3 Monocytes CD16-	RENBP
5.11372427195628e-40	2.82505301355524	0.38	0.114	1.21164582899732e-35	3 Monocytes CD16-	ATP5D
5.14401517658925e-40	0.822543656419952	0.408	0.141	1.21882295594106e-35	3 Monocytes CD16-	MAP7D1
5.25796657892243e-40	0.747224549136251	0.4	0.156	1.24582260120988e-35	3 Monocytes CD16-	IDH3G
5.78409076567343e-40	3.43263698685548	0.356	0.106	1.37048246601866e-35	3 Monocytes CD16-	MTSS1
6.15406319012002e-40	0.834113098712337	0.385	0.121	1.45814373226704e-35	3 Monocytes CD16-	LSM10
9.23826071881575e-40	1.81028361689955	0.456	0.163	2.1889134947162e-35	3 Monocytes CD16-	CTNNB1
9.27727105305587e-40	2.56498512432925	0.498	0.247	2.19815660331106e-35	3 Monocytes CD16-	WSB1
1.29063422348307e-39	1.68069738497358	0.452	0.191	3.05802872912079e-35	3 Monocytes CD16-	M6PR
1.54815312310638e-39	0.691916825708405	0.277	0.034	3.66819400988825e-35	3 Monocytes CD16-	HHEX
1.64087052451558e-39	1.04425103201543	0.422	0.181	3.88787862078721e-35	3 Monocytes CD16-	SNX17
3.06272763847783e-39	1.52842309152743	0.56	0.325	7.25682686660936e-35	3 Monocytes CD16-	PAK2
3.3835394565508e-39	0.412380678217571	0.189	0.014	8.01695838835147e-35	3 Monocytes CD16-	SMARCD3
3.43459567598754e-39	1.02676026244084	0.302	0.093	8.13793099468488e-35	3 Monocytes CD16-	RNF13
3.93408983271539e-39	0.785133627136005	0.308	0.062	9.32143244963585e-35	3 Monocytes CD16-	MBD2
4.22063955642685e-39	1.24419983521906	0.264	0.041	1.00003833649978e-34	3 Monocytes CD16-	SNX18
4.38910197057063e-39	1.77644764106557	0.311	0.074	1.03995382090701e-34	3 Monocytes CD16-	ATP5F1
4.45725710225912e-39	0.423282011597591	0.185	0.007	1.05610249780927e-34	3 Monocytes CD16-	STAC3
4.60811550379826e-39	4.43265987739027	0.523	0.268	1.09184688746996e-34	3 Monocytes CD16-	DOK2
4.69722581250505e-39	3.1355086154715	0.353	0.099	1.11296068401495e-34	3 Monocytes CD16-	ATP5G3
4.79765854359835e-39	0.397830683665099	0.188	0.013	1.13675721532019e-34	3 Monocytes CD16-	GNB4
4.80304428558945e-39	0.532269233168898	0.245	0.03	1.13803331302756e-34	3 Monocytes CD16-	COLGALT1
4.95847092152054e-39	0.509427658170359	0.258	0.062	1.17486010014508e-34	3 Monocytes CD16-	ARL8A
5.24129321034544e-39	1.98729793075697	0.31	0.063	1.24187201325925e-34	3 Monocytes CD16-	C20orf24
7.31100100606124e-39	2.53949334683383	0.433	0.167	1.73226857837615e-34	3 Monocytes CD16-	DOCK2
7.87160728997014e-39	0.854432709886746	0.324	0.099	1.86509863128553e-34	3 Monocytes CD16-	CKLF
8.80982312894408e-39	0.417646852298179	0.199	0.01	2.08739949217201e-34	3 Monocytes CD16-	PLPPR2
8.94514511050291e-39	2.80442029730771	0.861	0.727	2.11946268248256e-34	3 Monocytes CD16-	DAZAP2
9.44338010697451e-39	1.20466135622195	0.428	0.157	2.23751448254654e-34	3 Monocytes CD16-	SNX2
9.82360159431598e-39	0.887965637685849	0.328	0.096	2.32760416175723e-34	3 Monocytes CD16-	MLX
1.16828387597219e-38	0.450440507827501	0.314	0.083	2.7681318157285e-34	3 Monocytes CD16-	TMEM14C
1.36952297227857e-38	0.761073962001814	0.283	0.056	3.24494773051684e-34	3 Monocytes CD16-	SPTLC2
2.03272839306058e-38	1.49525149101629	0.23	0.007	4.81634665451774e-34	3 Monocytes CD16-	ZDHHC1
2.33173577521718e-38	0.40966675902115	0.181	0.007	5.52481474579958e-34	3 Monocytes CD16-	LINC00877
2.41050423038771e-38	0.783287233044062	0.399	0.152	5.71144872348064e-34	3 Monocytes CD16-	ATP6AP1
2.45592893566631e-38	0.558112243131261	0.275	0.066	5.81907802016775e-34	3 Monocytes CD16-	SFT2D1
3.0629562342155e-38	0.46163335182183	0.222	0.046	7.25736850135022e-34	3 Monocytes CD16-	SCARB2
3.23293159948246e-38	0.529524896131985	0.282	0.066	7.66010813181375e-34	3 Monocytes CD16-	ARHGEF2
3.37028482796667e-38	0.487473802283194	0.201	0.007	7.98555287138422e-34	3 Monocytes CD16-	KCNE3
3.47583231148626e-38	0.614251726986061	0.3	0.057	8.23563707883555e-34	3 Monocytes CD16-	MAP3K3
4.31704123052139e-38	9.22748544693771	0.266	0.036	1.02287974915974e-33	3 Monocytes CD16-	HN1
4.56293957473698e-38	0.678357013107535	0.368	0.137	1.08114290283818e-33	3 Monocytes CD16-	RNASEH2C
4.79031691010945e-38	0.468336302997153	0.225	0.027	1.13501768868133e-33	3 Monocytes CD16-	DENND5A
5.42586608845375e-38	1.36242010264926	0.433	0.183	1.28560471099823e-33	3 Monocytes CD16-	PRKAR1A
6.3438503660087e-38	2.76698709791763	0.239	0.011	1.5031119057221e-33	3 Monocytes CD16-	SIGLEC10
6.77213302927818e-38	2.22106827741021	0.336	0.089	1.60458919995717e-33	3 Monocytes CD16-	ATP5B
8.35102257657768e-38	0.744987896386471	0.248	0.009	1.97869128929432e-33	3 Monocytes CD16-	SIRPB1
9.23242898384207e-38	0.458224885003115	0.188	0.008	2.18753172343154e-33	3 Monocytes CD16-	SORT1
1.28197410202805e-37	0.880462458138762	0.298	0.053	3.03750943734527e-33	3 Monocytes CD16-	ADAM15
1.36346030096198e-37	0.675548014785619	0.273	0.039	3.23058283709932e-33	3 Monocytes CD16-	SNN
1.60707754810242e-37	32.0128178367117	0.455	0.018	3.80780954247386e-33	3 Monocytes CD16-	APOBEC3A
1.8878446381976e-37	0.69748917922046	0.245	0.015	4.4730590857454e-33	3 Monocytes CD16-	BTK
1.9402833319658e-37	0.412091575256497	0.191	0.017	4.59730732675976e-33	3 Monocytes CD16-	NACC2
1.95454840342077e-37	0.992680650659801	0.366	0.112	4.63110698706518e-33	3 Monocytes CD16-	NDUFB5
2.03027621781258e-37	0.820860011724175	0.279	0.056	4.81053647048513e-33	3 Monocytes CD16-	STAT2
2.65602906953661e-37	0.860928987180697	0.344	0.117	6.29319527736005e-33	3 Monocytes CD16-	NDUFB3
3.47639131394248e-37	0.574139321517586	0.185	0.008	8.23696157925532e-33	3 Monocytes CD16-	ASGR2
3.68745047601337e-37	1.42553705370624	0.347	0.092	8.73704515786607e-33	3 Monocytes CD16-	ITGAM
4.62547614307174e-37	1.06351283550876	0.729	0.487	1.09596031733942e-32	3 Monocytes CD16-	NDUFB11
5.63130921204288e-37	0.703246840611366	0.366	0.105	1.33428240470144e-32	3 Monocytes CD16-	PLEKHB2
7.69709567767523e-37	0.914712131313597	0.205	0.006	1.82374984986837e-32	3 Monocytes CD16-	TBC1D8
7.84645610070869e-37	1.45773013920807	0.601	0.329	1.85913930850192e-32	3 Monocytes CD16-	VPS28
8.12233962784668e-37	1.77243015910412	0.41	0.161	1.92450715142199e-32	3 Monocytes CD16-	PSMA4
8.21567290669056e-37	0.778454756506834	0.4	0.155	1.94662153851126e-32	3 Monocytes CD16-	EIF6
8.27857895287629e-37	0.715196561535582	0.35	0.117	1.96152649709451e-32	3 Monocytes CD16-	ADPGK
8.39766513764671e-37	0.771831225025451	0.28	0.07	1.98974277771401e-32	3 Monocytes CD16-	PEA15
8.57790658900056e-37	0.73857053314817	0.364	0.14	2.03244918719779e-32	3 Monocytes CD16-	CELF1
9.63424996010581e-37	0.414666994744708	0.218	0.029	2.28273918554747e-32	3 Monocytes CD16-	UBE2E2
1.16602095935522e-36	0.405846170692295	0.21	0.023	2.76277006109627e-32	3 Monocytes CD16-	RHOQ
1.31736813400023e-36	0.960102020314586	0.471	0.202	3.12137205670016e-32	3 Monocytes CD16-	EIF4A1
1.95084360194239e-36	0.391819779003254	0.214	0.035	4.6223288304423e-32	3 Monocytes CD16-	TRAPPC5
2.01419057246338e-36	0.416891558721795	0.196	0.012	4.77242314239472e-32	3 Monocytes CD16-	TMEM170B
2.35005357243297e-36	2.07318572213343	0.596	0.353	5.56821693452268e-32	3 Monocytes CD16-	C4orf3
2.70262933398091e-36	0.827635396008677	0.205	0.008	6.40360994393438e-32	3 Monocytes CD16-	SECTM1
2.98297110273489e-36	0.487699249989406	0.284	0.09	7.06785173082006e-32	3 Monocytes CD16-	TET2
3.75368141943272e-36	0.672958002842995	0.34	0.106	8.89397275520389e-32	3 Monocytes CD16-	JOSD2
3.94404028515795e-36	0.815074265702678	0.45	0.234	9.34500905165324e-32	3 Monocytes CD16-	MIEN1
4.18770108780178e-36	0.671409569616722	0.203	0.006	9.92233895743755e-32	3 Monocytes CD16-	CLEC4E
7.91161129657148e-36	0.559414136226466	0.302	0.087	1.87457718060965e-31	3 Monocytes CD16-	FAM120A
8.29782579520207e-36	0.401822238567807	0.192	0.015	1.96608684391518e-31	3 Monocytes CD16-	FAM214B
9.02561574144217e-36	1.14441742424579	0.496	0.234	2.13852939377731e-31	3 Monocytes CD16-	ANP32A
9.19410264055943e-36	0.526768588258863	0.29	0.097	2.17845067965415e-31	3 Monocytes CD16-	HADHB
9.72916096872955e-36	1.1148016325016	0.594	0.36	2.30522739993078e-31	3 Monocytes CD16-	NDUFB7
1.07510437716056e-35	1.84863467480845	0.281	0.042	2.54735231124422e-31	3 Monocytes CD16-	RRP12
1.14400150501436e-35	0.551197380514935	0.24	0.035	2.71059716598103e-31	3 Monocytes CD16-	SH3TC1
1.19042273166201e-35	0.562994971818765	0.547	0.267	2.82058762039997e-31	3 Monocytes CD16-	PLP2
1.25215504371401e-35	0.77598949431941	0.31	0.081	2.96685616057597e-31	3 Monocytes CD16-	JARID2
1.33477591521626e-35	0.33794621647573	0.17	0.016	3.16261805351341e-31	3 Monocytes CD16-	ATP6V0A1
1.34073277927761e-35	0.912414757832838	0.546	0.314	3.17673224722038e-31	3 Monocytes CD16-	AP2M1
1.34685076031446e-35	0.851983565724095	0.353	0.121	3.19122819148908e-31	3 Monocytes CD16-	BCL3
1.4914165951209e-35	0.805690930911614	0.206	0.004	3.53376248047946e-31	3 Monocytes CD16-	STAB1
1.49785357177059e-35	0.612703664227902	0.281	0.048	3.54901425295323e-31	3 Monocytes CD16-	QSOX1
1.90206740017017e-35	0.951039567929536	0.452	0.217	4.5067584979632e-31	3 Monocytes CD16-	MKRN1
1.93760307263924e-35	0.350862544148716	0.189	0.027	4.59095672031141e-31	3 Monocytes CD16-	INPPL1
1.9507282286452e-35	1.37858815807733	0.485	0.253	4.62205546495194e-31	3 Monocytes CD16-	NUCB1
2.58059895569451e-35	0.488087254413822	0.226	0.047	6.11447116562257e-31	3 Monocytes CD16-	SSFA2
2.92444207891408e-35	0.446215568511513	0.227	0.038	6.92917306177902e-31	3 Monocytes CD16-	FUCA2
3.31922332194103e-35	0.741842026529757	0.444	0.241	7.86456773900706e-31	3 Monocytes CD16-	ADRM1
3.33914944189111e-35	1.04656880301986	0.43	0.155	7.91178068761679e-31	3 Monocytes CD16-	HACD4
3.47369300589389e-35	10.2127013442276	0.369	0.07	8.23056820816498e-31	3 Monocytes CD16-	PPIF
3.85536991904749e-35	7.18714744478671	0.243	0.009	9.13491348619113e-31	3 Monocytes CD16-	RETN
4.09562119076194e-35	0.591665001636102	0.284	0.068	9.70416484939135e-31	3 Monocytes CD16-	LEPROT
4.74781933485621e-35	1.15278446629144	0.428	0.203	1.12494831320083e-30	3 Monocytes CD16-	MGST3
5.39595849846164e-35	1.25876782497039	0.581	0.371	1.2785184066255e-30	3 Monocytes CD16-	USP15
7.06801871733973e-35	0.621938876927642	0.233	0.027	1.67469635488648e-30	3 Monocytes CD16-	KDM1B
7.55564544090274e-35	0.808936422161497	0.406	0.155	1.7902346307675e-30	3 Monocytes CD16-	EIF4E2
7.62802229519828e-35	1.79005442252716	0.53	0.248	1.80738360262428e-30	3 Monocytes CD16-	NAPA
8.70242995049711e-35	0.850151281547414	0.502	0.264	2.06195375247079e-30	3 Monocytes CD16-	HADHA
9.94403336437238e-35	0.619207956266562	0.36	0.138	2.35613926535439e-30	3 Monocytes CD16-	PNKD
1.03695970453934e-34	1.1752499187421	0.268	0.041	2.45697232393552e-30	3 Monocytes CD16-	DDAH2
1.21128297445073e-34	2.25465789933072	0.602	0.379	2.87001387966356e-30	3 Monocytes CD16-	PSMB8
1.23512519749504e-34	0.511467259148728	0.208	0.022	2.92650564294475e-30	3 Monocytes CD16-	GM2A
1.24368723021145e-34	0.546067904261781	0.243	0.046	2.94679252326301e-30	3 Monocytes CD16-	SNX27
1.37937921323552e-34	52.2506201559242	0.377	0.09	3.26830110784025e-30	3 Monocytes CD16-	G0S2
1.44274548815893e-34	6.9232754430788	0.306	0.084	3.41844115964377e-30	3 Monocytes CD16-	AHR
1.48305661855025e-34	0.851564483478136	0.394	0.161	3.51395435199297e-30	3 Monocytes CD16-	PHPT1
1.55095606133491e-34	2.45654743387096	0.759	0.587	3.67483529172693e-30	3 Monocytes CD16-	CNBP
1.80623203400971e-34	0.593117783812641	0.259	0.046	4.27968618138261e-30	3 Monocytes CD16-	CEP170
1.82778447385166e-34	0.806069966131274	0.425	0.154	4.33075253234412e-30	3 Monocytes CD16-	MRPL52
1.88626673530243e-34	0.995593518283377	0.415	0.176	4.46932040262558e-30	3 Monocytes CD16-	CALCOCO2
2.07293992745482e-34	3.44208180909564	0.544	0.313	4.91162386411146e-30	3 Monocytes CD16-	LCP2
2.16960612189045e-34	0.539323420980446	0.245	0.026	5.14066474520724e-30	3 Monocytes CD16-	RAB34
2.45534750980083e-34	0.45138329976957	0.189	0.014	5.81770038972209e-30	3 Monocytes CD16-	ZFHX3
2.98424530668048e-34	0.933618358636864	0.367	0.129	7.07087082964872e-30	3 Monocytes CD16-	G6PD
3.10599665530901e-34	0.692251644129549	0.173	0.01	7.35934847508916e-30	3 Monocytes CD16-	ZNF703
3.5391370971977e-34	0.486271629512863	0.157	0.012	8.38563143810023e-30	3 Monocytes CD16-	CDK2AP1
3.56490483133242e-34	1.67457965656724	0.287	0.067	8.44668550735903e-30	3 Monocytes CD16-	ATP5C1
3.66049064538896e-34	0.555231347738118	0.241	0.028	8.67316653518461e-30	3 Monocytes CD16-	DPYSL2
4.47159869810937e-34	0.721575932609366	0.412	0.188	1.05950059553003e-29	3 Monocytes CD16-	RAB1B
4.58684837769847e-34	0.611711137711465	0.324	0.102	1.08680785461187e-29	3 Monocytes CD16-	ERCC1
4.65046400636258e-34	0.675818468886093	0.304	0.078	1.10188094166755e-29	3 Monocytes CD16-	MIIP
4.75850513742055e-34	0.672896257126504	0.335	0.096	1.12748020726043e-29	3 Monocytes CD16-	VAMP3
5.40992542596559e-34	0.955127152921477	0.397	0.138	1.28182773042829e-29	3 Monocytes CD16-	GUSB
5.69579208020002e-34	1.49741130423435	0.569	0.334	1.34956097548259e-29	3 Monocytes CD16-	ACTR2
6.31634044283269e-34	0.432120108852903	0.216	0.035	1.49659370452478e-29	3 Monocytes CD16-	PDXK
6.42460728237363e-34	5.40764851948935	0.284	0.023	1.52224644948561e-29	3 Monocytes CD16-	OAS1
6.6237215703833e-34	1.25078779500512	0.266	0.055	1.56942458888662e-29	3 Monocytes CD16-	SHFM1
6.7299367891493e-34	0.401406467490327	0.224	0.043	1.59459122282103e-29	3 Monocytes CD16-	TMEM127
7.01483801194791e-34	0.800478928256954	0.32	0.074	1.66209571855094e-29	3 Monocytes CD16-	SKAP2
7.05623225190341e-34	0.456183048895865	0.248	0.063	1.67190366976599e-29	3 Monocytes CD16-	ADAM17
8.06914881622336e-34	0.629523260432667	0.204	0.015	1.91190412051596e-29	3 Monocytes CD16-	TSPAN4
9.04922235152993e-34	0.728655712236032	0.444	0.222	2.1441227439715e-29	3 Monocytes CD16-	CLTB
9.30855120608818e-34	0.634362781691243	0.275	0.04	2.20556812277053e-29	3 Monocytes CD16-	CTNNA1
9.73901116320108e-34	0.311610934490288	0.159	0.008	2.30756130500886e-29	3 Monocytes CD16-	CSF2RA
9.93791413119337e-34	20.1055111916726	0.276	0.028	2.35468937424496e-29	3 Monocytes CD16-	CXCL8
1.00324999281626e-33	1.57063545558281	0.187	0.011	2.37710053297884e-29	3 Monocytes CD16-	CTD-3252C9.4
1.01457600490356e-33	0.861400350427151	0.341	0.101	2.4039363860185e-29	3 Monocytes CD16-	HK1
1.03377912958612e-33	1.18916914627206	0.533	0.303	2.44943626964134e-29	3 Monocytes CD16-	NEDD8
1.09397497154228e-33	0.628272460866572	0.287	0.08	2.59206429757228e-29	3 Monocytes CD16-	GMIP
1.34421234671403e-33	0.516611545341069	0.252	0.055	3.18497673430422e-29	3 Monocytes CD16-	PNPLA6
1.36503080974083e-33	1.44210760499012	0.537	0.308	3.23430400059993e-29	3 Monocytes CD16-	MOB1A
1.40161972940272e-33	1.51026668425109	0.512	0.262	3.32099778684682e-29	3 Monocytes CD16-	PER1
1.44603991281549e-33	0.49419729179102	0.196	0.012	3.42624696942502e-29	3 Monocytes CD16-	CEBPA
1.61407141877649e-33	0.430738855927997	0.218	0.044	3.82438081964901e-29	3 Monocytes CD16-	COA3
1.96233286656789e-33	0.917455886930039	0.357	0.14	4.64955149404595e-29	3 Monocytes CD16-	DPYD
1.97872128177137e-33	0.486760935383519	0.203	0.015	4.68838220502909e-29	3 Monocytes CD16-	DOCK5
1.9938055567633e-33	1.10357431811365	0.389	0.183	4.72412288619495e-29	3 Monocytes CD16-	RAB8A
2.00208355113305e-33	0.860149722848144	0.287	0.053	4.74373676605466e-29	3 Monocytes CD16-	PFKFB3
2.24845487383831e-33	0.425208825944064	0.182	0.009	5.32748897807248e-29	3 Monocytes CD16-	LPCAT2
2.28503278768099e-33	0.586863303914712	0.347	0.129	5.41415668713134e-29	3 Monocytes CD16-	TIMM17B
2.55057644398307e-33	0.415745159704524	0.157	0.005	6.04333582637348e-29	3 Monocytes CD16-	SLC24A4
2.84626551215003e-33	0.525970964686749	0.294	0.1	6.74394150448827e-29	3 Monocytes CD16-	HCFC1R1
2.87763515070939e-33	0.755676416169338	0.275	0.072	6.81826872609084e-29	3 Monocytes CD16-	PDLIM5
2.90478052229782e-33	0.601330194755491	0.244	0.036	6.88258696953246e-29	3 Monocytes CD16-	RALB
3.08437840516809e-33	0.660181363766524	0.302	0.085	7.30812619320527e-29	3 Monocytes CD16-	ILK
3.13241228772791e-33	0.568900225131704	0.305	0.097	7.42193767454251e-29	3 Monocytes CD16-	PTK2B
3.18129087783489e-33	0.674889643723687	0.596	0.365	7.53775060594199e-29	3 Monocytes CD16-	RPL22L1
3.60489983613921e-33	0.677920672911501	0.248	0.05	8.54144967174823e-29	3 Monocytes CD16-	MEGF9
3.6881230243168e-33	2.93597357352628	0.508	0.281	8.73863869381622e-29	3 Monocytes CD16-	ATP6AP2
3.86036956190489e-33	0.864882116021243	0.399	0.156	9.14675963997744e-29	3 Monocytes CD16-	PKN1
3.95468523098983e-33	1.4316074862783	0.551	0.294	9.3702311863073e-29	3 Monocytes CD16-	ARHGAP4
4.11516795892462e-33	2.11779778155502	0.326	0.086	9.750478961876e-29	3 Monocytes CD16-	CNIH4
4.3349616112489e-33	0.515480282196518	0.205	0.025	1.02712580416931e-28	3 Monocytes CD16-	ARRB1
4.46372916093872e-33	0.346681761284319	0.145	0.005	1.05763598739282e-28	3 Monocytes CD16-	TNNI2
4.61608897002947e-33	1.21632015923293	0.37	0.137	1.09373612055878e-28	3 Monocytes CD16-	RAP2B
5.82256965679152e-33	0.385751865329885	0.181	0.012	1.37959965448018e-28	3 Monocytes CD16-	EVI5
5.86634444317469e-33	0.605799199706952	0.28	0.073	1.38997165236581e-28	3 Monocytes CD16-	NCOR2
5.96667508682068e-33	0.666638709090137	0.187	0.007	1.41374399507129e-28	3 Monocytes CD16-	CD163
6.41058835657548e-33	0.529313780543251	0.262	0.054	1.51892480520699e-28	3 Monocytes CD16-	CCNY
8.52959721500102e-33	0.68560744588907	0.442	0.208	2.02100276412234e-28	3 Monocytes CD16-	TMEM256
1.00697294479973e-32	0.443546846480148	0.182	0.006	2.38592169540847e-28	3 Monocytes CD16-	CHST15
1.02877416116017e-32	0.6158913881151	0.229	0.04	2.43757749745292e-28	3 Monocytes CD16-	CXXC5
1.03552548366961e-32	19.3058938895889	0.298	0.047	2.45357408100677e-28	3 Monocytes CD16-	TNFSF10
1.1264336042313e-32	0.679180879554633	0.168	0.005	2.66897178186564e-28	3 Monocytes CD16-	MARCO
1.22013750753772e-32	0.425853322661335	0.159	0.006	2.89099381035988e-28	3 Monocytes CD16-	FAM129B
1.27060646530515e-32	0.629290390544696	0.346	0.125	3.01057495889401e-28	3 Monocytes CD16-	TUBGCP2
1.35384707905164e-32	0.57882387630929	0.254	0.032	3.20780526910496e-28	3 Monocytes CD16-	RNF135
1.38419814955139e-32	1.11090057999244	0.567	0.339	3.27971909554706e-28	3 Monocytes CD16-	TBCA
1.38719907401062e-32	1.27088879651524	0.511	0.227	3.28682948596076e-28	3 Monocytes CD16-	LENG8
2.01627576053201e-32	0.456554124987363	0.22	0.036	4.77736378700455e-28	3 Monocytes CD16-	PARVB
2.11757467072082e-32	0.473472064918317	0.215	0.032	5.0173814248059e-28	3 Monocytes CD16-	FKBP15
2.56087575087955e-32	0.746431964389326	0.715	0.563	6.06773900413401e-28	3 Monocytes CD16-	COX7A2
2.88799737154556e-32	0.576731427144474	0.282	0.058	6.84282097214004e-28	3 Monocytes CD16-	NANS
3.17013002104646e-32	2.23656408236851	0.324	0.077	7.51130607186749e-28	3 Monocytes CD16-	ATP5H
3.49529590228176e-32	0.42281101114306	0.186	0.015	8.2817541108664e-28	3 Monocytes CD16-	DENND6B
3.72650716381599e-32	1.27000350595198	0.545	0.293	8.82958607394561e-28	3 Monocytes CD16-	TGOLN2
4.28490252421358e-32	0.31475399331751	0.157	0.008	1.01526480408717e-27	3 Monocytes CD16-	SH2B2
4.54769758414406e-32	0.811012673722868	0.313	0.107	1.07753146558709e-27	3 Monocytes CD16-	CCT5
4.58078841956747e-32	0.650714522661878	0.291	0.076	1.08537200813232e-27	3 Monocytes CD16-	FAM45A
4.59502336120542e-32	0.586176220044136	0.3	0.085	1.08874483520401e-27	3 Monocytes CD16-	IQSEC1
4.97051818747036e-32	1.66430018168851	0.564	0.351	1.17771457933923e-27	3 Monocytes CD16-	RNF7
5.29880026748363e-32	1.46136954363985	0.596	0.352	1.25549773537757e-27	3 Monocytes CD16-	DDX3X
5.30600305413117e-32	1.38247614010355	0.453	0.231	1.25720436364584e-27	3 Monocytes CD16-	VPS29
5.31208028796611e-32	0.530347239077988	0.247	0.051	1.25864430343069e-27	3 Monocytes CD16-	PSTPIP2
5.65211413949423e-32	0.463088519246866	0.188	0.012	1.33921192421176e-27	3 Monocytes CD16-	KIAA0513
6.61523398626216e-32	0.550967939255885	0.312	0.089	1.56741354070496e-27	3 Monocytes CD16-	HDLBP
6.70190601932827e-32	0.565491004751141	0.211	0.014	1.58794961221964e-27	3 Monocytes CD16-	ARHGEF40
6.74962148158339e-32	0.586487462383323	0.176	0.007	1.59925531384637e-27	3 Monocytes CD16-	P2RY13
6.77163822112427e-32	4.62482742949725	0.18	0.008	1.60447196011319e-27	3 Monocytes CD16-	RNASE2
6.77905938925366e-32	1.33832072182265	0.535	0.282	1.60623033168976e-27	3 Monocytes CD16-	RAB7A
8.5677455742713e-32	0.453723227321345	0.261	0.062	2.03004163636784e-27	3 Monocytes CD16-	PRCP
8.74092459260094e-32	0.655621849871563	0.247	0.044	2.07107467297087e-27	3 Monocytes CD16-	FUOM
8.96534641830371e-32	1.52933998675351	0.291	0.077	2.12424918035288e-27	3 Monocytes CD16-	ATP5J
1.13733566886413e-31	0.675098150897581	0.38	0.135	2.69480313380666e-27	3 Monocytes CD16-	RAB5C
1.16478925760761e-31	2.28647923304405	0.307	0.083	2.75985166697546e-27	3 Monocytes CD16-	USMG5
1.19763369710765e-31	0.926918742993817	0.243	0.046	2.83767328192686e-27	3 Monocytes CD16-	HLA-G
1.22585709618678e-31	0.466891411938232	0.175	0.007	2.90454580370497e-27	3 Monocytes CD16-	CCR1
1.65022489586653e-31	0.355264241440108	0.175	0.014	3.91004286826616e-27	3 Monocytes CD16-	AP5B1
1.99239554422031e-31	0.33332954406256	0.169	0.014	4.72078200247561e-27	3 Monocytes CD16-	MYO15B
2.00480761811474e-31	0.659427586382871	0.353	0.128	4.75019117036107e-27	3 Monocytes CD16-	FKBP2
2.26245453757122e-31	0.999909711570426	0.285	0.073	5.36065978132125e-27	3 Monocytes CD16-	IFI35
2.39221971527597e-31	0.351940641706191	0.169	0.014	5.66812539337489e-27	3 Monocytes CD16-	DUSP3
2.41234504761964e-31	6.86581155894815	0.228	0.01	5.71581035582998e-27	3 Monocytes CD16-	CTSL
2.77589939662017e-31	0.451607937140142	0.152	0.012	6.57721603035183e-27	3 Monocytes CD16-	RRAS
3.01746114087433e-31	0.311042830247011	0.141	0.005	7.14957242718764e-27	3 Monocytes CD16-	S100Z
4.03702302792167e-31	0.585679908096276	0.234	0.039	9.5653223623576e-27	3 Monocytes CD16-	NBPF10
4.33633571939006e-31	0.437513376744063	0.254	0.079	1.02745138535228e-26	3 Monocytes CD16-	CTDSP2
4.38452961802374e-31	0.381241648824105	0.175	0.023	1.03887044769455e-26	3 Monocytes CD16-	PLXNC1
4.49126661933883e-31	0.329101321974722	0.168	0.013	1.06416071278614e-26	3 Monocytes CD16-	MAFG
5.14767624273377e-31	3.3042127421345	0.242	0.054	1.21969040895334e-26	3 Monocytes CD16-	PNP
5.78583446085505e-31	0.61978876834974	0.355	0.137	1.37089561715499e-26	3 Monocytes CD16-	CHCHD5
5.81384804055734e-31	0.699233558832851	0.324	0.098	1.37753315472966e-26	3 Monocytes CD16-	DHRS4
5.89800499482346e-31	0.383141190653367	0.204	0.039	1.39747330347347e-26	3 Monocytes CD16-	IPMK
6.33539722674106e-31	0.484493160734808	0.292	0.078	1.50110901890403e-26	3 Monocytes CD16-	YIF1B
6.39038675484499e-31	0.7606345918543	0.392	0.18	1.51413823769297e-26	3 Monocytes CD16-	FLOT1
7.17502082329505e-31	0.300073441375464	0.147	0.006	1.70004943387153e-26	3 Monocytes CD16-	MEFV
7.25361663221313e-31	1.19317142191712	0.518	0.283	1.71867192483658e-26	3 Monocytes CD16-	COX7A2L
1.03888103286633e-30	1.10241306751753	0.371	0.14	2.46152471927348e-26	3 Monocytes CD16-	MIS18BP1
1.07702845181114e-30	0.370290957129797	0.149	0.003	2.55191121372132e-26	3 Monocytes CD16-	ADAMTSL4
1.10903145947767e-30	0.33918413315672	0.181	0.024	2.62773914008638e-26	3 Monocytes CD16-	TRIOBP
1.13717550808532e-30	0.628043138158309	0.299	0.096	2.69442364885737e-26	3 Monocytes CD16-	SPNS1
1.43211978240209e-30	0.459960077126161	0.351	0.135	3.39326461242351e-26	3 Monocytes CD16-	UBALD2
1.71914438364395e-30	3.05257930664068	0.455	0.212	4.07334070260598e-26	3 Monocytes CD16-	SELPLG
1.74834047324346e-30	5.40327198205207	0.398	0.169	4.14251791730305e-26	3 Monocytes CD16-	GBP2
1.94976109210275e-30	1.1181795432856	0.364	0.115	4.61976393162826e-26	3 Monocytes CD16-	FYB
2.07932882765297e-30	0.531176524520431	0.222	0.04	4.92676172424094e-26	3 Monocytes CD16-	RNF141
2.29581628389813e-30	0.490920568834481	0.169	0.011	5.43970710306822e-26	3 Monocytes CD16-	GPR35
2.48099635072831e-30	0.382075982016393	0.182	0.026	5.87847275341566e-26	3 Monocytes CD16-	ORAI3
2.69781771497002e-30	0.837212919092946	0.188	0.017	6.39220929384998e-26	3 Monocytes CD16-	ABCA1
2.86633477532326e-30	0.31811958895281	0.145	0.007	6.79149361665093e-26	3 Monocytes CD16-	SIGLEC9
2.93788917038207e-30	0.378694061723395	0.199	0.027	6.96103460030328e-26	3 Monocytes CD16-	MTHFR
3.20639863038977e-30	10.438406673105	0.256	0.014	7.59724091484551e-26	3 Monocytes CD16-	SMIM25
3.6819567297043e-30	0.48908345271152	0.157	0.008	8.72402827536137e-26	3 Monocytes CD16-	QPCT
3.97946163868089e-30	0.335003739984191	0.152	0.011	9.42893640669049e-26	3 Monocytes CD16-	NPL
4.308696253967e-30	1.31306820888531	0.174	0.011	1.02090249041494e-25	3 Monocytes CD16-	PHLDA2
4.34996808300464e-30	0.477441244513751	0.328	0.13	1.03068143758712e-25	3 Monocytes CD16-	HSD17B10
4.52366356381239e-30	1.02884494944137	0.487	0.293	1.07183684480971e-25	3 Monocytes CD16-	CANX
4.63720127467241e-30	0.336976790929606	0.192	0.034	1.09873847002088e-25	3 Monocytes CD16-	RCC2
5.23250889666624e-30	0.710308970291716	0.628	0.445	1.2397906579761e-25	3 Monocytes CD16-	PSMB1
5.29881896340138e-30	1.05373315201082	0.352	0.143	1.25550216518832e-25	3 Monocytes CD16-	RIPK2
5.76982381314505e-30	0.47524547948616	0.28	0.085	1.36710205428659e-25	3 Monocytes CD16-	MRPL14
6.28391601184452e-30	0.385725015531113	0.168	0.016	1.48891105984644e-25	3 Monocytes CD16-	METTL7A
6.67607870254321e-30	0.366606096815473	0.194	0.03	1.58183008778059e-25	3 Monocytes CD16-	ZBTB7B
6.87816927752108e-30	2.02292260972148	0.36	0.121	1.62971342861584e-25	3 Monocytes CD16-	C19orf43
6.90988162436918e-30	1.029169124813	0.486	0.256	1.63722735207803e-25	3 Monocytes CD16-	STK10
7.2600492623151e-30	0.779753493105059	0.373	0.132	1.72019607221294e-25	3 Monocytes CD16-	LASP1
7.72585392386779e-30	0.492847218924509	0.261	0.069	1.83056382872124e-25	3 Monocytes CD16-	LAMP2
7.7965572355667e-30	2.08236118847192	0.265	0.047	1.84731627139517e-25	3 Monocytes CD16-	CALHM6
8.42076749054819e-30	0.535173929447645	0.251	0.047	1.99521664921049e-25	3 Monocytes CD16-	GNAQ
8.48241202263418e-30	0.779592502277984	0.359	0.155	2.00982270464294e-25	3 Monocytes CD16-	TM9SF2
8.95730932799767e-30	2.9565673768405	0.496	0.273	2.12234487217577e-25	3 Monocytes CD16-	AKIRIN2
9.23946206796271e-30	1.09556523261299	0.265	0.064	2.18919814238308e-25	3 Monocytes CD16-	ATP5I
9.57069004701872e-30	0.951663628486729	0.551	0.324	2.26767929974062e-25	3 Monocytes CD16-	UBE2I
1.02811313497583e-29	0.365873183230695	0.207	0.037	2.43601126201174e-25	3 Monocytes CD16-	CLCN7
1.20848785901593e-29	3.93998868151001	0.238	0.027	2.86339113315234e-25	3 Monocytes CD16-	TCF7L2
1.26090391301585e-29	0.627920963343922	0.401	0.214	2.98758573149976e-25	3 Monocytes CD16-	TSC22D4
1.3996885864477e-29	0.433938056829907	0.218	0.049	3.31642213672919e-25	3 Monocytes CD16-	GNG10
1.72537211810676e-29	0.640780376506066	0.214	0.031	4.08809669664216e-25	3 Monocytes CD16-	ARPC1A
1.85634204759611e-29	16.6943464447959	0.57	0.339	4.39841684757422e-25	3 Monocytes CD16-	GADD45B
1.90262865153634e-29	0.477210117329772	0.255	0.064	4.5080883269502e-25	3 Monocytes CD16-	TYK2
1.99082893227702e-29	0.460490228862072	0.183	0.011	4.71707007213717e-25	3 Monocytes CD16-	EPB41L3
2.40002634078673e-29	0.690605182082985	0.364	0.153	5.68662241186008e-25	3 Monocytes CD16-	SLIRP
2.86746326169958e-29	0.887705076671182	0.296	0.082	6.79416745227097e-25	3 Monocytes CD16-	YPEL2
3.07108122281164e-29	0.651694861727012	0.367	0.163	7.27661984932991e-25	3 Monocytes CD16-	GNPTG
3.27145765965549e-29	0.322749105760909	0.149	0.006	7.75139177878772e-25	3 Monocytes CD16-	CSF2RB
3.39029350964203e-29	0.30759503400167	0.154	0.014	8.03296144174583e-25	3 Monocytes CD16-	MGST2
3.94943172419029e-29	1.90248068153492	0.499	0.281	9.35778352729649e-25	3 Monocytes CD16-	METTL9
4.21044292181847e-29	0.444797344541053	0.24	0.049	9.97622345895668e-25	3 Monocytes CD16-	AGFG1
4.3528750573358e-29	1.11346920080488	0.595	0.37	1.03137021608515e-24	3 Monocytes CD16-	NDUFB10
4.7169834897276e-29	0.906638343235646	0.391	0.18	1.11764206805606e-24	3 Monocytes CD16-	TACC1
4.84160186487065e-29	1.91367115690094	0.219	0.034	1.14716914586245e-24	3 Monocytes CD16-	SIDT2
4.86572728981717e-29	1.50121006476745	0.519	0.29	1.15288542404928e-24	3 Monocytes CD16-	RIOK3
4.88863057943808e-29	0.404389809458826	0.246	0.078	1.15831212949206e-24	3 Monocytes CD16-	RRBP1
5.17410461356806e-29	0.559899947599706	0.258	0.071	1.22595234713882e-24	3 Monocytes CD16-	EAF1
5.2155628090378e-29	0.504073610644888	0.303	0.118	1.23577545197342e-24	3 Monocytes CD16-	C16orf72
5.22274128188192e-29	0.54259723224756	0.247	0.047	1.2374763193291e-24	3 Monocytes CD16-	TNFRSF1A
5.41435285699189e-29	0.553541495396139	0.306	0.088	1.28287676593566e-24	3 Monocytes CD16-	MOB3A
6.01306262875943e-29	0.536358041546599	0.347	0.146	1.42473505925826e-24	3 Monocytes CD16-	PREX1
6.13875090658846e-29	0.49206905184596	0.285	0.087	1.45451563980707e-24	3 Monocytes CD16-	HGS
7.02294510102854e-29	0.40785302100494	0.239	0.064	1.6640166122377e-24	3 Monocytes CD16-	AP1B1
7.97492490365106e-29	0.454953131079502	0.22	0.067	1.88957870667108e-24	3 Monocytes CD16-	NPTN
8.12769892989613e-29	0.46602169315065	0.258	0.063	1.92577698444959e-24	3 Monocytes CD16-	TOLLIP
8.51004469776747e-29	0.769355691305314	0.311	0.115	2.01636999068903e-24	3 Monocytes CD16-	FAM200B
9.31946614414938e-29	0.4645684461265	0.246	0.073	2.20815430819475e-24	3 Monocytes CD16-	NUDT3
1.15046842423793e-28	0.662445764829584	0.225	0.052	2.72591988438934e-24	3 Monocytes CD16-	TCEB1
1.15376665872317e-28	0.885859080745813	0.472	0.268	2.73373472117867e-24	3 Monocytes CD16-	PSMD8
1.20078449162939e-28	0.842349621315393	0.423	0.174	2.84513877446668e-24	3 Monocytes CD16-	IFNGR1
1.43101566598895e-28	0.822686189221498	0.275	0.09	3.39064851899423e-24	3 Monocytes CD16-	MICAL1
1.46408649660555e-28	0.480287196595862	0.179	0.008	3.46900654505718e-24	3 Monocytes CD16-	CREB5
1.47097233339695e-28	1.16579994045435	0.632	0.425	3.48532184675072e-24	3 Monocytes CD16-	FKBP8
1.55635828948199e-28	0.770688534571837	0.279	0.078	3.68763533109863e-24	3 Monocytes CD16-	VPS35
1.62270198209788e-28	0.45706357243147	0.275	0.09	3.84483007638272e-24	3 Monocytes CD16-	MGRN1
1.66338912691666e-28	0.410432612032889	0.229	0.067	3.94123419731633e-24	3 Monocytes CD16-	ANO6
1.73275163597188e-28	0.345810367850995	0.756	0.629	4.10558172627177e-24	3 Monocytes CD16-	SUMO2
1.74630601477923e-28	0.390057245090842	0.172	0.022	4.13769747141791e-24	3 Monocytes CD16-	IL10RB
1.78941784664346e-28	0.564002406063007	0.294	0.108	4.23984664583702e-24	3 Monocytes CD16-	NBPF19
2.04253158556174e-28	1.00210944778337	0.533	0.273	4.83957433882999e-24	3 Monocytes CD16-	ALKBH7
2.16044262468868e-28	0.374837713564554	0.146	0.008	5.11895275493736e-24	3 Monocytes CD16-	JUP
2.40488360648338e-28	0.583424794351292	0.176	0.022	5.69813121720172e-24	3 Monocytes CD16-	ENG
2.7476737447216e-28	0.430520384470609	0.237	0.053	6.51033817074336e-24	3 Monocytes CD16-	TOR2A
2.81896040505477e-28	0.756592250441277	0.417	0.204	6.67924478373677e-24	3 Monocytes CD16-	ACADVL
3.36571197226479e-28	0.330953929708546	0.174	0.03	7.9747179470842e-24	3 Monocytes CD16-	PSEN1
3.67772632346125e-28	0.329685558240197	0.158	0.022	8.71400475080909e-24	3 Monocytes CD16-	RNF19B
3.98799099615551e-28	6.08737831413972	0.248	0.036	9.44914586629087e-24	3 Monocytes CD16-	NR4A1
4.6741380444347e-28	0.331379337600269	0.17	0.02	1.10749026824836e-23	3 Monocytes CD16-	MFSD12
4.70015848641626e-28	7.2068487622712	0.208	0.009	1.11365555177147e-23	3 Monocytes CD16-	CDKN1C
5.02864202816505e-28	0.26283485391144	0.15	0.022	1.19148644215343e-23	3 Monocytes CD16-	STX3
5.05607084210086e-28	0.732396670174296	0.358	0.167	1.19798542532738e-23	3 Monocytes CD16-	MRPL20
5.12230922629852e-28	0.680425195252673	0.34	0.152	1.21367994807917e-23	3 Monocytes CD16-	ERP44
5.22015659293266e-28	0.948847963941761	0.56	0.355	1.23686390312947e-23	3 Monocytes CD16-	NDUFB4
5.37868085007486e-28	0.2651158078874	0.134	0.005	1.27442464061674e-23	3 Monocytes CD16-	IQSEC2
5.39735862986096e-28	0.809132465165628	0.296	0.105	1.27885015375926e-23	3 Monocytes CD16-	SNAP23
5.68196921573386e-28	4.0480949357945	0.284	0.083	1.34628578597598e-23	3 Monocytes CD16-	ABI3
6.61342888654993e-28	0.622183966230934	0.363	0.164	1.56698584037914e-23	3 Monocytes CD16-	TXN2
6.82752160767939e-28	0.320852905910828	0.175	0.033	1.61771296972355e-23	3 Monocytes CD16-	SBF2
7.4358491190065e-28	0.597886564738727	0.38	0.164	1.7618500902574e-23	3 Monocytes CD16-	TMEM147
8.47172600249457e-28	0.566643070153593	0.296	0.116	2.00729075903106e-23	3 Monocytes CD16-	PEPD
9.36243480515085e-28	0.613667874535765	0.384	0.17	2.21833530273244e-23	3 Monocytes CD16-	PSMB4
1.02877931917516e-27	0.527541443380589	0.17	0.012	2.43758971885363e-23	3 Monocytes CD16-	MXD3
1.06937149904562e-27	1.19965296353591	0.458	0.222	2.5337688298387e-23	3 Monocytes CD16-	ARHGAP30
1.15608585652839e-27	1.92944497011283	0.629	0.408	2.73922982845836e-23	3 Monocytes CD16-	POMP
1.21364880587388e-27	0.62809068017579	0.284	0.098	2.87561948063757e-23	3 Monocytes CD16-	LIMS1
1.28648207026488e-27	0.705002143923685	0.332	0.14	3.0481906172856e-23	3 Monocytes CD16-	MPC1
1.35705890190972e-27	0.630677458767749	0.262	0.061	3.21541536218488e-23	3 Monocytes CD16-	TTC7A
1.38943755622039e-27	0.855246783911483	0.429	0.173	3.2921333457086e-23	3 Monocytes CD16-	AOAH
1.50971765480431e-27	0.500427946703384	0.334	0.162	3.57712501129333e-23	3 Monocytes CD16-	CDK5RAP3
1.57742750272622e-27	0.635487505594244	0.387	0.18	3.7375567249595e-23	3 Monocytes CD16-	PABPN1
1.65781254389357e-27	0.924604334150172	0.398	0.158	3.92802104150143e-23	3 Monocytes CD16-	MVP
1.77727872230224e-27	1.29241987176345	0.151	0.02	4.21108420462293e-23	3 Monocytes CD16-	AC020916.1
1.90937434664298e-27	0.375745476199213	0.256	0.085	4.52407157693589e-23	3 Monocytes CD16-	LRCH4
1.97714875292084e-27	0.411453591833404	0.222	0.042	4.68465625517063e-23	3 Monocytes CD16-	NKIRAS2
2.04695360529823e-27	0.392432854612505	0.167	0.012	4.85005187239363e-23	3 Monocytes CD16-	CYFIP1
2.32719564292116e-27	0.926793224436762	0.481	0.269	5.5140573563374e-23	3 Monocytes CD16-	OXA1L
2.34917278451498e-27	0.777512976600314	0.714	0.53	5.5661299956298e-23	3 Monocytes CD16-	NDUFS5
2.40760311555338e-27	1.3303636577211	0.587	0.397	5.70457482199218e-23	3 Monocytes CD16-	VAPA
2.42445781190105e-27	0.391182351528289	0.158	0.027	5.74451033951836e-23	3 Monocytes CD16-	FHOD1
2.64738578174545e-27	0.652275178571732	0.165	0.005	6.27271587126767e-23	3 Monocytes CD16-	MYOF
2.79130751985501e-27	0.448843559591438	0.263	0.096	6.61372403754445e-23	3 Monocytes CD16-	TRIM38
3.12715926833818e-27	0.697985116742586	0.165	0.007	7.40949117040048e-23	3 Monocytes CD16-	CDH23
3.3649322752697e-27	0.524558260173989	0.26	0.064	7.97287053302402e-23	3 Monocytes CD16-	FOXO3
3.46973039606757e-27	0.306302629433839	0.128	0.004	8.22117920044251e-23	3 Monocytes CD16-	RIN1
3.70078470175551e-27	0.938307533076736	0.349	0.112	8.76863927233951e-23	3 Monocytes CD16-	PFKL
3.75376156135362e-27	0.693926680352218	0.279	0.083	8.89416264347126e-23	3 Monocytes CD16-	ERGIC1
4.09161015055425e-27	0.681644714174163	0.353	0.14	9.69466109072324e-23	3 Monocytes CD16-	VTI1B
4.16148253897055e-27	0.605779874650511	0.411	0.195	9.86021672783681e-23	3 Monocytes CD16-	PPP1CB
4.50742584691333e-27	0.596278371499614	0.405	0.199	1.06798948016764e-22	3 Monocytes CD16-	KMT2C
4.85722443845738e-27	0.539390471864351	0.677	0.473	1.15087075844809e-22	3 Monocytes CD16-	SRRM2
5.04036950727345e-27	0.286565457555453	0.163	0.034	1.19426515105337e-22	3 Monocytes CD16-	DNTTIP1
5.04481438479211e-27	1.10662873109032	0.244	0.05	1.19531832033264e-22	3 Monocytes CD16-	ITGA5
5.37679126417048e-27	0.493757612118128	0.211	0.036	1.27397692213255e-22	3 Monocytes CD16-	NFKBID
6.19341028337771e-27	0.627169613452883	0.338	0.129	1.46746663254351e-22	3 Monocytes CD16-	USP4
6.34229806276237e-27	0.551837530552282	0.295	0.099	1.50274410299092e-22	3 Monocytes CD16-	NXF1
6.44100830690496e-27	0.442482186473637	0.267	0.089	1.52613250823806e-22	3 Monocytes CD16-	TRIM8
6.72797636160596e-27	0.523046319338315	0.13	0.005	1.59412671911892e-22	3 Monocytes CD16-	ALDH1A1
6.9957966856089e-27	8.42226865149639	0.39	0.184	1.65758406668817e-22	3 Monocytes CD16-	PLIN2
8.23422533323467e-27	0.79423015084348	0.502	0.317	1.95101735045662e-22	3 Monocytes CD16-	AUP1
8.33766391726138e-27	0.650026681386224	0.334	0.136	1.97552608855591e-22	3 Monocytes CD16-	NDUFAF3
9.28658394665482e-27	0.423114353946071	0.2	0.036	2.20036320032039e-22	3 Monocytes CD16-	NFIL3
1.00583668259148e-26	1.34534220415483	0.472	0.255	2.38322943573225e-22	3 Monocytes CD16-	OSTF1
1.07625086911167e-26	0.396621597650656	0.169	0.017	2.55006880927318e-22	3 Monocytes CD16-	IL13RA1
1.07894541962301e-26	0.450977090725782	0.116	0.001	2.55645327725477e-22	3 Monocytes CD16-	RP11-750H9.5
1.17364602733206e-26	0.550321547693102	0.24	0.043	2.78083689716059e-22	3 Monocytes CD16-	IL6R
1.26520910617044e-26	0.446509760065247	0.248	0.077	2.99778645616024e-22	3 Monocytes CD16-	PTEN
1.28191886602673e-26	2.42477318958473	0.32	0.122	3.03737856116374e-22	3 Monocytes CD16-	LSM6
1.37970321688015e-26	0.555509683872208	0.322	0.146	3.26906880207584e-22	3 Monocytes CD16-	BAG6
1.74635414535403e-26	0.337690496719313	0.177	0.032	4.13781151200184e-22	3 Monocytes CD16-	TRIM25
1.75452392848287e-26	0.268857674830615	0.127	0.006	4.15716899614731e-22	3 Monocytes CD16-	GLT1D1
1.79026353528044e-26	0.687167399081495	0.165	0.006	4.24185042049348e-22	3 Monocytes CD16-	TPPP3
1.87317851445181e-26	0.332209688849158	0.129	0.003	4.43830917214212e-22	3 Monocytes CD16-	NFE2
2.15356925393387e-26	0.575372666296711	0.299	0.109	5.10266699027092e-22	3 Monocytes CD16-	CSGALNACT2
2.44629907874599e-26	0.705029485356945	0.355	0.171	5.79626103718074e-22	3 Monocytes CD16-	DEDD2
2.50863496543752e-26	0.402783961206681	0.229	0.06	5.94395968710767e-22	3 Monocytes CD16-	TMCO3
2.72176361996178e-26	0.909243699753092	0.385	0.195	6.44894672113745e-22	3 Monocytes CD16-	WAC
2.78963056598319e-26	0.536692625612586	0.279	0.089	6.60975066304057e-22	3 Monocytes CD16-	NFIC
2.87910089559972e-26	0.566807935096321	0.251	0.044	6.82174166203398e-22	3 Monocytes CD16-	ELF4
2.94005124700249e-26	0.53551835357819	0.304	0.126	6.96615742464769e-22	3 Monocytes CD16-	CLTC
3.08121464203738e-26	0.34343512701442	0.14	0.004	7.30062997284337e-22	3 Monocytes CD16-	VSTM1
3.18070238635691e-26	1.18761714273021	0.595	0.395	7.53635623423407e-22	3 Monocytes CD16-	LSM7
3.20375050380089e-26	0.68756701038534	0.395	0.19	7.59096644370584e-22	3 Monocytes CD16-	MRPS34
3.49219196786135e-26	0.415688566425051	0.281	0.105	8.27439964865068e-22	3 Monocytes CD16-	MRPL28
3.54352863673799e-26	13.0774049141221	0.463	0.27	8.396036751887e-22	3 Monocytes CD16-	CTSC
3.57361188094478e-26	0.552705733505294	0.329	0.128	8.46731599071055e-22	3 Monocytes CD16-	SMS
4.37200917794086e-26	0.769484287253316	0.553	0.372	1.03590385462131e-21	3 Monocytes CD16-	MDH2
4.48272176539615e-26	0.31946388113609	0.147	0.007	1.06213609509296e-21	3 Monocytes CD16-	FGD4
4.50650188040243e-26	0.461593383842751	0.205	0.034	1.06777055554255e-21	3 Monocytes CD16-	HVCN1
4.76362138149781e-26	0.461773362270505	0.255	0.065	1.12869245013209e-21	3 Monocytes CD16-	PRKAG2
5.12041480092329e-26	0.347371088760099	0.192	0.028	1.21323108293077e-21	3 Monocytes CD16-	STRN4
5.24807897491361e-26	0.433703879947916	0.272	0.091	1.24347983231603e-21	3 Monocytes CD16-	CTDNEP1
5.35461803688782e-26	1.30167028223583	0.511	0.51	1.2687231976602e-21	3 Monocytes CD16-	ELOB
5.65623064277809e-26	0.522931006694386	0.13	0.008	1.34018728849984e-21	3 Monocytes CD16-	FAM46A
5.69328184601612e-26	0.588708711031044	0.322	0.115	1.34896620059506e-21	3 Monocytes CD16-	SERPINB6
5.86386660263849e-26	0.401151917051228	0.223	0.052	1.38938455282916e-21	3 Monocytes CD16-	MNT
6.35016460631194e-26	0.466183834666085	0.284	0.108	1.50460800181955e-21	3 Monocytes CD16-	ZNF511
6.68827729908179e-26	0.505851506073923	0.274	0.1	1.58472042324444e-21	3 Monocytes CD16-	AAMP
6.70484626012854e-26	0.798062938158016	0.338	0.129	1.58864627287486e-21	3 Monocytes CD16-	SERTAD2
7.0154734418831e-26	0.595679053436927	0.33	0.131	1.66224627731978e-21	3 Monocytes CD16-	LRRFIP2
7.04870016795946e-26	1.05689888930179	0.773	0.607	1.67011901779631e-21	3 Monocytes CD16-	EDF1
7.40992069538575e-26	0.804641575640091	0.262	0.075	1.7557066095647e-21	3 Monocytes CD16-	C14orf166
7.68618257813025e-26	0.331426079134961	0.175	0.016	1.82116410006218e-21	3 Monocytes CD16-	SRGAP2
9.55199788978499e-26	0.257222586525079	0.153	0.023	2.26325038000566e-21	3 Monocytes CD16-	KCNQ1
9.60875159907902e-26	0.318317881039124	0.144	0.009	2.27669760388578e-21	3 Monocytes CD16-	CLMN
9.61587452361803e-26	0.403861068729967	0.209	0.041	2.27838530962606e-21	3 Monocytes CD16-	FURIN
9.77209691650676e-26	0.484412470554544	0.352	0.187	2.31540064339711e-21	3 Monocytes CD16-	FAM204A
1.05881936001405e-25	1.42540260545489	0.241	0.068	2.50876659161729e-21	3 Monocytes CD16-	ADA2
1.13941536978424e-25	0.329234108161859	0.168	0.015	2.69973077716678e-21	3 Monocytes CD16-	ENTPD1
1.16355708333995e-25	13.7878149775705	0.283	0.204	2.75693215326568e-21	3 Monocytes CD16-	FCGR3A
1.16895221098396e-25	0.468871474431127	0.247	0.071	2.7697153687054e-21	3 Monocytes CD16-	SLC25A11
1.21894417994332e-25	0.441302240876575	0.132	0.006	2.88816633995769e-21	3 Monocytes CD16-	FAM198B
1.27751087023118e-25	0.656870850191896	0.426	0.234	3.02693425592576e-21	3 Monocytes CD16-	NDUFS8
1.31196670403971e-25	0.556307553806423	0.427	0.235	3.10857390855168e-21	3 Monocytes CD16-	FAAP20
1.31500221888345e-25	1.14865941628041	0.198	0.029	3.11576625742244e-21	3 Monocytes CD16-	SMIM3
1.32999076666211e-25	0.494266590858156	0.278	0.109	3.15128012252921e-21	3 Monocytes CD16-	PPM1M
1.41281532736995e-25	0.376661568616076	0.256	0.104	3.34752463667036e-21	3 Monocytes CD16-	RAF1
1.4518985443533e-25	4.40359768476693	0.176	0.007	3.4401284109907e-21	3 Monocytes CD16-	MCEMP1
1.55517577265393e-25	0.462765812433785	0.295	0.112	3.68483347572622e-21	3 Monocytes CD16-	FNIP1
1.58680881290254e-25	0.587750444456981	0.285	0.093	3.75978480129129e-21	3 Monocytes CD16-	ADI1
1.62796466393746e-25	1.59542138990439	0.39	0.185	3.85729947473341e-21	3 Monocytes CD16-	PABPC4
1.741237249204e-25	0.337809458513192	0.202	0.044	4.12568753826395e-21	3 Monocytes CD16-	SLC12A9
1.79552395925895e-25	0.676497674181989	0.42	0.215	4.25431446906816e-21	3 Monocytes CD16-	NDUFAB1
1.7974278997362e-25	0.32282707342261	0.144	0.007	4.25882566563495e-21	3 Monocytes CD16-	TFEC
1.79743336406179e-25	17.337753857459	0.254	0.012	4.258838612808e-21	3 Monocytes CD16-	IL1B
1.84612636264229e-25	0.301808234696982	0.14	0.011	4.37421180364465e-21	3 Monocytes CD16-	TBC1D2
2.07672176598e-25	0.337820754294383	0.141	0.005	4.920584552313e-21	3 Monocytes CD16-	TLR4
2.32167833887488e-25	35.244041609581	0.993	0.983	5.50098465613013e-21	3 Monocytes CD16-	MT-ATP6
2.33573192563001e-25	0.605479149423377	0.517	0.331	5.53428322458776e-21	3 Monocytes CD16-	VDAC2
2.35270679450816e-25	0.401563722184593	0.242	0.076	5.57450347890763e-21	3 Monocytes CD16-	CCDC88B
2.52615572386495e-25	0.360660335604288	0.224	0.082	5.98547337212562e-21	3 Monocytes CD16-	TMEM141
2.60061872322047e-25	0.394362146180456	0.245	0.091	6.16190600279859e-21	3 Monocytes CD16-	TRIM44
2.69778246636877e-25	0.495531057397298	0.302	0.142	6.39212577581417e-21	3 Monocytes CD16-	ANAPC15
3.1183564236846e-25	0.292644027435525	0.161	0.022	7.38863371027828e-21	3 Monocytes CD16-	TFEB
3.7660941237119e-25	0.309715490144692	0.163	0.027	8.92338341672298e-21	3 Monocytes CD16-	DNASE1L1
4.36543399230424e-25	0.417976008354131	0.137	0.015	1.03434593013657e-20	3 Monocytes CD16-	KIAA1033
4.6409298252168e-25	27.9006746454847	0.42	0.199	1.09962191278687e-20	3 Monocytes CD16-	ISG15
4.90291590920622e-25	0.56588766055375	0.456	0.27	1.16169689552732e-20	3 Monocytes CD16-	MLF2
5.04918971035469e-25	0.498600078950755	0.252	0.083	1.19635500997144e-20	3 Monocytes CD16-	CNDP2
5.11859925518199e-25	0.674860221758519	0.209	0.045	1.21280090752282e-20	3 Monocytes CD16-	ATP5G1
5.54965581198617e-25	5.24058990696321	0.193	0.018	1.314935448092e-20	3 Monocytes CD16-	RP11-160E2.6
5.90663828776148e-25	0.410624459969865	0.233	0.064	1.39951887590221e-20	3 Monocytes CD16-	MTX1
6.04474974951402e-25	0.332419821598788	0.244	0.105	1.43224300564985e-20	3 Monocytes CD16-	MRPS12
6.10864051037722e-25	0.417416578569524	0.273	0.11	1.44738128252878e-20	3 Monocytes CD16-	CYB5R4
6.38237316028859e-25	0.446007844011651	0.264	0.093	1.51223949659878e-20	3 Monocytes CD16-	HMG20B
6.67200544316937e-25	2.78149743405756	0.151	0.004	1.58086496970455e-20	3 Monocytes CD16-	ADM
6.84533180922155e-25	0.296985414122375	0.113	0.006	1.62193291887695e-20	3 Monocytes CD16-	HK2
7.2977957066961e-25	0.440608783158947	0.292	0.127	1.72913971474457e-20	3 Monocytes CD16-	EIF4EBP2
7.44594485597019e-25	0.697260589858477	0.215	0.064	1.76424217417358e-20	3 Monocytes CD16-	IRS2
7.75108885659127e-25	0.91452886119907	0.389	0.197	1.83654299368074e-20	3 Monocytes CD16-	FAM32A
8.60285111611173e-25	0.291779271966568	0.147	0.016	2.03835954345151e-20	3 Monocytes CD16-	GABBR1
9.55676218026068e-25	0.362324168847895	0.171	0.031	2.26437923099097e-20	3 Monocytes CD16-	NBPF26
9.59321639727007e-25	0.288854886548237	0.14	0.008	2.27301669316917e-20	3 Monocytes CD16-	LINC01001
9.66478422840917e-25	1.02877699336305	0.643	0.461	2.28997397507927e-20	3 Monocytes CD16-	JTB
9.81407347408979e-25	0.392557444874526	0.226	0.071	2.32534656895083e-20	3 Monocytes CD16-	TMEM120A
1.00800320098978e-24	0.628394908425331	0.378	0.167	2.38836278442519e-20	3 Monocytes CD16-	PTRHD1
1.05916157549023e-24	0.312999683766637	0.15	0.009	2.50957743696656e-20	3 Monocytes CD16-	LYL1
1.11847646764683e-24	1.08578108386463	0.456	0.226	2.65011814244241e-20	3 Monocytes CD16-	CASP4
1.14093190462726e-24	0.771486146936311	0.544	0.334	2.70332405482383e-20	3 Monocytes CD16-	NDUFA3
1.14972070575605e-24	0.654226893345588	0.358	0.152	2.72414824021839e-20	3 Monocytes CD16-	SCNM1
1.24515530033093e-24	0.390475554584433	0.199	0.039	2.95027096860411e-20	3 Monocytes CD16-	PLXND1
1.28564305900662e-24	1.25226075328727	0.448	0.238	3.04620266401028e-20	3 Monocytes CD16-	CAPZA1
1.3238330044714e-24	1.74917584044398	0.238	0.059	3.13668992079454e-20	3 Monocytes CD16-	EPSTI1
1.40565152347007e-24	2.47720865078221	0.54	0.317	3.33055071970999e-20	3 Monocytes CD16-	ACTR3
1.55329680806498e-24	1.00632171582192	0.472	0.243	3.68038145702915e-20	3 Monocytes CD16-	PRKCB
1.56860148552267e-24	0.677785485005256	0.351	0.131	3.71664435979741e-20	3 Monocytes CD16-	METRNL
1.65960246003246e-24	0.640820525923135	0.342	0.155	3.93226206880092e-20	3 Monocytes CD16-	RER1
1.68408753766911e-24	0.594531125141228	0.396	0.173	3.9902770117532e-20	3 Monocytes CD16-	DNAJC15
1.68958662418184e-24	2.39183311504135	0.734	0.631	4.00330654733645e-20	3 Monocytes CD16-	NDUFA4
1.84399722060778e-24	0.31637263507631	0.128	0.004	4.36916701450807e-20	3 Monocytes CD16-	PFKFB4
1.95963138447122e-24	0.364665046062245	0.191	0.04	4.6431506023661e-20	3 Monocytes CD16-	UBAC1
2.05387343378809e-24	0.41119557535102	0.25	0.084	4.86644771401749e-20	3 Monocytes CD16-	MEF2A
2.17237914032434e-24	0.694319765555243	0.683	0.504	5.14723513508448e-20	3 Monocytes CD16-	HNRNPU
2.20953891240206e-24	0.254418564281041	0.126	0.013	5.23528149904544e-20	3 Monocytes CD16-	ZSWIM6
2.21015475368411e-24	0.622609969623907	0.414	0.222	5.23674067337912e-20	3 Monocytes CD16-	SNRPD3
2.25228187848699e-24	1.16383959833074	0.461	0.263	5.33655668288708e-20	3 Monocytes CD16-	JMJD1C
2.26242338795392e-24	0.291548976438227	0.114	0.001	5.36058597541802e-20	3 Monocytes CD16-	C10orf11
2.90931762919356e-24	0.400992580832554	0.208	0.06	6.89333719061122e-20	3 Monocytes CD16-	HIPK3
3.27442898910688e-24	0.788647474585063	0.377	0.157	7.75843204678984e-20	3 Monocytes CD16-	MINOS1
3.33364088112694e-24	0.376975555488415	0.241	0.07	7.89872870374218e-20	3 Monocytes CD16-	DEF8
3.88639251831228e-24	0.276647860444753	0.153	0.016	9.20841843288911e-20	3 Monocytes CD16-	ACSS2
4.23808449866606e-24	1.19678378169342	0.545	0.399	1.00417174111394e-19	3 Monocytes CD16-	KLF3
4.52717278337281e-24	0.494479539009171	0.24	0.064	1.07266831929235e-19	3 Monocytes CD16-	ARHGAP26
4.54120557160511e-24	0.385781043601065	0.146	0.016	1.07599324813612e-19	3 Monocytes CD16-	ARRDC4
4.93406313898198e-24	0.360571939278502	0.128	0.005	1.16907692015039e-19	3 Monocytes CD16-	AQP9
5.03713547417098e-24	0.347214348105514	0.299	0.129	1.19349887925007e-19	3 Monocytes CD16-	C6orf62
5.13799887149332e-24	1.113315668616	0.494	0.299	1.21739745261163e-19	3 Monocytes CD16-	SH3KBP1
5.76498350958276e-24	0.699916041595086	0.447	0.253	1.36595519276054e-19	3 Monocytes CD16-	TRABD
6.87062819407522e-24	1.36699305489052	0.288	0.109	1.62792664430418e-19	3 Monocytes CD16-	ICAM2
6.87969815810414e-24	0.476117651828331	0.161	0.026	1.6300756815812e-19	3 Monocytes CD16-	OTUD1
7.26658394341135e-24	0.573190142483319	0.212	0.058	1.72174439955189e-19	3 Monocytes CD16-	LINC00493
7.49306477269562e-24	1.15110348379617	0.429	0.18	1.7754067672425e-19	3 Monocytes CD16-	STAT1
7.87238186279912e-24	0.334503057111456	0.209	0.056	1.86528215857162e-19	3 Monocytes CD16-	MAN2C1
8.57142548046737e-24	0.311867131520874	0.124	0.009	2.03091355334194e-19	3 Monocytes CD16-	TUBB6
8.93003993079957e-24	0.626589692605045	0.471	0.264	2.11588366120365e-19	3 Monocytes CD16-	C8orf59
9.26695026565319e-24	0.382720333748524	0.222	0.076	2.19571119594387e-19	3 Monocytes CD16-	ELMSAN1
9.34146342990903e-24	0.336283154594399	0.203	0.051	2.21336634508265e-19	3 Monocytes CD16-	SLCO3A1
9.64935267399797e-24	0.332847056691193	0.191	0.046	2.28631762257708e-19	3 Monocytes CD16-	NQO2
9.64951776538437e-24	0.314875557882357	0.164	0.032	2.28635673933017e-19	3 Monocytes CD16-	STK40
1.00214768015325e-23	0.342426746189005	0.208	0.058	2.37448871335512e-19	3 Monocytes CD16-	MPST
1.0925704952423e-23	0.413832735329021	0.225	0.059	2.5887365314271e-19	3 Monocytes CD16-	NDUFV3
1.13719642383473e-23	0.475450529054415	0.238	0.068	2.694473206634e-19	3 Monocytes CD16-	PFDN6
1.1536245404285e-23	0.421106853409996	0.213	0.045	2.73339798609129e-19	3 Monocytes CD16-	STX7
1.28396477908501e-23	0.483334630135086	0.275	0.08	3.04222614756401e-19	3 Monocytes CD16-	MED13L
1.42706607693314e-23	0.813824763007182	0.399	0.17	3.38129036268538e-19	3 Monocytes CD16-	KCNAB2
1.4967666739425e-23	0.545268111499753	0.277	0.087	3.54643895723937e-19	3 Monocytes CD16-	SNAP29
1.81459250436612e-23	0.328497359783123	0.175	0.033	4.29949547984508e-19	3 Monocytes CD16-	SLC27A3
1.88250474042298e-23	0.352417676688077	0.129	0.015	4.46040673195821e-19	3 Monocytes CD16-	CD40
2.04801568242393e-23	0.729743208301626	0.276	0.076	4.85256835793525e-19	3 Monocytes CD16-	ATP5A1
2.25086039033668e-23	0.50495151815327	0.254	0.067	5.33318860886373e-19	3 Monocytes CD16-	WDFY2
2.33705676463789e-23	0.348870924724499	0.196	0.051	5.53742229813302e-19	3 Monocytes CD16-	ACOT9
2.46392629209514e-23	0.78859558621109	0.513	0.317	5.83802695649022e-19	3 Monocytes CD16-	HNRNPH1
3.28189850663575e-23	0.308106339986173	0.227	0.09	7.77613032162274e-19	3 Monocytes CD16-	PHKG2
3.36313864479105e-23	0.882871208976269	0.414	0.218	7.96862070496791e-19	3 Monocytes CD16-	C1orf43
3.41968007497077e-23	0.314596771325384	0.168	0.02	8.10258996963574e-19	3 Monocytes CD16-	ATP11A
3.88037677003513e-23	0.897524357855767	0.504	0.308	9.19416471892123e-19	3 Monocytes CD16-	OTUB1
4.01174726151175e-23	6.11867223676697	0.407	0.258	9.50543396142593e-19	3 Monocytes CD16-	PLAC8
4.04542215603158e-23	0.463233717507462	0.171	0.035	9.58522325650123e-19	3 Monocytes CD16-	VIMP
4.05586711144191e-23	0.342055395218026	0.14	0.016	9.60997153385046e-19	3 Monocytes CD16-	GK
4.32796476416576e-23	0.464306828279753	0.161	0.026	1.02546797122143e-18	3 Monocytes CD16-	SH2D3C
4.37664228597804e-23	0.296717522387239	0.165	0.029	1.03700162323964e-18	3 Monocytes CD16-	MAN2A2
4.7765235622526e-23	7.8842887450007	0.203	0.025	1.13174949284013e-18	3 Monocytes CD16-	EGR1
4.87921413482243e-23	0.488531338430391	0.298	0.134	1.15608099710483e-18	3 Monocytes CD16-	ADAM10
4.99399485552069e-23	10.1079961239394	0.406	0.187	1.18327714106707e-18	3 Monocytes CD16-	HMGA1
5.14859055811772e-23	0.349309867665368	0.18	0.031	1.21990704684041e-18	3 Monocytes CD16-	AGPAT3
5.59099141064452e-23	0.355597936350673	0.168	0.026	1.32472950483811e-18	3 Monocytes CD16-	ULK1
5.81617188158544e-23	0.58595372907428	0.345	0.15	1.37808376562285e-18	3 Monocytes CD16-	KLF13
5.86235888186034e-23	0.312085571244115	0.139	0.012	1.38902731346799e-18	3 Monocytes CD16-	IL18
5.95860350045269e-23	0.591094877716811	0.3	0.125	1.41183151339726e-18	3 Monocytes CD16-	LYPLA1
6.10229193462616e-23	0.762744111135451	0.577	0.39	1.44587705099032e-18	3 Monocytes CD16-	P4HB
6.38054480651309e-23	0.377187958736953	0.5	0.306	1.51180628645521e-18	3 Monocytes CD16-	SIVA1
6.65011313556723e-23	0.627787836527233	0.423	0.211	1.5756778063413e-18	3 Monocytes CD16-	IFI27L2
6.80331318302541e-23	0.460341917205683	0.252	0.087	1.61197702558604e-18	3 Monocytes CD16-	COL4A3BP
7.23600044778963e-23	0.526205151891084	0.166	0.017	1.71449794609928e-18	3 Monocytes CD16-	FAM195A
8.03182627470844e-23	1.08091705684501	0.618	0.437	1.90306091752942e-18	3 Monocytes CD16-	CDC37
8.45056455324352e-23	0.577031633433182	0.319	0.122	2.00227676524552e-18	3 Monocytes CD16-	UBR4
8.65040755293937e-23	0.441723173399887	0.274	0.1	2.04962756559345e-18	3 Monocytes CD16-	CMIP
9.14970382110669e-23	0.615706801754038	0.373	0.175	2.16793082337302e-18	3 Monocytes CD16-	FAM50A
9.98401429662584e-23	0.391989681204008	0.124	0.003	2.36561234744253e-18	3 Monocytes CD16-	SMPDL3A
1.00753588135645e-22	0.333249593102348	0.187	0.03	2.38725551728598e-18	3 Monocytes CD16-	PLEKHM2
1.05067242115419e-22	0.765683383630062	0.478	0.269	2.48946323468274e-18	3 Monocytes CD16-	ERGIC3
1.15794666521876e-22	0.350542337997669	0.219	0.07	2.74363882856933e-18	3 Monocytes CD16-	DNAJB12
1.16300703545093e-22	0.400326501459075	0.277	0.119	2.75562886979744e-18	3 Monocytes CD16-	SVBP
1.17610161060401e-22	0.438093757663638	0.303	0.126	2.78665515616515e-18	3 Monocytes CD16-	USF2
1.25752924251586e-22	10.857756173508	0.159	0.009	2.97958978721707e-18	3 Monocytes CD16-	HES4
1.25762465930502e-22	0.341348421707972	0.188	0.047	2.97981586775732e-18	3 Monocytes CD16-	MICU1
1.30217640994726e-22	0.77264163941323	0.486	0.289	3.08537678572903e-18	3 Monocytes CD16-	LAMTOR5
1.39367365442098e-22	0.676611665374379	0.236	0.06	3.30217035678507e-18	3 Monocytes CD16-	MYEOV2
1.39831440257664e-22	1.17114495801164	0.244	0.094	3.31316614546509e-18	3 Monocytes CD16-	EHD4
1.46931276268992e-22	0.411754743098495	0.132	0.009	3.48138965991749e-18	3 Monocytes CD16-	NAB2
1.49242256712226e-22	1.06150118729128	0.245	0.082	3.53614603053949e-18	3 Monocytes CD16-	GCH1
1.54627203368907e-22	0.533996213989478	0.28	0.124	3.66373695662289e-18	3 Monocytes CD16-	AP1M1
1.60141105859027e-22	1.20437012733292	0.188	0.049	3.79438336222379e-18	3 Monocytes CD16-	ACP5
1.68669033893639e-22	1.94234219193619	0.213	0.06	3.99644408907588e-18	3 Monocytes CD16-	ANXA4
1.73862410723888e-22	0.413078160295567	0.336	0.195	4.1194959596918e-18	3 Monocytes CD16-	AP3S1
1.79048498090528e-22	0.485700754880166	0.307	0.133	4.24237511375697e-18	3 Monocytes CD16-	ABTB1
1.84760756889478e-22	0.707577989029754	0.38	0.169	4.37772137373928e-18	3 Monocytes CD16-	SDHB
2.12665945350952e-22	0.416002024018792	0.156	0.03	5.03890690914546e-18	3 Monocytes CD16-	MMP24-AS1
2.19663473818379e-22	0.365825846596438	0.256	0.112	5.20470634865267e-18	3 Monocytes CD16-	ACTR1A
2.2486059939579e-22	0.419435333091646	0.252	0.083	5.32784704208385e-18	3 Monocytes CD16-	NFKB2
2.28515213954294e-22	0.474581823579506	0.169	0.026	5.41443947943303e-18	3 Monocytes CD16-	DSE
2.33813402884027e-22	0.465365372452019	0.2	0.06	5.53997476793415e-18	3 Monocytes CD16-	UQCRHL
2.35553763136877e-22	0.4445460065816	0.286	0.122	5.58121086376516e-18	3 Monocytes CD16-	ZNF580
2.36391338410928e-22	0.47378095006236	0.229	0.097	5.60105637230853e-18	3 Monocytes CD16-	DNPH1
2.67491392144077e-22	0.842201234331969	0.395	0.243	6.33794104546177e-18	3 Monocytes CD16-	RCSD1
3.15645912599196e-22	1.55002170431033	0.518	0.315	7.47891425312536e-18	3 Monocytes CD16-	CD53
3.23209354360508e-22	0.259376060277086	0.142	0.022	7.65812244221787e-18	3 Monocytes CD16-	CHKA
3.24265713976557e-22	0.747363619794424	0.465	0.282	7.68315182696054e-18	3 Monocytes CD16-	CSNK1A1
3.26995314652496e-22	0.537143503106703	0.329	0.156	7.74782698537624e-18	3 Monocytes CD16-	EP300
3.58145999415262e-22	0.614134938775287	0.377	0.201	8.48591131014522e-18	3 Monocytes CD16-	PSMD4
3.68774854944772e-22	0.414513261279808	0.277	0.108	8.73775141306142e-18	3 Monocytes CD16-	GRHPR
3.77884884886804e-22	0.381403446191904	0.208	0.04	8.95360446250793e-18	3 Monocytes CD16-	CYSTM1
3.87677045258348e-22	0.610395667352834	0.139	0.012	9.18561991035129e-18	3 Monocytes CD16-	HLA-DQB2
4.01534554182664e-22	2.87494494950639	0.18	0.032	9.51395972680403e-18	3 Monocytes CD16-	BEST1
4.97171499004716e-22	0.373367365019573	0.246	0.1	1.17799814974177e-17	3 Monocytes CD16-	BTF3L4
5.23968440192256e-22	0.567382767524918	0.291	0.12	1.24149082219153e-17	3 Monocytes CD16-	SFT2D2
6.41384753902014e-22	0.981594163325888	0.311	0.113	1.51969703589543e-17	3 Monocytes CD16-	PTGER2
6.67003934785251e-22	0.341546833551651	0.142	0.015	1.58039912308017e-17	3 Monocytes CD16-	RASA4
6.77130906365826e-22	0.894804733925066	0.273	0.087	1.60439396954319e-17	3 Monocytes CD16-	C19orf60
6.93942990001512e-22	0.565873376201455	0.386	0.189	1.64422852050958e-17	3 Monocytes CD16-	RAB1A
7.53412574573956e-22	0.346476944451597	0.195	0.047	1.78513575419553e-17	3 Monocytes CD16-	ABHD5
8.12452377798999e-22	1.45945194881592	0.759	0.631	1.92502466395695e-17	3 Monocytes CD16-	MYL12B
8.50048958937458e-22	0.355517504109459	0.206	0.049	2.01410600330641e-17	3 Monocytes CD16-	IRAK1
8.55317046056133e-22	0.280968054484339	0.112	0.003	2.0265882089254e-17	3 Monocytes CD16-	TCN2
8.58264413625584e-22	0.540876471425772	0.331	0.145	2.03357170164446e-17	3 Monocytes CD16-	SEC13
9.25453613302309e-22	0.998691958333332	0.468	0.297	2.19276979135849e-17	3 Monocytes CD16-	TBCB
9.62709771552648e-22	0.892159027171422	0.521	0.337	2.28104453271684e-17	3 Monocytes CD16-	FAM49B
9.64049283657527e-22	1.11904567792521	0.649	0.456	2.28421837269814e-17	3 Monocytes CD16-	SF3B5
1.00737976300824e-21	0.648402222475476	0.183	0.04	2.38688561047173e-17	3 Monocytes CD16-	C17orf62
1.00975978769282e-21	0.418497342944568	0.206	0.065	2.39252484095937e-17	3 Monocytes CD16-	NRIP1
1.01376652425135e-21	0.258616415730851	0.147	0.023	2.40201840256114e-17	3 Monocytes CD16-	SESTD1
1.02835395572172e-21	0.369580974666149	0.207	0.051	2.43658186268705e-17	3 Monocytes CD16-	TFE3
1.09115334763329e-21	0.434980371161812	0.193	0.032	2.58537874188232e-17	3 Monocytes CD16-	CBR1
1.12046835325808e-21	0.310901796049172	0.163	0.033	2.65483771620969e-17	3 Monocytes CD16-	SPTSSA
1.12451038114499e-21	0.325086174468205	0.119	0.002	2.66441489708495e-17	3 Monocytes CD16-	FCGR1B
1.17781991719511e-21	0.449589297321589	0.287	0.133	2.79072651180208e-17	3 Monocytes CD16-	UBE2A
1.18578693515439e-21	1.36638220888796	0.247	0.089	2.8096035641548e-17	3 Monocytes CD16-	SLC25A25
1.19539547898151e-21	1.83298364644211	0.673	0.528	2.83237004789879e-17	3 Monocytes CD16-	UBXN1
1.21551143304616e-21	0.581114336460298	0.338	0.153	2.88003278945958e-17	3 Monocytes CD16-	CNIH1
1.24134634161221e-21	0.359185984821418	0.204	0.048	2.94124602181597e-17	3 Monocytes CD16-	REEP4
1.28480371721509e-21	0.484754421001104	0.34	0.164	3.04421392756944e-17	3 Monocytes CD16-	PSMB7
1.29020739311853e-21	0.400625253198667	0.116	0.002	3.05701739725505e-17	3 Monocytes CD16-	CALML4
1.2924547006758e-21	0.383714175727847	0.208	0.055	3.06234216778124e-17	3 Monocytes CD16-	SIPA1L1
1.37421420835681e-21	0.264104596251679	0.174	0.043	3.25606314528064e-17	3 Monocytes CD16-	CIC
1.40237788153065e-21	0.669117122998554	0.472	0.301	3.32279415249873e-17	3 Monocytes CD16-	RAD23A
1.43798951793856e-21	0.35276586824139	0.243	0.107	3.40717236380362e-17	3 Monocytes CD16-	TMEM11
1.46498221251027e-21	1.61252417987073	0.755	0.635	3.47112885432182e-17	3 Monocytes CD16-	ARF1
1.50623214441026e-21	0.272724883366692	0.17	0.041	3.56886644296566e-17	3 Monocytes CD16-	PBX2
1.80929631647939e-21	0.576668661416736	0.441	0.212	4.28694669226627e-17	3 Monocytes CD16-	NDUFB1
1.81536289763346e-21	0.710799124316977	0.403	0.2	4.30132084965271e-17	3 Monocytes CD16-	ADIPOR1
1.82270905325471e-21	0.675830736215004	0.501	0.315	4.31872683078171e-17	3 Monocytes CD16-	BNIP2
2.0083916398895e-21	0.378416490695162	0.167	0.029	4.75868315155418e-17	3 Monocytes CD16-	MAPK7
2.09093305403167e-21	3.51999903239983	0.139	0.004	4.95425677822263e-17	3 Monocytes CD16-	TNNT1
2.16697002015006e-21	0.732954010656237	0.407	0.206	5.13441876574356e-17	3 Monocytes CD16-	BAG1
2.38684068869939e-21	0.494077450123221	0.208	0.047	5.65538032780434e-17	3 Monocytes CD16-	EFCAB2
2.63765038137194e-21	0.576934109082481	0.122	0.004	6.24964881362267e-17	3 Monocytes CD16-	BATF3
2.63775925539363e-21	0.651416557282251	0.318	0.146	6.24990677972968e-17	3 Monocytes CD16-	PDCD6IP
2.75138168578873e-21	0.507565265780267	0.349	0.161	6.51912376630782e-17	3 Monocytes CD16-	DNAJC7
2.7916097171304e-21	1.61248106949702	0.142	0.006	6.61444006376877e-17	3 Monocytes CD16-	TNFRSF12A
2.97906585568865e-21	0.703873731354936	0.277	0.121	7.05859863846868e-17	3 Monocytes CD16-	MEF2D
3.04357208985884e-21	0.825019643421969	0.456	0.288	7.21143970971153e-17	3 Monocytes CD16-	RAP1A
3.28443351912385e-21	0.511014203008381	0.221	0.059	7.78213678021205e-17	3 Monocytes CD16-	LAIR1
3.43273609149689e-21	0.300102648717756	0.186	0.074	8.13352489519272e-17	3 Monocytes CD16-	CHMP5
3.47940460665252e-21	0.465555942346826	0.287	0.105	8.24410127500248e-17	3 Monocytes CD16-	MRPL51
3.50831124171551e-21	0.386044842705644	0.253	0.093	8.31259265612072e-17	3 Monocytes CD16-	ECHS1
4.00558812455452e-21	0.487201583058704	0.286	0.108	9.49084050231947e-17	3 Monocytes CD16-	ZNF581
4.35217622456785e-21	0.392536148311091	0.233	0.073	1.03120463464911e-16	3 Monocytes CD16-	MSRA
4.63519249970727e-21	0.409283332262743	0.216	0.07	1.09826251088064e-16	3 Monocytes CD16-	RIT1
4.68013484855899e-21	0.416577951880577	0.236	0.069	1.10891115101757e-16	3 Monocytes CD16-	IGFLR1
4.73457278792247e-21	0.254124875048592	0.178	0.054	1.12180967637035e-16	3 Monocytes CD16-	KHSRP
4.87627629906637e-21	0.331876271786606	0.164	0.035	1.15538490630079e-16	3 Monocytes CD16-	PDE4A
4.9551218292138e-21	0.587307359148281	0.389	0.239	1.17406656621392e-16	3 Monocytes CD16-	PSMF1
5.30451722502761e-21	0.273223707055037	0.172	0.042	1.25685231129804e-16	3 Monocytes CD16-	P2RX4
5.86106213325358e-21	0.548448738351397	0.184	0.038	1.3887200618531e-16	3 Monocytes CD16-	RTFDC1
5.97922971582214e-21	0.332153866012407	0.147	0.028	1.4167186888669e-16	3 Monocytes CD16-	PLAGL2
6.04884022205565e-21	0.409817317337945	0.196	0.051	1.43321220221387e-16	3 Monocytes CD16-	GLMP
6.39466074331601e-21	0.560221939048359	0.216	0.066	1.5151509165213e-16	3 Monocytes CD16-	NMI
6.45799015334781e-21	0.294032332069412	0.202	0.069	1.53015618693423e-16	3 Monocytes CD16-	PSENEN
7.32427344986259e-21	0.321366986002626	0.178	0.044	1.73541335121044e-16	3 Monocytes CD16-	ACSL4
7.32689034816217e-21	0.289402643965346	0.142	0.015	1.73603339909355e-16	3 Monocytes CD16-	LTB4R
8.36335043995388e-21	0.609267232443439	0.324	0.149	1.98161225324267e-16	3 Monocytes CD16-	PSTPIP1
9.04297559644338e-21	0.386868130831211	0.215	0.08	2.14264263782129e-16	3 Monocytes CD16-	MAPK6
9.27334308129283e-21	1.28214428075375	0.224	0.055	2.19722590968152e-16	3 Monocytes CD16-	NEU1
9.30381248804528e-21	0.612374725677296	0.152	0.025	2.20444533091745e-16	3 Monocytes CD16-	RP5-1171I10.5
9.5017522103865e-21	0.250440500293808	0.153	0.031	2.25134516872898e-16	3 Monocytes CD16-	ADAP1
9.58225467524733e-21	0.327288851284926	0.247	0.101	2.2704194227531e-16	3 Monocytes CD16-	SNF8
9.63612862702475e-21	0.564548753326017	0.319	0.147	2.28318431688725e-16	3 Monocytes CD16-	FIBP
9.93332335725408e-21	1.035440735045	0.573	0.408	2.35360163626778e-16	3 Monocytes CD16-	EIF3M
9.95560585003822e-21	0.489722943213898	0.212	0.045	2.35888125010806e-16	3 Monocytes CD16-	JAK2
9.96108506190102e-21	1.55038486443697	0.12	0.006	2.36017949456683e-16	3 Monocytes CD16-	F13A1
1.17965832329999e-20	0.256839067072795	0.106	0.002	2.79508243122699e-16	3 Monocytes CD16-	ADRBK2
1.23820590227562e-20	0.371007452837823	0.184	0.036	2.93380506485185e-16	3 Monocytes CD16-	RP2
1.26877393951875e-20	1.22796348734483	0.513	0.342	3.00623297229574e-16	3 Monocytes CD16-	NDUFA6
1.28291255541925e-20	1.86040456459583	0.443	0.368	3.03973300881038e-16	3 Monocytes CD16-	ATP5MPL
1.32450556556577e-20	0.440701774665102	0.257	0.083	3.13828348705154e-16	3 Monocytes CD16-	SLC38A10
1.34822919500131e-20	0.286747701449961	0.198	0.071	3.19449425463611e-16	3 Monocytes CD16-	PI4KA
1.40956997083427e-20	0.504046268576675	0.347	0.178	3.33983508889472e-16	3 Monocytes CD16-	DCP2
1.62222830305942e-20	0.485406553490652	0.253	0.073	3.84370774126899e-16	3 Monocytes CD16-	ZNF593
1.70988858246728e-20	1.41787561601564	0.182	0.03	4.05141000729798e-16	3 Monocytes CD16-	RASGEF1B
1.85156606227877e-20	0.259716574333906	0.142	0.024	4.38710062796333e-16	3 Monocytes CD16-	CIITA
2.06239402433997e-20	0.253902991948737	0.166	0.041	4.88663640127113e-16	3 Monocytes CD16-	TNK2
2.18454428999555e-20	0.550159954423771	0.352	0.151	5.17605924071545e-16	3 Monocytes CD16-	RNPEPL1
2.24094827549582e-20	0.825905895431299	0.511	0.343	5.3097028439598e-16	3 Monocytes CD16-	BSG
2.44792093058641e-20	20.395548601983	0.142	0.007	5.80010385293145e-16	3 Monocytes CD16-	IL1RN
2.63089957482063e-20	0.428637301820113	0.294	0.144	6.23365345257999e-16	3 Monocytes CD16-	SDHC
2.77835837086373e-20	0.340639085046536	0.171	0.04	6.58304232392451e-16	3 Monocytes CD16-	FHL3
2.95380966051874e-20	0.527652045025269	0.309	0.142	6.99875660963311e-16	3 Monocytes CD16-	ETHE1
2.97647830100594e-20	0.367903895113908	0.234	0.08	7.05246768640347e-16	3 Monocytes CD16-	FAM91A1
3.0834720914483e-20	0.99569076303539	0.764	0.633	7.30597877347761e-16	3 Monocytes CD16-	ATP6V1G1
3.13267525335154e-20	0.765778125994019	0.524	0.353	7.42256074529113e-16	3 Monocytes CD16-	FIS1
3.13969581193056e-20	0.28446423576686	0.189	0.068	7.43919525678828e-16	3 Monocytes CD16-	EFTUD2
3.14681891913603e-20	0.431468529035928	0.249	0.072	7.45607274700092e-16	3 Monocytes CD16-	ARF3
3.16385111320529e-20	1.054064565015	0.144	0.023	7.49642882762862e-16	3 Monocytes CD16-	DRAM1
3.18836647035093e-20	5.2640469674178	0.268	0.106	7.55451551484948e-16	3 Monocytes CD16-	LIPA
3.24315149641093e-20	0.949831068197934	0.627	0.437	7.68432315559607e-16	3 Monocytes CD16-	EIF5
3.39758466877213e-20	0.677121776808171	0.402	0.202	8.05023711418868e-16	3 Monocytes CD16-	VDAC1
3.40327632476701e-20	0.282692705826867	0.126	0.013	8.06372292390295e-16	3 Monocytes CD16-	GPAT3
3.56035799135366e-20	0.364054170468977	0.252	0.113	8.43591222471337e-16	3 Monocytes CD16-	NDUFS2
3.60307250429287e-20	0.330533374265252	0.167	0.03	8.53711999167153e-16	3 Monocytes CD16-	ATP6V1A
3.77563870607042e-20	0.358870605173835	0.169	0.044	8.94599835016325e-16	3 Monocytes CD16-	VIM-AS1
3.85607788942874e-20	0.475413273358235	0.157	0.04	9.13659095121244e-16	3 Monocytes CD16-	WDR11
3.95641604360681e-20	1.0153643938745	0.274	0.131	9.37433217372197e-16	3 Monocytes CD16-	IVNS1ABP
4.0037390208485e-20	0.36968962804752	0.187	0.055	9.48645923599843e-16	3 Monocytes CD16-	NFKBIE
4.15721564020429e-20	0.535760508419642	0.281	0.129	9.85010673790005e-16	3 Monocytes CD16-	DECR1
4.23595229187002e-20	0.309076183551672	0.114	0.006	1.00366653603568e-15	3 Monocytes CD16-	FAM65A
4.33348438152732e-20	0.624564951867526	0.413	0.254	1.02677578935908e-15	3 Monocytes CD16-	NDUFC1
4.53633775400464e-20	8.42378337433379	0.158	0.011	1.07483986743386e-15	3 Monocytes CD16-	H1F0
4.5750813358813e-20	0.46775606140028	0.121	0.009	1.08401977172372e-15	3 Monocytes CD16-	PADI4
5.04775202449578e-20	0.511193652727106	0.289	0.121	1.19601436468403e-15	3 Monocytes CD16-	MAP3K2
5.16750694566562e-20	0.446697122688127	0.185	0.039	1.22438909570601e-15	3 Monocytes CD16-	MAP1S
5.64378675295108e-20	0.317098776286991	0.2	0.069	1.33723883324423e-15	3 Monocytes CD16-	ZSWIM7
5.71548291342428e-20	0.509794177987105	0.269	0.107	1.35422652150675e-15	3 Monocytes CD16-	DRAM2
6.00052490495092e-20	0.387256079205864	0.217	0.071	1.42176437097907e-15	3 Monocytes CD16-	MTMR3
6.11356214487212e-20	0.403723662039341	0.265	0.112	1.448547414606e-15	3 Monocytes CD16-	ELOF1
6.21678416938543e-20	0.251272100321462	0.134	0.017	1.47300484109418e-15	3 Monocytes CD16-	TET3
6.56799180709475e-20	0.589912739675797	0.403	0.216	1.55621997877303e-15	3 Monocytes CD16-	PSMA6
7.19817976118462e-20	1.08992930397121	0.473	0.274	1.70553671261508e-15	3 Monocytes CD16-	SLC3A2
7.72887657835154e-20	0.309305056790689	0.168	0.035	1.83128001647461e-15	3 Monocytes CD16-	ACER3
7.97064172259353e-20	0.312740241975799	0.203	0.073	1.88856384975131e-15	3 Monocytes CD16-	EVI2A
8.16989409736737e-20	0.620300799516584	0.318	0.133	1.93577470743022e-15	3 Monocytes CD16-	ITGB2-AS1
8.94058982594376e-20	0.483105567163574	0.249	0.103	2.11838335335912e-15	3 Monocytes CD16-	CPD
9.39253708980863e-20	0.333945414326179	0.206	0.069	2.22546773805926e-15	3 Monocytes CD16-	DIAPH2
9.42521411108338e-20	0.328194612251961	0.18	0.038	2.2332102314801e-15	3 Monocytes CD16-	NUDT14
9.49984363725108e-20	0.302999656735062	0.183	0.052	2.25089295141027e-15	3 Monocytes CD16-	USF1
9.749480111168e-20	0.62691433472648	0.384	0.23	2.31004181754015e-15	3 Monocytes CD16-	LMAN2
1.0040057992562e-19	0.555200549747789	0.319	0.162	2.37889134075764e-15	3 Monocytes CD16-	PSMA5
1.06478050371311e-19	0.27575602513966	0.187	0.062	2.52289092549783e-15	3 Monocytes CD16-	NCSTN
1.19493957658841e-19	0.760308542090279	0.458	0.278	2.83128983276858e-15	3 Monocytes CD16-	ROCK1
1.20017142321405e-19	0.522725078511302	0.293	0.121	2.84368617016338e-15	3 Monocytes CD16-	EIF4G1
1.28301025972109e-19	0.2754536045839	0.226	0.102	3.03996450938315e-15	3 Monocytes CD16-	ZDHHC3
1.34983979014926e-19	0.442422237983377	0.287	0.138	3.19831039877965e-15	3 Monocytes CD16-	CHD4
1.35761303019677e-19	0.896794236733211	0.176	0.04	3.21672831374822e-15	3 Monocytes CD16-	PHF19
1.37934955690704e-19	0.298074462840543	0.153	0.037	3.26823084013554e-15	3 Monocytes CD16-	APH1B
1.50511257602348e-19	0.525396787519028	0.215	0.073	3.56621373763004e-15	3 Monocytes CD16-	DNASE2
1.52499650113893e-19	0.347018679262852	0.185	0.054	3.61332670979857e-15	3 Monocytes CD16-	FBXO6
1.53926089401725e-19	0.313205331407722	0.208	0.071	3.64712476228447e-15	3 Monocytes CD16-	SCAMP4
1.58439988631795e-19	0.582415978152512	0.351	0.182	3.75407709064175e-15	3 Monocytes CD16-	UQCRC2
1.72575648645835e-19	0.896928349159291	0.354	0.188	4.08900741901442e-15	3 Monocytes CD16-	CMTM3
1.74837152074726e-19	0.578259852858502	0.4	0.227	4.14259148125856e-15	3 Monocytes CD16-	SH3GLB1
1.77728058363942e-19	0.527487273401205	0.114	0.009	4.21108861487524e-15	3 Monocytes CD16-	PDK4
2.07041374976166e-19	1.31123659459785	0.766	0.64	4.90563833868529e-15	3 Monocytes CD16-	OST4
2.11147100291417e-19	0.336942525329053	0.199	0.078	5.00291939430484e-15	3 Monocytes CD16-	SDHD
2.15333634416821e-19	0.274580777776453	0.197	0.071	5.10211513387217e-15	3 Monocytes CD16-	STAT5A
2.16261724091603e-19	0.262886732682867	0.154	0.035	5.12410529062644e-15	3 Monocytes CD16-	PITPNM1
2.20412847005155e-19	0.591878449846409	0.346	0.151	5.22246199694013e-15	3 Monocytes CD16-	NDUFA11
2.26806590936397e-19	1.26781034763406	0.123	0.013	5.37395536564698e-15	3 Monocytes CD16-	CH17-373J23.1
2.287716916106e-19	0.501236517706186	0.281	0.125	5.42051646102155e-15	3 Monocytes CD16-	HPCAL1
2.32667155747012e-19	1.11230421591977	0.479	0.295	5.5128155882697e-15	3 Monocytes CD16-	ADAR
2.34253089278531e-19	0.318831524960139	0.251	0.122	5.55039269736552e-15	3 Monocytes CD16-	RBM42
2.39310818451089e-19	0.436287700171378	0.424	0.216	5.6702305323801e-15	3 Monocytes CD16-	RELB
2.65254171884821e-19	0.407633623166532	0.25	0.09	6.28493234863895e-15	3 Monocytes CD16-	TMEM208
2.68596708400107e-19	1.36719727704451	0.442	0.254	6.36413040883213e-15	3 Monocytes CD16-	RASGRP2
2.74634633999729e-19	0.331159572699803	0.231	0.094	6.50719301798959e-15	3 Monocytes CD16-	CS
2.85055102731759e-19	0.452449726621906	0.296	0.159	6.7540956041263e-15	3 Monocytes CD16-	GNAI3
2.87869616911801e-19	0.325458790752193	0.174	0.038	6.8207827031082e-15	3 Monocytes CD16-	PAPSS1
3.16654507271355e-19	0.297651279947056	0.133	0.017	7.50281189528747e-15	3 Monocytes CD16-	PPCDC
3.44447500210636e-19	0.312609440272497	0.146	0.038	8.1613390699908e-15	3 Monocytes CD16-	SVIL
3.66019484754671e-19	0.464671675777629	0.316	0.152	8.67246567177716e-15	3 Monocytes CD16-	CTDSP1
4.0965375126255e-19	0.485147509241307	0.261	0.101	9.70633598241486e-15	3 Monocytes CD16-	PCMT1
4.43081462084233e-19	0.526618268138301	0.313	0.149	1.04983721626238e-14	3 Monocytes CD16-	PPCS
4.68246373713773e-19	0.718170187374962	0.206	0.059	1.10946295787741e-14	3 Monocytes CD16-	MX2
4.83586413399274e-19	0.486335307975621	0.272	0.123	1.14580964790824e-14	3 Monocytes CD16-	OGDH
4.94348319445189e-19	1.36552016622407	0.14	0.026	1.17130890809343e-14	3 Monocytes CD16-	OAS3
5.15381739864447e-19	0.57868541369825	0.353	0.185	1.22114549443482e-14	3 Monocytes CD16-	KXD1
5.16943099209853e-19	0.322190686756482	0.19	0.053	1.22484497926783e-14	3 Monocytes CD16-	DENND4B
5.21549852311902e-19	0.297375893773131	0.181	0.044	1.23576022006782e-14	3 Monocytes CD16-	MARK2
5.73529188263513e-19	1.43004126077063	0.253	0.114	1.35892005867157e-14	3 Monocytes CD16-	YWHAH
6.03985030729518e-19	0.833621917845385	0.516	0.314	1.43108213181052e-14	3 Monocytes CD16-	MRPL54
6.0595574152193e-19	0.733347863162119	0.554	0.393	1.43575153396206e-14	3 Monocytes CD16-	POLR1D
6.26631338083037e-19	0.377822496345468	0.224	0.076	1.48474029245395e-14	3 Monocytes CD16-	DICER1
6.86121990996017e-19	0.630575097429553	0.392	0.243	1.62569744546596e-14	3 Monocytes CD16-	BCL7B
6.91562523048245e-19	1.3479315613289	0.684	0.52	1.63858824211051e-14	3 Monocytes CD16-	APRT
7.04929946922142e-19	0.360261785027584	0.206	0.055	1.67026101623732e-14	3 Monocytes CD16-	ATP2A2
7.37725978626315e-19	0.376321499064822	0.327	0.168	1.74796793375719e-14	3 Monocytes CD16-	CYB5R3
7.48524033611693e-19	0.830274919928647	0.46	0.276	1.77355284523955e-14	3 Monocytes CD16-	SUMO3
7.86945941180555e-19	0.504453148701885	0.12	0.007	1.86458971303321e-14	3 Monocytes CD16-	MGLL
8.12852451030078e-19	0.725398825053361	0.292	0.121	1.92597259747067e-14	3 Monocytes CD16-	PQLC3
8.84404743713563e-19	0.506362400519026	0.295	0.128	2.09550859975492e-14	3 Monocytes CD16-	ELOVL1
9.33849158204737e-19	0.376304018571005	0.256	0.101	2.2126621954503e-14	3 Monocytes CD16-	DAP
9.37352706693878e-19	0.292145587584112	0.188	0.064	2.22096350324047e-14	3 Monocytes CD16-	SLC25A24
9.50407956822359e-19	0.74883818472141	0.229	0.084	2.2518966128949e-14	3 Monocytes CD16-	MTHFD2
9.74548510398775e-19	0.317121296557566	0.131	0.02	2.30909524053886e-14	3 Monocytes CD16-	FAM127A
9.9828794691356e-19	0.789502789243057	0.429	0.268	2.36534346141699e-14	3 Monocytes CD16-	GPI
1.07848557583266e-18	3.66127214482982	0.713	0.575	2.5553637233779e-14	3 Monocytes CD16-	STK17B
1.09694783681498e-18	0.361241307294908	0.208	0.052	2.59910820454942e-14	3 Monocytes CD16-	GLB1
1.11123068289376e-18	0.265647223672235	0.176	0.051	2.63294998004848e-14	3 Monocytes CD16-	CHCHD1
1.2299865818502e-18	0.714555881930007	0.484	0.311	2.91433020703587e-14	3 Monocytes CD16-	BCAP31
1.24755712366339e-18	0.723257144653072	0.396	0.219	2.95596184880803e-14	3 Monocytes CD16-	RBCK1
1.25983460565856e-18	0.55850372986076	0.451	0.286	2.9850521146474e-14	3 Monocytes CD16-	TOMM22
1.3598565908252e-18	0.332773789806013	0.253	0.107	3.22204420630124e-14	3 Monocytes CD16-	CLASRP
1.36608789599253e-18	0.647044195829753	0.363	0.19	3.2368086607647e-14	3 Monocytes CD16-	ERICH1
1.39048383196141e-18	0.381898755587574	0.337	0.188	3.29461239144937e-14	3 Monocytes CD16-	ATXN2L
1.45164288810335e-18	0.506550197746528	0.518	0.337	3.43952265907208e-14	3 Monocytes CD16-	PRDX6
1.48408774523133e-18	0.557087718666285	0.114	0.009	3.5163975035511e-14	3 Monocytes CD16-	SPHK1
1.507246108621e-18	0.726124735655948	0.246	0.071	3.57126892976661e-14	3 Monocytes CD16-	HMHA1
1.60756403031909e-18	0.266343492571514	0.159	0.039	3.80896221343806e-14	3 Monocytes CD16-	STRA13
1.69196382567752e-18	0.370039949372308	0.118	0.006	4.00893908856033e-14	3 Monocytes CD16-	DYSF
1.70373716207181e-18	0.39189347441583	0.291	0.142	4.03683483181294e-14	3 Monocytes CD16-	ZFAND3
1.74760668958349e-18	0.416894732099141	0.247	0.098	4.14077929029911e-14	3 Monocytes CD16-	YIPF3
1.85009966719277e-18	0.451225567596402	0.21	0.049	4.38362615144655e-14	3 Monocytes CD16-	TMEM154
1.91430352349464e-18	32.8991129667294	0.422	0.155	4.5357507685682e-14	3 Monocytes CD16-	RHOB
2.08092442465106e-18	0.299703654722541	0.202	0.07	4.93054233176821e-14	3 Monocytes CD16-	MAT2A
2.08324746637039e-18	0.725189566013019	0.463	0.284	4.93604654681801e-14	3 Monocytes CD16-	FAM96B
2.26832954955922e-18	0.373283260442802	0.206	0.051	5.37458003472562e-14	3 Monocytes CD16-	PIEZO1
2.29987482604378e-18	1.79805454799026	0.137	0.019	5.44932341282814e-14	3 Monocytes CD16-	ZCCHC6
2.37401415452701e-18	0.25910661091289	0.158	0.045	5.62498913773629e-14	3 Monocytes CD16-	FEZ2
2.48424186584373e-18	0.707234439970657	0.432	0.249	5.88616267693012e-14	3 Monocytes CD16-	SSNA1
2.60793744682241e-18	0.373197762446844	0.14	0.035	6.17924698650103e-14	3 Monocytes CD16-	VNN2
2.67505181677482e-18	0.447493908131677	0.273	0.127	6.33826777466627e-14	3 Monocytes CD16-	COPZ1
2.80582165844852e-18	0.2516510834556	0.17	0.057	6.64811383752793e-14	3 Monocytes CD16-	UQCC2
2.92423886240138e-18	0.412013978710779	0.168	0.04	6.92869156057383e-14	3 Monocytes CD16-	CPEB4
2.96836678534151e-18	0.433504283950464	0.204	0.063	7.03324826118816e-14	3 Monocytes CD16-	ECE1
3.03631346542316e-18	0.498014575233999	0.164	0.045	7.19424112497363e-14	3 Monocytes CD16-	ATP13A3
[truncated: 8,664 more rows]

## Sheet: Fig. 1c cluster DEGs
p_val	avg_logFC	pct.1	pct.2	p_val_adj	cluster	gene		Supplementary Data 2: The differentially expressed genes in the clusters identified from CD45+ sorted with detected TCR scRNAseq profiles from 11 T-LGLL and 6 healthy samples
4.93125251021767e-164	0.896160327001166	0.998	0.614	1.16841096977098e-159	0 CD8 T-LGLL	NKG7		Differential expression calculated with t-test and corrected with Bonferroni.
1.04310289599026e-151	0.862423879356984	0.973	0.566	2.47152800175932e-147	0 CD8 T-LGLL	CST7
2.45324178062831e-127	0.637794158626166	0.994	0.65	5.81271107502072e-123	0 CD8 T-LGLL	CCL5
2.15394829771051e-118	0.793866881154235	0.928	0.435	5.10356509659527e-114	0 CD8 T-LGLL	GZMH
3.63296084679244e-113	0.931995436949902	0.837	0.327	8.60793743039001e-109	0 CD8 T-LGLL	GZMB
1.69271946138156e-107	0.792522875439543	0.827	0.347	4.01072949179748e-103	0 CD8 T-LGLL	CD8A
3.04326104765021e-106	0.765139172548523	0.905	0.572	7.2107027263024e-102	0 CD8 T-LGLL	CTSW
2.99650284345658e-100	0.797694586501772	0.842	0.366	7.09991383728603e-96	0 CD8 T-LGLL	FGFBP2
9.17222820313244e-93	0.811253575628162	0.935	0.746	2.1732677504502e-88	0 CD8 T-LGLL	ZFP36
2.59681783863024e-86	0.485211012297695	0.999	0.955	6.15290018685049e-82	0 CD8 T-LGLL	HLA-C
3.94277906809949e-84	0.978610229332771	0.69	0.261	9.34202072395492e-80	0 CD8 T-LGLL	PRF1
4.41464993060579e-83	0.444338520656711	1	0.967	1.04600715455773e-78	0 CD8 T-LGLL	HLA-B
5.0638485965419e-80	0.422688262778631	0.999	0.973	1.19982828646464e-75	0 CD8 T-LGLL	EIF1
4.11702446596462e-72	0.704457370078469	0.87	0.672	9.75487776965657e-68	0 CD8 T-LGLL	ITGB2
6.72147032784256e-72	0.583349226481674	0.755	0.337	1.59258517947902e-67	0 CD8 T-LGLL	CD8B
1.04228250551078e-71	0.723984654139516	0.708	0.356	2.46958416855725e-67	0 CD8 T-LGLL	PAXX
3.1204162920728e-71	0.896118797356469	0.571	0.21	7.39351436243729e-67	0 CD8 T-LGLL	RAB5IF
1.71443739939328e-68	0.553839245835411	0.998	0.969	4.06218797412244e-64	0 CD8 T-LGLL	ACTB
3.00978274280507e-66	0.757907327029987	0.594	0.237	7.13137923080233e-62	0 CD8 T-LGLL	ZEB2
4.30080171703658e-65	0.677057759455711	0.604	0.223	1.01903195883465e-60	0 CD8 T-LGLL	KLRD1
1.17671360519706e-63	1.04026618136113	0.661	0.295	2.7881052161539e-59	0 CD8 T-LGLL	CCL4
1.48435897731021e-59	0.797751915625753	0.45	0.133	3.51704016083882e-55	0 CD8 T-LGLL	FCGR3A
2.37134462448686e-59	0.688705779840148	0.749	0.501	5.61866395325917e-55	0 CD8 T-LGLL	IER2
1.73131684234401e-58	0.766957963150966	0.403	0.099	4.1021821262499e-54	0 CD8 T-LGLL	RHOB
4.49677033353579e-58	0.444914471483268	0.996	0.957	1.06546476282797e-53	0 CD8 T-LGLL	H3F3B
4.09652442624468e-57	0.617311546405113	0.868	0.664	9.70630497554414e-53	0 CD8 T-LGLL	LITAF
9.54165536566583e-56	0.796812876466387	0.534	0.247	2.26079982234086e-51	0 CD8 T-LGLL	SRRT
3.09254241884344e-54	0.509880705046063	0.71	0.457	7.32747000720764e-50	0 CD8 T-LGLL	HLA-DPA1
5.88472796453894e-53	0.609277544173701	0.892	0.767	1.39432744391786e-48	0 CD8 T-LGLL	CYBA
8.5577858616273e-52	0.730104914227268	0.606	0.368	2.02768178205397e-47	0 CD8 T-LGLL	ADGRE5
1.31966471654449e-51	0.492245366189023	0.897	0.778	3.12681357938052e-47	0 CD8 T-LGLL	ARPC2
1.55028333072819e-51	0.722769192827963	0.954	0.849	3.67324132382736e-47	0 CD8 T-LGLL	TSC22D3
3.10245508209068e-50	0.492036815737835	0.922	0.751	7.35095707150566e-46	0 CD8 T-LGLL	SRGN
5.52570046335336e-49	0.623901651115513	0.599	0.261	1.30925946778695e-44	0 CD8 T-LGLL	CMC1
1.30094932274116e-48	0.641556538341849	0.433	0.157	3.08246932530291e-44	0 CD8 T-LGLL	S1PR5
2.70373682446941e-48	0.600706625125731	0.643	0.356	6.40623403189782e-44	0 CD8 T-LGLL	HLA-DRB1
7.22483080835173e-45	0.71936120646718	0.429	0.171	1.71185141173086e-40	0 CD8 T-LGLL	CEMIP2
1.39444300859795e-42	0.590665670187545	0.186	0.022	3.30399326457199e-38	0 CD8 T-LGLL	KIR3DL2
3.62970594442388e-41	0.364300660236462	0.98	0.935	8.60022526471794e-37	0 CD8 T-LGLL	CALM1
5.28647108483563e-41	0.66463043506751	0.362	0.101	1.25257645884096e-36	0 CD8 T-LGLL	TTC38
3.85306619176954e-40	0.415411756688624	0.888	0.773	9.12945503477874e-36	0 CD8 T-LGLL	UBB
4.85789006485036e-40	0.524813322532628	0.626	0.414	1.15102847196564e-35	0 CD8 T-LGLL	ARPC5L
7.08323606949076e-39	0.435367213188138	0.706	0.458	1.67830195430514e-34	0 CD8 T-LGLL	HLA-DPB1
3.87089351745911e-38	0.394048249369667	0.927	0.785	9.17169510026761e-34	0 CD8 T-LGLL	CD99
5.08909694284672e-38	1.67365274888493	0.248	0.035	1.2058106296381e-33	0 CD8 T-LGLL	TRBV3-1
9.7036633453278e-38	0.605392922088	0.786	0.634	2.29918599304197e-33	0 CD8 T-LGLL	KLF2
7.75406116170816e-37	0.559251855408952	0.315	0.115	1.83724725165513e-32	0 CD8 T-LGLL	LAG3
8.40893953015819e-37	0.548724154793504	0.294	0.103	1.99241413227568e-32	0 CD8 T-LGLL	GTF3C1
8.45882022957012e-37	0.60298066381579	0.435	0.163	2.00423286519434e-32	0 CD8 T-LGLL	ADGRG1
1.67123697994999e-36	0.454659611065513	0.247	0.07	3.9598289002935e-32	0 CD8 T-LGLL	TOX
1.98560952186849e-36	0.557645340480871	0.481	0.245	4.70470320111519e-32	0 CD8 T-LGLL	APMAP
2.22242648871013e-36	0.609394130742278	0.304	0.079	5.26581732234979e-32	0 CD8 T-LGLL	IFNG
8.17561311831715e-36	0.310950330263681	0.98	0.903	1.93712977225407e-31	0 CD8 T-LGLL	UBC
1.32871114423022e-35	0.636030455576831	0.348	0.109	3.14824818513908e-31	0 CD8 T-LGLL	PRSS23
3.83900594403465e-34	0.364107242577792	0.921	0.82	9.09614068379571e-30	0 CD8 T-LGLL	HCST
3.97509090930676e-34	0.691362850576448	0.218	0.026	9.41858040051143e-30	0 CD8 T-LGLL	TRGV4
1.24561214542024e-33	0.430341756047082	0.748	0.547	2.95135341735873e-29	0 CD8 T-LGLL	GZMM
1.82432461878943e-33	0.768784346891922	0.22	0.027	4.32255475175967e-29	0 CD8 T-LGLL	TRGV8
2.7094414559533e-32	0.458523952722564	0.493	0.332	6.41975058573575e-28	0 CD8 T-LGLL	FAM49B
5.0738357101425e-32	0.372656381244692	0.901	0.822	1.20219463316116e-27	0 CD8 T-LGLL	YBX1
1.37391533186328e-31	0.343452299885491	0.974	0.927	3.25535498731686e-27	0 CD8 T-LGLL	GAPDH
1.42766262899487e-31	0.528010854899078	0.258	0.097	3.38270383314046e-27	0 CD8 T-LGLL	AC012615.1
8.97169162501941e-31	0.517470202517765	0.368	0.141	2.1257526136321e-26	0 CD8 T-LGLL	C1orf21
1.17669991608388e-30	0.495088567890505	0.572	0.399	2.78807278116915e-26	0 CD8 T-LGLL	PRKCH
2.32971018043674e-30	0.572721985420439	0.643	0.47	5.52001530152681e-26	0 CD8 T-LGLL	DDIT4
2.43065603976338e-30	0.615674665956174	0.338	0.13	5.75919642061536e-26	0 CD8 T-LGLL	SLA2
2.63089205868516e-30	0.555699047011511	0.42	0.213	6.23363564384862e-26	0 CD8 T-LGLL	SH2D2A
2.86408109096099e-30	0.443859960265291	0.536	0.359	6.78615373692296e-26	0 CD8 T-LGLL	FYN
1.77964024050531e-29	0.522559311122432	0.521	0.278	4.21667958585329e-25	0 CD8 T-LGLL	EFHD2
1.9470726096404e-29	0.466405496776824	0.292	0.111	4.61339384128196e-25	0 CD8 T-LGLL	F2R
2.87116677526318e-29	0.380476562445752	0.909	0.842	6.80294255730857e-25	0 CD8 T-LGLL	CD74
3.01565454230521e-29	0.473324609868177	0.793	0.655	7.14529187253797e-25	0 CD8 T-LGLL	SRSF7
2.09703546831683e-28	0.552337838799952	0.461	0.266	4.96871583862989e-24	0 CD8 T-LGLL	SYTL3
2.80435081366043e-28	0.520262506186683	0.195	0.015	6.64462881788702e-24	0 CD8 T-LGLL	SH2D1B
3.32361576180858e-28	0.456579585296895	0.58	0.433	7.87497518602925e-24	0 CD8 T-LGLL	VAMP2
4.25301197089596e-28	0.525761331384174	0.449	0.246	1.00770865638409e-23	0 CD8 T-LGLL	MFSD10
1.11012273245084e-27	0.466896761875194	0.275	0.121	2.63032480226902e-23	0 CD8 T-LGLL	MVD
1.73563656725056e-27	0.406920300640946	0.296	0.106	4.11241728244348e-23	0 CD8 T-LGLL	PLA2G16
2.69500726560712e-27	0.412096531855468	0.871	0.779	6.3855502151295e-23	0 CD8 T-LGLL	RHOA
3.70024751350164e-27	0.528042572425513	0.353	0.162	8.76736645849078e-23	0 CD8 T-LGLL	LYST
9.18744135886084e-27	0.468671522095062	0.161	0.024	2.17687235556849e-22	0 CD8 T-LGLL	SLC1A4
1.01365934918502e-26	0.989566335560778	0.205	0.114	2.40176446195898e-22	0 CD8 T-LGLL	AREG
1.92227552190718e-26	0.513522754534039	0.64	0.473	4.55463962160688e-22	0 CD8 T-LGLL	MT2A
3.92901245904862e-26	0.485304178298278	0.461	0.241	9.3094021204698e-22	0 CD8 T-LGLL	MATK
5.89530651704816e-26	0.376116918930431	0.859	0.775	1.39683392614939e-21	0 CD8 T-LGLL	IFITM2
9.86024986732911e-26	0.45922712752132	0.513	0.366	2.33628760356496e-21	0 CD8 T-LGLL	TUBA4A
1.55748370295559e-25	0.297059553142991	0.691	0.511	3.69030188578297e-21	0 CD8 T-LGLL	ELOB
2.25518258890845e-25	0.334904389380089	0.934	0.868	5.34342962615969e-21	0 CD8 T-LGLL	DDX5
3.06814661868122e-25	0.383083791303923	0.825	0.727	7.26966659830328e-21	0 CD8 T-LGLL	RBM39
9.79172103377977e-25	0.306084465003576	0.688	0.515	2.32005038174378e-20	0 CD8 T-LGLL	DUSP2
2.25429944278996e-24	0.447328414373542	0.249	0.08	5.34133709974652e-20	0 CD8 T-LGLL	PECAM1
3.04533532718006e-24	0.437360260944893	0.318	0.108	7.21561752422044e-20	0 CD8 T-LGLL	CLIC3
4.02203088069664e-24	0.441764926940223	0.635	0.51	9.52979996872262e-20	0 CD8 T-LGLL	EZR
1.24482480301045e-23	0.414528367082266	0.528	0.363	2.94948788825297e-19	0 CD8 T-LGLL	GNG2
2.20519491024337e-23	0.464980092257043	0.379	0.229	5.22498882033065e-19	0 CD8 T-LGLL	ODC1
2.3320995064107e-23	0.310401920034147	0.795	0.68	5.52567657048951e-19	0 CD8 T-LGLL	GUK1
4.62965236831539e-23	0.35764768726869	0.168	0.06	1.09694983214865e-18	0 CD8 T-LGLL	SNAP47
6.07662561263105e-23	0.500287122819734	0.342	0.141	1.4397956726568e-18	0 CD8 T-LGLL	FCRL6
8.9267484333191e-23	0.61359972937243	0.809	0.719	2.11510377379063e-18	0 CD8 T-LGLL	DUSP1
1.15781688489956e-22	0.395639199098663	0.46	0.29	2.74333132708102e-18	0 CD8 T-LGLL	SYNE1
1.52846997900353e-22	0.429898043335851	0.593	0.463	3.62155676825097e-18	0 CD8 T-LGLL	CD247
2.29079170328375e-22	0.449071480069644	0.29	0.128	5.42780186176053e-18	0 CD8 T-LGLL	AL118516.1
2.80132204106201e-22	0.287334548790985	0.98	0.976	6.63745244409233e-18	0 CD8 T-LGLL	PFN1
3.93570439244112e-22	0.44666981736294	0.339	0.173	9.32525798744999e-18	0 CD8 T-LGLL	ABHD17A
4.32557512186122e-22	0.330653897990724	0.545	0.416	1.0249017693738e-17	0 CD8 T-LGLL	POMP
5.00194559240225e-22	1.22473851727192	0.16	0.046	1.18516098866379e-17	0 CD8 T-LGLL	TRBV28
5.45130725542007e-22	0.407405693702208	0.525	0.384	1.29163274109923e-17	0 CD8 T-LGLL	PPP3CC
5.48889764256404e-22	0.272895221481082	0.269	0.147	1.30053940742912e-17	0 CD8 T-LGLL	MTRNR2L8
6.81509679738111e-22	0.446902565672239	0.252	0.09	1.61476903517148e-17	0 CD8 T-LGLL	CEP78
1.01486686251855e-21	0.269476892622574	0.916	0.876	2.40462554405145e-17	0 CD8 T-LGLL	H3F3A
1.21654410495306e-21	0.305677225860858	0.615	0.474	2.88247960227578e-17	0 CD8 T-LGLL	TRIR
1.36179779841688e-21	0.485467096093159	0.384	0.238	3.22664370356896e-17	0 CD8 T-LGLL	HLA-DRA
1.69542914338578e-21	0.315535355866752	0.537	0.363	4.01714981233828e-17	0 CD8 T-LGLL	C12orf75
1.69554860623499e-21	0.418834425993267	0.543	0.405	4.01743286761318e-17	0 CD8 T-LGLL	MBP
1.74398938734296e-21	0.455995945836927	0.379	0.21	4.13220845437041e-17	0 CD8 T-LGLL	TSEN54
2.40505177979644e-21	0.46620670996234	0.315	0.147	5.69852968704969e-17	0 CD8 T-LGLL	SERTAD1
2.5668662571109e-21	0.309228592071851	0.963	0.937	6.08193290959856e-17	0 CD8 T-LGLL	CFL1
3.22584640431563e-21	0.391081795156597	0.715	0.507	7.64332047038544e-17	0 CD8 T-LGLL	LGALS1
5.8879500259596e-21	0.35390552945551	0.323	0.224	1.39509087915087e-16	0 CD8 T-LGLL	VPS37B
6.8624461047439e-21	1.21258787218408	0.206	0.048	1.62598798005802e-16	0 CD8 T-LGLL	CCL4L2
8.75139906973064e-21	0.319223955695579	0.525	0.35	2.07355649558198e-16	0 CD8 T-LGLL	SELENOW
2.05116989389667e-20	0.317323699241817	0.137	0.025	4.86004194659877e-16	0 CD8 T-LGLL	IKZF2
2.35496035945278e-20	0.368687072225246	0.131	0.021	5.57984307568741e-16	0 CD8 T-LGLL	TNFSF9
2.52535688789527e-20	0.345406750259327	0.638	0.481	5.98358061017905e-16	0 CD8 T-LGLL	PPP2R5C
2.72299947243861e-20	0.462267146744793	0.711	0.585	6.45187494999605e-16	0 CD8 T-LGLL	CALR
2.8342525431973e-20	0.464871970949322	0.266	0.101	6.71547797585169e-16	0 CD8 T-LGLL	SERTAD3
4.64373571797282e-20	0.413672411877989	0.375	0.235	1.10028674101648e-15	0 CD8 T-LGLL	MRPL10
5.03632751690991e-20	0.373885245979828	0.469	0.319	1.19330744185663e-15	0 CD8 T-LGLL	RUNX3
5.12110215665239e-20	0.379772963961122	0.605	0.474	1.21339394499722e-15	0 CD8 T-LGLL	PPP1CA
1.0315143564006e-19	0.34598389711054	0.506	0.39	2.44407011605558e-15	0 CD8 T-LGLL	RAC1
1.63470535408594e-19	0.344131185105952	0.137	0.034	3.87327086597122e-15	0 CD8 T-LGLL	SYNGR1
3.05916262708872e-19	0.303294214842887	0.585	0.438	7.24837992862402e-15	0 CD8 T-LGLL	DBI
3.24390212502315e-19	0.43538004538035	0.446	0.288	7.68610169502985e-15	0 CD8 T-LGLL	RASSF1
4.22689321682225e-19	0.413395467859495	0.318	0.169	1.00152007879386e-14	0 CD8 T-LGLL	ZBP1
6.32547128042523e-19	0.302950652905119	0.685	0.619	1.49875716518395e-14	0 CD8 T-LGLL	EPC1
7.02014009440698e-19	0.50245272872345	0.302	0.145	1.66335199396879e-14	0 CD8 T-LGLL	SLC7A5
7.15651052864604e-19	0.427347219161689	0.425	0.293	1.69566360465739e-14	0 CD8 T-LGLL	FKBP11
7.66146077758457e-19	0.365418598158774	0.226	0.092	1.81530651664089e-14	0 CD8 T-LGLL	PTMS
8.58646210393993e-19	0.383844584678373	0.183	0.037	2.03447633090753e-14	0 CD8 T-LGLL	PDLIM1
1.35753340256125e-18	0.485367724757597	0.247	0.084	3.21653964402863e-14	0 CD8 T-LGLL	METRNL
1.59811725649409e-18	0.400678894144193	0.492	0.328	3.78657902753709e-14	0 CD8 T-LGLL	NR4A2
1.92585955642783e-18	0.292146657852633	0.92	0.85	4.56313163300009e-14	0 CD8 T-LGLL	CIRBP
1.94703230075547e-18	0.303497770177072	0.76	0.685	4.61329833341e-14	0 CD8 T-LGLL	ARF1
2.29846511520516e-18	0.41945555147405	0.321	0.199	5.4459832439671e-14	0 CD8 T-LGLL	PRDM1
3.0704730596724e-18	0.288680049004182	0.141	0.046	7.27517886758778e-14	0 CD8 T-LGLL	OSBPL5
3.38081118704717e-18	0.398774901622968	0.569	0.444	8.01049402658956e-14	0 CD8 T-LGLL	BZW1
3.81304813432545e-18	0.341944900403919	0.339	0.224	9.03463624947072e-14	0 CD8 T-LGLL	TMEM9B
4.90591507443204e-18	0.319628081942327	0.709	0.61	1.16240751773593e-13	0 CD8 T-LGLL	CD3G
5.35284246093447e-18	0.472420426879886	0.603	0.439	1.26830249269381e-13	0 CD8 T-LGLL	DNAJB6
5.91954716892584e-18	0.343211791924387	0.634	0.516	1.40257750620529e-13	0 CD8 T-LGLL	RBM8A
7.57804331306427e-18	0.339345792636681	0.363	0.268	1.79554158259745e-13	0 CD8 T-LGLL	AKIRIN2
9.0062758340599e-18	0.376207376803725	0.206	0.087	2.13394699612215e-13	0 CD8 T-LGLL	UAP1
1.25872529242693e-17	0.347891469524809	0.466	0.288	2.98242370787637e-13	0 CD8 T-LGLL	CD63
1.41693083015731e-17	0.25978628983656	0.175	0.089	3.35727590897473e-13	0 CD8 T-LGLL	USB1
2.24109764884154e-17	0.427233881079339	0.828	0.745	5.31005676916515e-13	0 CD8 T-LGLL	KLF6
2.52500512590033e-17	0.303986710987526	0.106	0.012	5.98274714530823e-13	0 CD8 T-LGLL	TNFRSF9
3.25591648855393e-17	0.342049946801389	0.825	0.744	7.71456852797967e-13	0 CD8 T-LGLL	SRSF5
7.83887057404401e-17	0.392125511217623	0.537	0.411	1.85734199381399e-12	0 CD8 T-LGLL	CYCS
8.02454022062537e-17	0.316048488521977	0.271	0.157	1.90133455987497e-12	0 CD8 T-LGLL	TFDP2
8.99514411774949e-17	0.365151917568736	0.15	0.036	2.13130944725956e-12	0 CD8 T-LGLL	CRTAM
1.10070346580365e-16	0.327617058235806	0.227	0.116	2.60800679187517e-12	0 CD8 T-LGLL	TBX21
1.15090836238758e-16	0.382081458626924	0.556	0.398	2.72696227384113e-12	0 CD8 T-LGLL	SELENOK
1.38872378806207e-16	0.330097768250071	0.233	0.121	3.29044214343427e-12	0 CD8 T-LGLL	RAB37
1.6140098206491e-16	0.292250585893717	0.713	0.62	3.82423486904598e-12	0 CD8 T-LGLL	RARRES3
2.23344348011533e-16	0.420875009105776	0.349	0.182	5.29192098178527e-12	0 CD8 T-LGLL	PLEK
2.35680124897024e-16	0.381081643798541	0.378	0.257	5.5842048793101e-12	0 CD8 T-LGLL	GABARAPL1
2.41184201006809e-16	0.346707050352795	0.839	0.778	5.71461845865533e-12	0 CD8 T-LGLL	LSP1
2.47786214295832e-16	0.389760944689124	0.716	0.548	5.87104656152545e-12	0 CD8 T-LGLL	FLNA
3.12267739984269e-16	0.406371852747788	0.366	0.229	7.39887183118727e-12	0 CD8 T-LGLL	MED15
3.14179565704903e-16	0.363965011657084	0.416	0.303	7.44417062981198e-12	0 CD8 T-LGLL	RNF166
3.70825668252769e-16	0.268556675732853	0.277	0.149	8.7863433835811e-12	0 CD8 T-LGLL	CYTOR
5.70407322069741e-16	0.36424846050069	0.301	0.19	1.35152310891204e-11	0 CD8 T-LGLL	TUBB4B
6.32721407868075e-16	0.341572374923491	0.487	0.388	1.49917010380262e-11	0 CD8 T-LGLL	EMD
6.45212093758987e-16	0.371946359022022	0.167	0.032	1.52876553495254e-11	0 CD8 T-LGLL	KLRC3
7.29920971251506e-16	0.379810103542645	0.318	0.183	1.72947474928332e-11	0 CD8 T-LGLL	STOM
7.96186362066074e-16	0.310833741880191	0.142	0.022	1.88648396627936e-11	0 CD8 T-LGLL	NCR1
1.11313761654829e-15	0.283418382428183	0.853	0.791	2.63746826864953e-11	0 CD8 T-LGLL	TPM3
1.6939618314956e-15	0.405021358622664	0.497	0.383	4.01367316354567e-11	0 CD8 T-LGLL	CCNH
2.76589391693141e-15	0.357797451990287	0.755	0.663	6.55350904677728e-11	0 CD8 T-LGLL	HMGN2
3.09398437071661e-15	0.341613014084035	0.276	0.177	7.33088656797595e-11	0 CD8 T-LGLL	CEBPB
4.254099157492e-15	0.265403028427901	0.154	0.07	1.00796625437615e-10	0 CD8 T-LGLL	GK5
4.52641297689828e-15	0.330343012875171	0.434	0.342	1.07248829074628e-10	0 CD8 T-LGLL	VCP
4.5352065073915e-15	0.266282347549545	0.168	0.069	1.07457182986134e-10	0 CD8 T-LGLL	RHOC
7.79314542726311e-15	0.322608146934176	0.196	0.085	1.84650787753572e-10	0 CD8 T-LGLL	AC004687.1
8.32496039744174e-15	0.430554325224882	0.332	0.259	1.97251611656984e-10	0 CD8 T-LGLL	TSPYL2
9.70841734550237e-15	0.327464033030789	0.511	0.422	2.30031240584333e-10	0 CD8 T-LGLL	RSRP1
1.08481217200753e-14	0.297865854032633	0.179	0.078	2.57035396035465e-10	0 CD8 T-LGLL	LPCAT1
1.15944310291893e-14	0.304516606205119	0.429	0.358	2.74718448805611e-10	0 CD8 T-LGLL	CLK1
1.18969941430121e-14	0.380961779872898	0.604	0.498	2.81887379224529e-10	0 CD8 T-LGLL	ISG20
1.30245648288018e-14	0.338815114793976	0.112	0.023	3.08604039053631e-10	0 CD8 T-LGLL	IRF4
1.61399438262442e-14	0.39789748710863	0.475	0.35	3.82419829019031e-10	0 CD8 T-LGLL	HMGB2
1.66251129742387e-14	0.340226774927227	0.273	0.16	3.93915426811612e-10	0 CD8 T-LGLL	RIN3
1.82223788395184e-14	0.284535434852825	0.145	0.042	4.31761044223549e-10	0 CD8 T-LGLL	CD244
2.06246549652318e-14	0.259290705313051	0.863	0.803	4.88680574746201e-10	0 CD8 T-LGLL	YWHAZ
2.40092107764805e-14	0.357055665322641	0.205	0.104	5.68874240137928e-10	0 CD8 T-LGLL	MAPK1
2.66663930718208e-14	0.715278662192206	0.117	0.033	6.31833517443721e-10	0 CD8 T-LGLL	TRBV4-2
2.8713753583407e-14	0.418200290104596	0.293	0.153	6.80343677405246e-10	0 CD8 T-LGLL	SPON2
3.35726359508007e-14	0.295906040228256	0.64	0.564	7.95470036218272e-10	0 CD8 T-LGLL	PDIA3
3.49843615668503e-14	0.261339623897667	0.118	0.031	8.28919462964952e-10	0 CD8 T-LGLL	SLC15A4
3.65972270053925e-14	0.367212388490886	0.467	0.335	8.67134696665771e-10	0 CD8 T-LGLL	SLC9A3R1
3.95065014274279e-14	0.346876711573103	0.853	0.775	9.36067044821476e-10	0 CD8 T-LGLL	RBM3
3.9715812334919e-14	0.289206950408719	0.157	0.067	9.41026457463571e-10	0 CD8 T-LGLL	CCL3
4.03603081207644e-14	0.387180328799681	0.359	0.215	9.56297140613391e-10	0 CD8 T-LGLL	MAP3K8
6.11575239682289e-14	0.267864966066155	0.261	0.166	1.44906637290322e-09	0 CD8 T-LGLL	ITGB1BP1
7.07244458244569e-14	0.306570592486027	0.256	0.156	1.67574501936468e-09	0 CD8 T-LGLL	MMP24OS
7.09929227454759e-14	0.265256680508126	0.122	0.042	1.6821063115313e-09	0 CD8 T-LGLL	MCOLN2
7.75786866045635e-14	0.323642357742654	0.35	0.251	1.83814940040853e-09	0 CD8 T-LGLL	ZBTB1
8.69282694799995e-14	0.281867329118216	0.331	0.219	2.05967841705911e-09	0 CD8 T-LGLL	MYO1F
8.92409150871477e-14	0.256777613571166	0.139	0.044	2.11447424207488e-09	0 CD8 T-LGLL	FCRL3
1.10061954486346e-13	0.289452960804522	0.612	0.542	2.60780794959949e-09	0 CD8 T-LGLL	ARHGDIA
1.24192364672044e-13	0.262497088890989	0.229	0.147	2.94261388853941e-09	0 CD8 T-LGLL	ATP8A1
1.3739917620107e-13	0.316335948347818	0.307	0.203	3.25553608090814e-09	0 CD8 T-LGLL	DGKZ
1.57781722609245e-13	0.339564185894813	0.166	0.048	3.73848013550345e-09	0 CD8 T-LGLL	CD160
1.79315634876544e-13	0.276511406016578	0.833	0.735	4.24870465276482e-09	0 CD8 T-LGLL	JUN
1.98833455146191e-13	0.350419710951035	0.699	0.606	4.71115988623384e-09	0 CD8 T-LGLL	HSPA5
2.6777586453793e-13	0.427310426968583	0.527	0.395	6.34468133436171e-09	0 CD8 T-LGLL	TUBA1B
3.37259833086984e-13	0.263846343314532	0.651	0.53	7.99103448516301e-09	0 CD8 T-LGLL	GSTP1
3.43805000464801e-13	0.256652457171146	0.891	0.839	8.14611568101299e-09	0 CD8 T-LGLL	HSP90AA1
4.31041329639678e-13	0.318388302702169	0.558	0.456	1.02130932644825e-08	0 CD8 T-LGLL	TGFB1
6.31029388712956e-13	0.299656794879575	0.239	0.155	1.49516103361648e-08	0 CD8 T-LGLL	DIP2A
8.48257430395538e-13	0.477252655076164	0.149	0.041	2.00986115557919e-08	0 CD8 T-LGLL	TRAV1-2
8.67987937224132e-13	0.30394100057812	0.189	0.069	2.05661061845886e-08	0 CD8 T-LGLL	TIGIT
1.01554843168975e-12	0.26120808266425	0.229	0.121	2.4062404540457e-08	0 CD8 T-LGLL	CISD3
1.016261008082e-12	0.350028829434986	0.276	0.165	2.40792883254948e-08	0 CD8 T-LGLL	IL2RB
1.05636711905433e-12	0.2570720659282	0.154	0.062	2.50295625188732e-08	0 CD8 T-LGLL	JAKMIP1
1.07450668404766e-12	0.353913127268124	0.608	0.51	2.54593613718253e-08	0 CD8 T-LGLL	RAP1B
1.09997227662826e-12	0.327840501067385	0.387	0.29	2.60627431224301e-08	0 CD8 T-LGLL	AKNA
1.2172358979885e-12	0.252272965472707	0.847	0.792	2.88411873669394e-08	0 CD8 T-LGLL	DAZAP2
1.23867906238189e-12	0.250141337569506	0.914	0.885	2.93492617040764e-08	0 CD8 T-LGLL	PPDPF
1.38034829106842e-12	0.301024205312869	0.296	0.198	3.27059724085751e-08	0 CD8 T-LGLL	WASHC1
1.39377360207386e-12	0.300888963921292	0.185	0.098	3.30240717275381e-08	0 CD8 T-LGLL	BCL3
1.43311649918981e-12	0.419667611696308	0.2	0.056	3.39562623318034e-08	0 CD8 T-LGLL	ASCL2
1.543398692278e-12	0.270644727654411	0.158	0.069	3.6569288614835e-08	0 CD8 T-LGLL	LYN
1.97448032343604e-12	0.250307002181463	0.248	0.156	4.67833367834935e-08	0 CD8 T-LGLL	UFD1
2.40422103831607e-12	0.368116261383464	0.216	0.097	5.69656132818611e-08	0 CD8 T-LGLL	CNBD2
2.93875998012928e-12	0.276420502123508	0.564	0.494	6.96309789691831e-08	0 CD8 T-LGLL	DDX6
3.29836260804365e-12	0.39186498615495	0.463	0.341	7.81514036349862e-08	0 CD8 T-LGLL	WDR1
6.04513041552715e-12	0.28376447692302	0.179	0.074	1.432333200655e-07	0 CD8 T-LGLL	PPP2R2B
6.73235346340146e-12	0.295486983391114	0.294	0.201	1.59516382961834e-07	0 CD8 T-LGLL	RABGAP1L
9.82103456457084e-12	0.254297233806009	0.594	0.533	2.32699592972942e-07	0 CD8 T-LGLL	SCAND1
9.83687722829441e-12	0.285572171128608	0.319	0.233	2.33074969047208e-07	0 CD8 T-LGLL	SCP2
1.0269049432145e-11	0.25240799035332	0.554	0.458	2.43314857245243e-07	0 CD8 T-LGLL	NDUFB2
1.28128077994134e-11	0.251924323943622	0.118	0.035	3.03586667999302e-07	0 CD8 T-LGLL	PIK3AP1
1.52509054392858e-11	0.30566772923233	0.492	0.406	3.61354953478438e-07	0 CD8 T-LGLL	ZAP70
1.65114438893396e-11	0.288557666981139	0.242	0.154	3.91222151514013e-07	0 CD8 T-LGLL	JMJD6
1.65662006844605e-11	0.26666763503671	0.508	0.434	3.92519559017607e-07	0 CD8 T-LGLL	IDS
1.76819716778108e-11	0.262332185922116	0.191	0.098	4.1895663693405e-07	0 CD8 T-LGLL	ENC1
1.98923881232094e-11	0.306792764310386	0.329	0.238	4.71330244191323e-07	0 CD8 T-LGLL	TNFRSF1B
2.11535533050043e-11	0.346181373938908	0.247	0.135	5.01212292008773e-07	0 CD8 T-LGLL	CHST12
2.24372150254457e-11	0.256846124267137	0.179	0.101	5.31627372812911e-07	0 CD8 T-LGLL	PTS
2.34829458553508e-11	0.268652632369425	0.327	0.271	5.56404919096682e-07	0 CD8 T-LGLL	H1FX
2.65219364897429e-11	0.305591019494436	0.357	0.3	6.28410763187967e-07	0 CD8 T-LGLL	PHF20
3.09083828366689e-11	0.28690655845439	0.226	0.133	7.32343222932032e-07	0 CD8 T-LGLL	MIDN
3.39753955396626e-11	0.304822348816625	0.377	0.271	8.05013021916765e-07	0 CD8 T-LGLL	IDH2
3.60088577275091e-11	0.315374143936502	0.343	0.237	8.53193874995599e-07	0 CD8 T-LGLL	SELENOT
5.17693059022341e-11	0.271690798321425	0.417	0.344	1.22662193404753e-06	0 CD8 T-LGLL	ARIH2
7.30523697587326e-11	0.307658312053059	0.456	0.343	1.73090284906341e-06	0 CD8 T-LGLL	MYO1G
8.17332880964997e-11	0.324660188552507	0.2	0.092	1.93658852815846e-06	0 CD8 T-LGLL	FAM53B
9.38185555612114e-11	0.299334163171766	0.933	0.876	2.22293685546734e-06	0 CD8 T-LGLL	ACTG1
9.69950029518194e-11	0.258496092185891	0.211	0.144	2.29819959994041e-06	0 CD8 T-LGLL	INSIG1
9.94452428738871e-11	0.410845304183378	0.49	0.356	2.35625558465388e-06	0 CD8 T-LGLL	ARF6
1.03523677009537e-10	0.284858953103712	0.215	0.137	2.45289000306396e-06	0 CD8 T-LGLL	RGS2
1.12453188280826e-10	0.256314786362058	0.165	0.076	2.66446584312589e-06	0 CD8 T-LGLL	C11orf21
1.14934431320507e-10	0.27502372268061	0.187	0.087	2.72325641570808e-06	0 CD8 T-LGLL	FGR
1.24438863955487e-10	0.302215888289303	0.31	0.188	2.94845444256131e-06	0 CD8 T-LGLL	TGFBR3
1.74157035378133e-10	0.344447427390607	0.164	0.075	4.12647679624948e-06	0 CD8 T-LGLL	MAFF
1.89398067033088e-10	0.293535463286804	0.35	0.265	4.48759780028199e-06	0 CD8 T-LGLL	IDI1
1.96553478188772e-10	0.250333712827397	0.423	0.343	4.65713811220477e-06	0 CD8 T-LGLL	BUD31
1.96790953139971e-10	0.300537470499641	0.324	0.186	4.66276484369847e-06	0 CD8 T-LGLL	BLOC1S1
2.03621356009042e-10	0.442250548554301	0.218	0.067	4.82460440927824e-06	0 CD8 T-LGLL	KLRF1
2.71144583758202e-10	0.318181042495921	0.318	0.196	6.42449976756685e-06	0 CD8 T-LGLL	ACTN4
2.86164280556663e-10	0.278419460554891	0.351	0.275	6.78037646350957e-06	0 CD8 T-LGLL	UBE2J1
3.46127185005974e-10	0.327233920913895	0.241	0.118	8.20113752153156e-06	0 CD8 T-LGLL	JAZF1
3.58792082652492e-10	0.257014345195899	0.186	0.107	8.50121960636815e-06	0 CD8 T-LGLL	NCR3
3.63545774232751e-10	0.304313874410119	0.473	0.376	8.61385357467081e-06	0 CD8 T-LGLL	BSG
3.65557111496993e-10	0.322836631537884	0.237	0.144	8.66151019980976e-06	0 CD8 T-LGLL	PPP1R16B
3.66404516561628e-10	0.328390452741375	0.366	0.27	8.68158861541121e-06	0 CD8 T-LGLL	OSTF1
4.00435667805365e-10	0.273394561657063	0.266	0.199	9.48792271298031e-06	0 CD8 T-LGLL	B4GALT1
4.12175549642013e-10	0.251142836436034	0.101	0.02	9.76608747321786e-06	0 CD8 T-LGLL	ITGAX
4.22033939831167e-10	0.260445534518736	0.422	0.337	9.99967217035968e-06	0 CD8 T-LGLL	ATP5F1B
4.98033975602937e-10	0.367063929184495	0.273	0.124	1.1800417017936e-05	0 CD8 T-LGLL	AOAH
1.00848730855771e-09	0.276632084060816	0.259	0.161	2.38950982889663e-05	0 CD8 T-LGLL	NT5C
1.18870422514755e-09	0.261561269977519	0.139	0.047	2.81651579106461e-05	0 CD8 T-LGLL	LILRB1
1.36486357257912e-09	0.309691996430797	0.21	0.108	3.23390774886897e-05	0 CD8 T-LGLL	PTPRE
1.44308866945138e-09	0.300398520638667	0.31	0.219	3.41925429339809e-05	0 CD8 T-LGLL	SSBP4
1.82572219781268e-09	0.293290531418534	0.364	0.275	4.32586617549736e-05	0 CD8 T-LGLL	DOK2
2.4081519475433e-09	0.312749376205198	0.304	0.188	5.70587522450911e-05	0 CD8 T-LGLL	TPST2
2.48061601714533e-09	0.271102503905815	0.17	0.111	5.87757159102415e-05	0 CD8 T-LGLL	CRYBG1
2.72416995424737e-09	0.298503943665614	0.168	0.074	6.45464828959371e-05	0 CD8 T-LGLL	UBE2F
3.19420008810488e-09	0.301351835062477	0.451	0.363	7.5683376887557e-05	0 CD8 T-LGLL	AKAP13
3.34940135232049e-09	0.266486898198875	0.136	0.052	7.93607156418817e-05	0 CD8 T-LGLL	GPR137B
4.88742708179617e-09	0.285362878869994	0.259	0.152	0.000115802697276078	0 CD8 T-LGLL	PYHIN1
9.41090221923244e-09	0.291978319577744	0.37	0.261	0.000222981917182493	0 CD8 T-LGLL	ITGAL
9.90541865264661e-09	0.288855894472014	0.32	0.241	0.000234698989555809	0 CD8 T-LGLL	CBLB
1.09347526606471e-08	0.30480544419819	0.263	0.145	0.000259088029541373	0 CD8 T-LGLL	MCRIP1
1.09843509941076e-08	0.303428634482114	0.399	0.306	0.000260263212454386	0 CD8 T-LGLL	DNAJA1
1.23324125088377e-08	0.269328013073636	0.177	0.107	0.000292204181984401	0 CD8 T-LGLL	YWHAH
1.25963640234613e-08	0.257774027674845	0.385	0.323	0.000298458249171892	0 CD8 T-LGLL	SERPINB1
1.43504048031613e-08	0.320079390109927	0.344	0.251	0.000340018491406105	0 CD8 T-LGLL	DDX39A
1.69285567156849e-08	0.251826736749374	0.271	0.188	0.000401105222821438	0 CD8 T-LGLL	SDF2L1
3.24364638214044e-08	0.268866033916123	0.368	0.261	0.000768549573784356	0 CD8 T-LGLL	BHLHE40
5.25093034455832e-08	0.262560320073274	0.616	0.555	0.00124415543583965	0 CD8 T-LGLL	BIN2
6.3075596554906e-08	0.289267371601431	0.353	0.264	0.00149451318477194	0 CD8 T-LGLL	AC016831.7
8.0771282090148e-08	0.271870390923643	0.487	0.417	0.00191379475784397	0 CD8 T-LGLL	STAT3
9.13847994578902e-08	0.262042542369136	0.404	0.34	0.00216527143835525	0 CD8 T-LGLL	AUP1
1.07250486922817e-07	0.255243258450028	0.61	0.551	0.00254119303714923	0 CD8 T-LGLL	2007-09-01
1.07842711380287e-07	0.296235425992291	0.402	0.369	0.00255522520344452	0 CD8 T-LGLL	JUND
1.31205075123267e-07	0.282517894028801	0.393	0.27	0.00310877304997069	0 CD8 T-LGLL	CTSC
1.45491794462524e-07	0.270447124482477	0.316	0.247	0.00344728257799505	0 CD8 T-LGLL	MAPRE2
1.85865368915311e-07	0.264166777518483	0.337	0.231	0.00440389405107938	0 CD8 T-LGLL	PRKCB
1.86649097956065e-07	0.335447048139503	0.273	0.188	0.00442246372697101	0 CD8 T-LGLL	CSNK1D
1.9380125122778e-07	0.276583570407511	0.407	0.355	0.00459192684659101	0 CD8 T-LGLL	GADD45B
2.43281372219301e-07	0.291787851543232	0.51	0.442	0.00576430883336412	0 CD8 T-LGLL	RALY
2.92196989387181e-07	0.257048942731981	0.436	0.376	0.00692331546653987	0 CD8 T-LGLL	PGAM1
3.12354567695519e-07	0.302174956099569	0.259	0.186	0.00740092912697762	0 CD8 T-LGLL	AL138963.3
4.95323670902148e-07	0.27398100751028	0.386	0.284	0.0117361990583555	0 CD8 T-LGLL	ANXA2
5.2690297724385e-07	0.292392527663625	0.198	0.111	0.0124844391428158	0 CD8 T-LGLL	TERF1
7.08613478745266e-07	0.253310916900005	0.438	0.368	0.0167898877653903	0 CD8 T-LGLL	RAB2A
1.04541395542176e-06	0.260155106136727	0.575	0.486	0.0247700382597632	0 CD8 T-LGLL	RNF213
1.47105703890373e-06	0.284852860423481	0.284	0.192	0.0348552254797849	0 CD8 T-LGLL	TENT5C
1.54001782051533e-06	0.262286071327063	0.308	0.238	0.0364891822392903	0 CD8 T-LGLL	SAP30BP
1.57388320574844e-06	0.360350519076593	0.406	0.308	0.0372915886770036	0 CD8 T-LGLL	ARID5B
1.6662974393576e-06	0.275818910155067	0.32	0.218	0.039481251528139	0 CD8 T-LGLL	ELOC
8.11680838671912e-205	0.9472161797659	0.97	0.387	1.92319657914923e-200	1 CD4 CM/naive	LTB
4.96815999959969e-176	0.43458724095581	1	0.998	1.17715583030515e-171	1 CD4 CM/naive	RPL32
1.51953590579509e-160	0.4915736511072	1	0.995	3.60038837519088e-156	1 CD4 CM/naive	RPS3A
3.31198072327459e-158	0.375362852654472	1	0.999	7.8474071257268e-154	1 CD4 CM/naive	RPL13
5.09197205647626e-152	0.951245049046847	0.748	0.222	1.20649185906148e-147	1 CD4 CM/naive	TCF7
4.60194513807094e-151	0.471377330856166	1	0.997	1.09038488101453e-146	1 CD4 CM/naive	RPS8
3.97058701495664e-149	0.400938852701993	1	0.995	9.40790887323826e-145	1 CD4 CM/naive	RPS23
1.75064004393029e-145	0.500620198954741	1	0.993	4.14796652008844e-141	1 CD4 CM/naive	RPS13
1.18249139265113e-135	0.888115855132151	0.808	0.316	2.8017951057476e-131	1 CD4 CM/naive	NOSIP
7.11530645021361e-135	0.738524220591575	0.964	0.622	1.68590071031361e-130	1 CD4 CM/naive	LDHB
1.21549874729727e-134	0.369729017682467	1	0.998	2.88000273184614e-130	1 CD4 CM/naive	RPL11
4.8896049530092e-133	0.380064849105753	1	0.998	1.158542997566e-128	1 CD4 CM/naive	RPS12
7.3271820977147e-132	0.367696786818295	1	0.998	1.73610252623252e-127	1 CD4 CM/naive	RPL30
6.98700802938934e-129	0.840192264257947	0.637	0.143	1.65550168248351e-124	1 CD4 CM/naive	MAL
1.77531963008347e-122	0.896236094954215	0.664	0.16	4.20644233151977e-118	1 CD4 CM/naive	LEF1
2.70600207658976e-121	0.341956354236221	1	0.998	6.41160132027178e-117	1 CD4 CM/naive	RPL34
2.82811747748115e-117	0.468191435675224	1	0.969	6.70094155114384e-113	1 CD4 CM/naive	RPL22
9.30824300321527e-117	0.315588687610302	1	0.997	2.20549509718183e-112	1 CD4 CM/naive	RPL19
1.00221689475137e-113	0.344209424612682	1	0.998	2.3746527104239e-109	1 CD4 CM/naive	RPS28
2.4632114194089e-113	0.411327364507727	1	0.992	5.83633313714744e-109	1 CD4 CM/naive	TPT1
2.44121566881479e-108	0.546137608670496	1	0.928	5.78421640568976e-104	1 CD4 CM/naive	EEF1B2
5.2323098818838e-106	0.455675340707865	1	0.97	1.23974350341355e-101	1 CD4 CM/naive	RPL5
1.10725161061834e-105	0.553877585325388	0.998	0.852	2.6235219661991e-101	1 CD4 CM/naive	PABPC1
1.60733388044878e-105	0.493018182946496	1	0.973	3.80841689633534e-101	1 CD4 CM/naive	RPS5
7.78664525297282e-104	0.333232157095943	1	0.999	1.84496772623938e-99	1 CD4 CM/naive	RPLP1
3.27450349042199e-102	0.321738621866714	1	0.997	7.75860857020587e-98	1 CD4 CM/naive	RPS14
2.14348481249927e-101	0.337828626860561	1	0.994	5.07877291473578e-97	1 CD4 CM/naive	RPL35A
2.59409779756103e-98	0.409719199997634	1	0.983	6.14645532154111e-94	1 CD4 CM/naive	RPL9
1.32308402845612e-97	0.61875180923623	0.898	0.435	3.13491529702394e-93	1 CD4 CM/naive	IL7R
1.55448864679973e-94	0.841778477663439	0.488	0.073	3.68320539972728e-90	1 CD4 CM/naive	CCR7
7.40235251028219e-93	0.353543028659069	1	0.993	1.75391340378626e-88	1 CD4 CM/naive	RPS6
5.43826638907688e-90	0.341064930586386	1	0.992	1.28854283822788e-85	1 CD4 CM/naive	RPL18
1.72665966685057e-89	0.547193566447213	0.995	0.842	4.09114741463573e-85	1 CD4 CM/naive	SARAF
1.83211979978041e-89	0.338078430384834	1	0.991	4.3410246535997e-85	1 CD4 CM/naive	RPS4X
4.89406649801235e-89	0.783500415909903	0.663	0.218	1.15960011603905e-84	1 CD4 CM/naive	SELL
1.13845989315454e-85	0.643877319827723	0.634	0.232	2.69746687084036e-81	1 CD4 CM/naive	CAMK4
9.88017016676452e-85	0.45271083624506	0.996	0.865	2.34100751931318e-80	1 CD4 CM/naive	EEF2
1.89777791231603e-84	0.340865884304052	1	0.989	4.4965949854416e-80	1 CD4 CM/naive	RPS25
6.57120844470733e-84	0.361978365480188	1	0.966	1.55698212888895e-79	1 CD4 CM/naive	RPL10A
4.22992260232957e-83	0.644644879658184	0.37	0.044	1.00223786139597e-78	1 CD4 CM/naive	FHIT
1.9651828556578e-82	0.250869601033226	1	0.998	4.65630425819559e-78	1 CD4 CM/naive	RPS27A
5.42052876337457e-82	0.560073366619135	0.886	0.568	1.28434008519397e-77	1 CD4 CM/naive	EIF3E
1.69151374531609e-80	0.489048576385589	0.987	0.823	4.00787266815195e-76	1 CD4 CM/naive	NPM1
1.27901355857311e-79	0.618492635416574	0.755	0.372	3.03049472568314e-75	1 CD4 CM/naive	PIK3IP1
1.67696881434618e-78	0.423721619587626	0.997	0.901	3.97340990871185e-74	1 CD4 CM/naive	RPL7
3.72623325040962e-78	0.266147873304433	1	0.996	8.82893706352054e-74	1 CD4 CM/naive	RPL18A
1.29485763042322e-77	0.61538234778055	0.754	0.35	3.06803566952478e-73	1 CD4 CM/naive	FOXP1
9.36401920947162e-76	0.449487698099807	0.998	0.9	2.21871071149221e-71	1 CD4 CM/naive	RPL4
2.08728944204763e-73	0.596266511786088	0.732	0.34	4.94562360398766e-69	1 CD4 CM/naive	TMEM123
9.16114476226033e-73	0.680119813033413	0.562	0.163	2.17064163996996e-68	1 CD4 CM/naive	RCAN3
4.97824101391671e-72	0.334955406094693	0.999	0.972	1.17954442583742e-67	1 CD4 CM/naive	RPS9
8.04417577281342e-72	0.255304754959804	1	0.998	1.90598700761041e-67	1 CD4 CM/naive	RPL39
1.60915221629323e-71	0.621750939951802	0.339	0.034	3.81272526128518e-67	1 CD4 CM/naive	TSHZ2
3.65597596576015e-70	0.420014835964041	1	0.964	8.66246945327211e-66	1 CD4 CM/naive	EEF1A1
5.42415739414903e-70	0.30164561173363	1	0.992	1.28519985296967e-65	1 CD4 CM/naive	RPL29
1.21943858807772e-67	0.267509804845549	1	0.992	2.88933779059135e-63	1 CD4 CM/naive	RPL36
3.69152617952072e-66	0.265894543151024	1	0.998	8.7467021297564e-62	1 CD4 CM/naive	RPL37
3.38316572318879e-64	0.476524943746848	0.892	0.587	8.01607286452352e-60	1 CD4 CM/naive	LEPROTL1
4.01756581303356e-64	0.293714387161924	1	0.994	9.51922043740172e-60	1 CD4 CM/naive	RPS21
5.04548111865707e-62	0.257309705770615	1	0.994	1.1954762962546e-57	1 CD4 CM/naive	RPL12
7.8268719748615e-60	0.538303129200082	0.375	0.083	1.85449904572368e-55	1 CD4 CM/naive	TRABD2A
2.19006972526365e-58	0.511157427704365	0.702	0.355	5.1891512070397e-54	1 CD4 CM/naive	FLT3LG
8.04247851244586e-58	0.656911763724424	0.381	0.075	1.90558485873892e-53	1 CD4 CM/naive	MYC
5.37606092477636e-57	0.482078355146057	0.732	0.403	1.27380387551651e-52	1 CD4 CM/naive	NDFIP1
5.35819511884209e-56	0.296611661238234	1	0.965	1.26957075145844e-51	1 CD4 CM/naive	RPL24
4.44752251158284e-55	0.327395050240447	1	0.964	1.05379598389444e-50	1 CD4 CM/naive	RPLP0
5.25651480227034e-55	0.340928255097886	0.995	0.941	1.24547861724993e-50	1 CD4 CM/naive	RPL38
5.30195582795262e-55	0.260464914180009	1	0.982	1.2562454138751e-50	1 CD4 CM/naive	RPS16
4.20776911237173e-54	0.519783327372425	0.706	0.36	9.96988813485358e-50	1 CD4 CM/naive	RGS10
5.46204487397418e-52	0.300984981127537	1	0.959	1.29417691243944e-47	1 CD4 CM/naive	RPS2
3.15574952494095e-51	0.25406973699097	1	0.981	7.4772329243951e-47	1 CD4 CM/naive	RPL3
7.81592974843761e-51	0.251672295510189	1	0.99	1.85190639459481e-46	1 CD4 CM/naive	RPL21
2.25092492111494e-50	0.529284323585554	0.435	0.131	5.33334150808973e-46	1 CD4 CM/naive	SATB1
1.3355381568183e-49	0.285792632542375	1	0.984	3.16442410876528e-45	1 CD4 CM/naive	RPL8
8.17401584970574e-49	0.267761415175334	1	0.972	1.93675131542928e-44	1 CD4 CM/naive	RPSA
9.24112419604151e-49	0.550676682463244	0.495	0.166	2.18959196701008e-44	1 CD4 CM/naive	IL6ST
6.56324053436755e-46	0.368618947583435	0.71	0.432	1.55509421221305e-41	1 CD4 CM/naive	2006-09-01
1.03919787302153e-45	0.363317390495109	0.861	0.605	2.46227544033722e-41	1 CD4 CM/naive	EIF4B
1.01913335130542e-44	0.331485385698116	0.982	0.82	2.41473456258305e-40	1 CD4 CM/naive	TXNIP
9.22146953594001e-44	0.398160543359612	0.26	0.056	2.18493499184562e-39	1 CD4 CM/naive	TXK
1.02295645295165e-43	0.50495731317005	0.433	0.145	2.42379301962365e-39	1 CD4 CM/naive	GPR183
2.72387395945959e-42	0.352841586270085	0.876	0.628	6.45394695954355e-38	1 CD4 CM/naive	EIF3H
3.85402826794582e-42	0.487877395915487	0.457	0.154	9.13173457807084e-38	1 CD4 CM/naive	CD27
1.11987038699788e-41	0.474267092264661	0.456	0.172	2.65342089495278e-37	1 CD4 CM/naive	ABLIM1
2.13886075503947e-41	0.415995653539526	0.673	0.389	5.06781667299053e-37	1 CD4 CM/naive	EIF2S3
4.10393424279824e-41	0.272817894014505	0.996	0.916	9.72386179488614e-37	1 CD4 CM/naive	RPL31
6.42658213863591e-41	0.391408784026079	0.225	0.029	1.52271437192839e-36	1 CD4 CM/naive	TMIGD2
2.45942956801953e-40	0.446297701631432	0.43	0.167	5.82737241846547e-36	1 CD4 CM/naive	OXNAD1
3.6399845006653e-40	0.277454023198632	0.966	0.805	8.62457927587637e-36	1 CD4 CM/naive	RPS20
4.00868166822545e-40	0.468584792339197	0.224	0.016	9.49817034469338e-36	1 CD4 CM/naive	ADTRP
3.99884616463247e-38	0.432967319465901	0.311	0.089	9.47486610248018e-34	1 CD4 CM/naive	SH3YL1
1.15569789999654e-37	0.40370475362621	0.28	0.093	2.7383106042518e-33	1 CD4 CM/naive	PASK
6.63772279282991e-37	0.358406667929836	0.475	0.227	1.57274203853312e-32	1 CD4 CM/naive	C6orf48
9.11098571842509e-37	0.373035914992437	0.853	0.594	2.15875695612364e-32	1 CD4 CM/naive	EIF3L
1.0777501099078e-36	0.417796218106164	0.298	0.073	2.55362111041554e-32	1 CD4 CM/naive	SERINC5
4.59438227327343e-36	0.250566185611089	0.971	0.827	1.08859293582941e-31	1 CD4 CM/naive	COX7C
1.27396373732324e-35	0.401718008624799	0.36	0.125	3.01852967921368e-31	1 CD4 CM/naive	DGKA
1.74672564440016e-35	0.367447444447013	0.336	0.126	4.13869174184174e-31	1 CD4 CM/naive	NELL2
2.0675541861645e-35	0.350131807279082	0.827	0.573	4.89886288869817e-31	1 CD4 CM/naive	ANP32B
1.40307798258064e-34	0.30833633665987	0.166	0.019	3.32445297192656e-30	1 CD4 CM/naive	AK5
6.52547731020645e-34	0.377569207434887	0.258	0.062	1.54614659388032e-29	1 CD4 CM/naive	BACH2
8.61577429298142e-34	0.392704378759296	0.444	0.196	2.04142156097902e-29	1 CD4 CM/naive	TGFBR2
1.93888867683331e-33	0.365580973915439	0.291	0.091	4.59400283088885e-29	1 CD4 CM/naive	TESPA1
3.44171519393765e-33	0.44768430962293	0.445	0.183	8.15479998051587e-29	1 CD4 CM/naive	PIM2
4.86699935774519e-33	0.358186579550763	0.713	0.447	1.15318682782414e-28	1 CD4 CM/naive	MGAT4A
6.06066508032767e-33	0.352844431017505	0.202	0.031	1.43601398413284e-28	1 CD4 CM/naive	TCEA3
7.6681694203018e-33	0.361745964430981	0.406	0.182	1.81689606244631e-28	1 CD4 CM/naive	TNFAIP8
9.23961176614897e-33	0.417286433311931	0.781	0.494	2.18923361187134e-28	1 CD4 CM/naive	SNHG8
3.18860104505401e-32	0.38245397068915	0.235	0.04	7.55507131615097e-28	1 CD4 CM/naive	EPHX2
5.59405650579225e-32	0.458289451523815	0.571	0.27	1.32545574848242e-27	1 CD4 CM/naive	GIMAP7
1.59604991982596e-31	0.53736938421341	0.383	0.136	3.78168068003564e-27	1 CD4 CM/naive	SOCS3
3.43240640144043e-31	0.39526440078983	0.239	0.038	8.13274372757296e-27	1 CD4 CM/naive	ACTN1
9.81888385728666e-31	0.350469547056578	0.287	0.101	2.3264863411455e-26	1 CD4 CM/naive	LDLRAP1
1.35558633461259e-30	0.375720966721623	0.732	0.459	3.21192626123106e-26	1 CD4 CM/naive	ST13
1.39157928218253e-30	0.331882432048142	0.751	0.494	3.29720795120328e-26	1 CD4 CM/naive	NSA2
6.66278687281596e-30	0.349951060043427	0.615	0.363	1.57868072164501e-25	1 CD4 CM/naive	RSL1D1
7.03358835914593e-30	0.298102035588171	0.793	0.553	1.66653842581604e-25	1 CD4 CM/naive	SERP1
9.28684541182824e-30	0.286378657228913	0.521	0.309	2.20042515187858e-25	1 CD4 CM/naive	GCC2
1.36871267019158e-29	0.293355176218606	0.998	0.982	3.24302780075192e-25	1 CD4 CM/naive	RPS29
1.57684466279666e-29	0.386458751808229	0.324	0.11	3.7361757440304e-25	1 CD4 CM/naive	MAML2
2.261336127346e-29	0.321473196234749	0.49	0.259	5.35800982013361e-25	1 CD4 CM/naive	HSPB1
2.53235711540507e-29	0.343527726509519	0.403	0.186	6.00016694924076e-25	1 CD4 CM/naive	PELI1
3.50121894208686e-29	0.389940464901048	0.651	0.444	8.2957881613806e-25	1 CD4 CM/naive	FYB1
1.08657257995974e-28	0.370002208351333	0.295	0.096	2.5745250709566e-24	1 CD4 CM/naive	SESN3
2.01143664166106e-28	0.367821075966987	0.205	0.028	4.76589797875172e-24	1 CD4 CM/naive	CHRM3-AS2
2.66859891422694e-28	0.316529423334161	0.458	0.224	6.32297826736932e-24	1 CD4 CM/naive	LINC00861
3.06779502542913e-28	0.373619440582501	0.342	0.122	7.26883353325178e-24	1 CD4 CM/naive	SGTB
3.8214350802897e-28	0.387583356297557	0.385	0.152	9.05450827923842e-24	1 CD4 CM/naive	INPP4B
1.23338027787171e-27	0.338224647317629	0.219	0.052	2.92237123038923e-23	1 CD4 CM/naive	CHMP7
7.17992430139468e-27	0.301737461865221	0.216	0.059	1.70121126397245e-22	1 CD4 CM/naive	SPINT2
3.10792144768955e-26	0.318227804530829	0.284	0.102	7.36390907815563e-22	1 CD4 CM/naive	SNX9
4.06887624254597e-26	0.26874639740667	0.178	0.044	9.64079536908842e-22	1 CD4 CM/naive	LINC01550
1.13013332769773e-25	0.316764636811672	0.424	0.215	2.67773790664701e-21	1 CD4 CM/naive	APEX1
3.90320109025432e-25	0.419677898633759	0.346	0.116	9.2482446632486e-21	1 CD4 CM/naive	AIF1
7.94018618885512e-25	0.438894661157075	0.461	0.224	1.88134771558733e-20	1 CD4 CM/naive	PIM1
1.44370021751514e-24	0.302138673776147	0.286	0.114	3.42070329538038e-20	1 CD4 CM/naive	THEM4
2.48807776714415e-24	0.321853573965899	0.5	0.266	5.89525146147134e-20	1 CD4 CM/naive	SAMHD1
2.90339819005843e-24	0.274633595986048	0.271	0.109	6.87931167152445e-20	1 CD4 CM/naive	MLLT3
4.66814708119544e-24	0.341721170668197	0.476	0.266	1.10607076941845e-19	1 CD4 CM/naive	MCUB
9.65973708972335e-24	0.307057476650732	0.491	0.254	2.28877810603905e-19	1 CD4 CM/naive	NFKBIZ
1.4420311109766e-23	0.298967236600584	0.519	0.29	3.41674851434795e-19	1 CD4 CM/naive	ALKBH7
1.57814112970208e-23	0.333327436906339	0.315	0.126	3.73924759271611e-19	1 CD4 CM/naive	BEX2
3.38744835875361e-23	0.282524694337924	0.663	0.431	8.0262201412308e-19	1 CD4 CM/naive	NAP1L1
4.42767413666698e-23	0.269815777819616	0.131	0.009	1.04909310994187e-18	1 CD4 CM/naive	ANKRD55
4.78824823516037e-23	0.259239143409816	0.773	0.525	1.1345275368389e-18	1 CD4 CM/naive	CD7
6.19176689514607e-23	0.338714398764187	0.326	0.129	1.46707724813591e-18	1 CD4 CM/naive	IMPDH2
9.29183695961594e-23	0.411436298704173	0.491	0.265	2.2016078492114e-18	1 CD4 CM/naive	LYZ
1.94380826996927e-22	0.271963641309847	0.491	0.289	4.60565931486518e-18	1 CD4 CM/naive	PPA1
2.26518201230677e-22	0.355517697362791	0.418	0.207	5.36712225995966e-18	1 CD4 CM/naive	CD55
3.15585945476575e-22	0.254040810257499	0.283	0.117	7.47749339212198e-18	1 CD4 CM/naive	CD4
3.94965911489486e-22	0.28374727787544	0.84	0.617	9.35832230683188e-18	1 CD4 CM/naive	MBNL1
8.11947986971676e-22	0.295982484871408	0.626	0.389	1.92382956033069e-17	1 CD4 CM/naive	RNASET2
1.31163751608669e-21	0.290488767428446	0.367	0.179	3.10779393061579e-17	1 CD4 CM/naive	PDE3B
3.16105564400634e-20	0.258840539168903	0.602	0.401	7.48980524290861e-16	1 CD4 CM/naive	BTG2
1.00020923209941e-19	0.32227605933488	0.715	0.575	2.36989575453633e-15	1 CD4 CM/naive	NOP53
1.18771154928014e-19	0.265012282661435	0.201	0.066	2.81416374486437e-15	1 CD4 CM/naive	RIC3
1.21374794830165e-19	0.26259319427198	0.181	0.048	2.87585438870594e-15	1 CD4 CM/naive	PDK1
1.68346350326947e-19	0.291422576179471	0.309	0.134	3.98879842464669e-15	1 CD4 CM/naive	KCNA3
2.00395569119554e-19	0.359676522489283	0.326	0.12	4.74817261471871e-15	1 CD4 CM/naive	C1orf162
2.29418472085732e-19	0.28013546127155	0.29	0.123	5.43584127759934e-15	1 CD4 CM/naive	BIRC3
9.68334323603138e-19	0.257342628008002	0.492	0.284	2.29437134634528e-14	1 CD4 CM/naive	FCMR
1.23425792441627e-18	0.252407834952765	0.637	0.42	2.92445072611191e-14	1 CD4 CM/naive	PPP1R2
2.05734290610609e-18	0.308043184202138	0.298	0.125	4.87466828172776e-14	1 CD4 CM/naive	BCL2
2.68751162743488e-18	0.269233163716326	0.139	0.02	6.36779005004421e-14	1 CD4 CM/naive	SLC40A1
3.56363543328498e-18	0.277839163576682	0.173	0.047	8.44367779562543e-14	1 CD4 CM/naive	ARMH1
1.87379647314629e-17	0.266545488243213	0.419	0.235	4.43977336347282e-13	1 CD4 CM/naive	HIF1A
2.27249545335509e-17	0.290661528313407	0.189	0.049	5.38445072717954e-13	1 CD4 CM/naive	ITGA6
9.15868299190864e-17	0.269249959519945	0.231	0.082	2.17005834810283e-12	1 CD4 CM/naive	CD28
1.96050861347464e-16	0.25467224531836	0.208	0.075	4.64522910876682e-12	1 CD4 CM/naive	TNFSF8
6.12719114030177e-16	0.250040693766066	0.324	0.16	1.4517766687831e-11	1 CD4 CM/naive	NECAP2
1.03681729687968e-15	0.265375053691139	0.25	0.102	2.45663490322672e-11	1 CD4 CM/naive	TRAT1
3.59857730493549e-15	0.273717238591572	0.559	0.339	8.52646906631415e-11	1 CD4 CM/naive	CDKN1B
4.04934118143275e-15	0.309965224959867	0.155	0.035	9.59450899528676e-11	1 CD4 CM/naive	ID3
7.42537857788995e-15	0.276525551712037	0.408	0.219	1.75936920024524e-10	1 CD4 CM/naive	R3HDM4
7.40546764208505e-14	0.253356881949499	0.261	0.114	1.75465150311563e-09	1 CD4 CM/naive	BEX4
8.79231849344033e-14	0.301014951460001	0.388	0.213	2.08325194383575e-09	1 CD4 CM/naive	S100A9
5.89675812694207e-12	0.277322696503798	0.327	0.171	1.39717787059765e-07	1 CD4 CM/naive	S100A8
8.90474555971937e-10	0.252155608459847	0.337	0.2	2.10989041291991e-05	1 CD4 CM/naive	RGCC
2.82501635935234e-08	0.357805754335085	0.227	0.15	0.000669359376184943	1 CD4 CM/naive	FYB
1.11327152916898e-308	1.73530226319983	0.981	0.453	3.4811220790198e-307	2 CD8 EM	GNLY
6.50264066603582e-125	0.643651803794199	0.972	0.462	1.54073567941053e-120	2 CD8 EM	GZMH
2.39127455258258e-123	0.889908452861822	0.713	0.221	5.66588592488916e-119	2 CD8 EM	HOPX
6.65790748936833e-118	0.519355962601294	0.999	0.674	1.57752460053093e-113	2 CD8 EM	CCL5
3.35507360187411e-106	0.630846384358612	0.996	0.899	7.94951139228052e-102	2 CD8 EM	CD52
4.29197215861946e-104	0.576331606673947	0.891	0.391	1.0169398832633e-99	2 CD8 EM	FGFBP2
2.12907157538802e-103	0.641570602493299	0.998	0.906	5.04462219072437e-99	2 CD8 EM	S100A4
2.63072227926247e-96	0.297369622422869	0.998	0.642	6.23323336848449e-92	2 CD8 EM	NKG7
1.94411971355887e-89	0.454211254693769	1	0.992	4.60639724930638e-85	2 CD8 EM	MT-CO1
2.20437587007027e-81	0.279734691419216	1	1	5.2230481865445e-77	2 CD8 EM	B2M
2.54523724915703e-79	0.590488126178999	0.846	0.417	6.03068513815268e-75	2 CD8 EM	GZMA
1.82698787249068e-71	0.588110812832526	0.725	0.341	4.32886506507942e-67	2 CD8 EM	C12orf75
1.07110951145545e-68	0.569707198977471	0.697	0.4	2.53788687644255e-64	2 CD8 EM	YWHAQ
5.17529878163975e-59	0.555429423950266	0.841	0.499	1.22623529332172e-54	2 CD8 EM	LGALS1
1.09925857430164e-58	0.360684558601181	0.97	0.788	2.6045832659503e-54	2 CD8 EM	CD99
3.81207769920341e-57	0.582998181239303	0.617	0.289	9.03233690049256e-53	2 CD8 EM	ITGB1
9.17395964706433e-57	0.378247091930966	0.998	0.958	2.17367799877542e-52	2 CD8 EM	SH3BGRL3
4.61902376832549e-56	0.601118739212456	0.947	0.784	1.09443149166704e-51	2 CD8 EM	MT-ATP8
7.97922616804662e-56	0.896756473326427	0.314	0.029	1.89059784825697e-51	2 CD8 EM	ZNF683
3.90574347250075e-55	0.469417773309061	0.945	0.761	9.25426858374328e-51	2 CD8 EM	S100A10
7.66774685614998e-55	0.59289838664087	0.428	0.145	1.81679594009618e-50	2 CD8 EM	CD320
5.42859291128494e-53	0.401761688719694	0.997	0.934	1.28625080439985e-48	2 CD8 EM	MT-ND5
4.923760971979e-49	0.479418407360346	0.811	0.512	1.16663592470071e-44	2 CD8 EM	ANXA1
2.7109426900424e-48	0.291534934915677	1	0.96	6.42330760978645e-44	2 CD8 EM	HLA-A
6.15109125042284e-47	0.557687806455031	0.816	0.542	1.45743956087519e-42	2 CD8 EM	FLNA
4.70402658778003e-46	0.485905355792468	0.201	0.013	1.1145720597086e-41	2 CD8 EM	PROK2
5.11314725041216e-45	0.435512634615534	0.772	0.376	1.21150910951266e-40	2 CD8 EM	GZMB
1.13586645130382e-44	0.346119872044108	0.909	0.679	2.69132196971928e-40	2 CD8 EM	ITGB2
3.01547501648232e-44	0.295874604522548	1	0.958	7.14486650405321e-40	2 CD8 EM	HLA-C
4.53054583551717e-44	0.304898963498789	0.999	0.951	1.07346753026744e-39	2 CD8 EM	MT-ND4L
8.01139019610993e-42	0.490738556953905	0.26	0.046	1.89821879306629e-37	2 CD8 EM	ITGAM
8.86944600068779e-42	0.512030918506407	0.818	0.541	2.10152653540296e-37	2 CD8 EM	AHNAK
1.73317938291386e-39	1.15196094212938	0.184	0.021	4.10659522987609e-35	2 CD8 EM	TRBV30
2.94963093775079e-39	0.337577432198368	0.936	0.765	6.98885554390673e-35	2 CD8 EM	LSP1
1.30701088397455e-38	0.406482986284277	0.586	0.284	3.09683158848929e-34	2 CD8 EM	EFHD2
3.73815879927972e-36	0.426875735098081	0.521	0.246	8.85719345901337e-32	2 CD8 EM	MATK
3.47588750430149e-33	0.264053705247881	0.984	0.878	8.23576785269196e-29	2 CD8 EM	CD3E
1.90643796689177e-32	0.44471298022623	0.566	0.314	4.51711411875337e-28	2 CD8 EM	DSTN
2.66998547316937e-31	0.261832340258132	1	0.976	6.32626358012751e-27	2 CD8 EM	MT-CYB
1.11011000203398e-30	0.336838294964967	0.793	0.593	2.63029463881932e-26	2 CD8 EM	LCP1
3.95765135878507e-30	0.25440035949799	0.92	0.769	9.37725912950535e-26	2 CD8 EM	IFITM2
6.6159411827029e-30	0.273962846879031	0.601	0.347	1.56758110382963e-25	2 CD8 EM	LYAR
7.21524227530093e-30	0.379383076864083	0.437	0.182	1.7095795047098e-25	2 CD8 EM	ADGRG1
1.33728472306148e-29	0.326606643828632	0.982	0.915	3.16856242282188e-25	2 CD8 EM	S100A6
4.86095757227539e-29	0.342255669451082	0.49	0.261	1.15175528717493e-24	2 CD8 EM	CTSC
1.41121570365522e-28	0.440938768348477	0.456	0.201	3.34373448824068e-24	2 CD8 EM	KLRG1
3.77246638002538e-28	0.343958062974836	0.674	0.476	8.93848184083213e-24	2 CD8 EM	MSN
6.29084273040849e-28	0.348342909198537	0.669	0.443	1.49055227654299e-23	2 CD8 EM	TGFB1
1.34808096203983e-27	0.296286824158858	0.356	0.153	3.19414303145718e-23	2 CD8 EM	FCRL6
1.56181485987698e-26	0.318003183954943	0.989	0.94	3.70056412899251e-22	2 CD8 EM	MT-ND4
1.65069121495848e-26	0.339875117388266	0.392	0.182	3.91114776472262e-22	2 CD8 EM	TGFBR3
1.87081205034378e-26	0.639287128612754	0.312	0.11	4.43270207208455e-22	2 CD8 EM	C9orf142
8.90881558813045e-26	0.51899561030606	0.394	0.144	2.11085476545163e-21	2 CD8 EM	SPON2
1.23161755233326e-24	0.369033982059215	0.479	0.248	2.91819462849843e-20	2 CD8 EM	BHLHE40
8.0647163698368e-24	0.268074178289776	0.799	0.553	1.91085389666913e-19	2 CD8 EM	GZMM
1.0716704941886e-23	0.263148336190518	0.801	0.586	2.53921606893047e-19	2 CD8 EM	CLIC1
1.14013707866554e-23	0.34783606592441	0.573	0.379	2.70144079419014e-19	2 CD8 EM	CD2
1.99370243594954e-23	0.320357707220212	0.353	0.173	4.72387855173884e-19	2 CD8 EM	SAMD3
7.24647385127628e-23	0.321996182989676	0.584	0.41	1.7169795143214e-18	2 CD8 EM	KLF3
1.00114905576232e-22	0.396083065130517	0.15	0.034	2.37212257272325e-18	2 CD8 EM	TRGV3
3.34697371812203e-22	0.342786853693285	0.789	0.611	7.93031952771835e-18	2 CD8 EM	LY6E
4.13754786092301e-22	0.31099438417608	0.644	0.454	9.80350590167098e-18	2 CD8 EM	SUN2
6.96502191539344e-22	0.383316784418789	0.178	0.038	1.65029229263332e-17	2 CD8 EM	LINC00152
1.98213393039923e-21	0.259116777225144	1	0.992	4.69646813468794e-17	2 CD8 EM	MT-ATP6
2.84788075050165e-20	0.521821018556252	0.315	0.135	6.74776865023861e-16	2 CD8 EM	TCEB2
2.90530926572675e-20	0.618893943219428	0.461	0.266	6.88383977421295e-16	2 CD8 EM	IFITM3
2.93796465612563e-20	0.277067211177438	0.358	0.159	6.96121345622406e-16	2 CD8 EM	C1orf21
7.81988198842035e-20	0.35701779155266	0.676	0.521	1.85284283833632e-15	2 CD8 EM	MT-ND6
8.83353470418611e-20	0.340934501163259	0.543	0.347	2.09301771280986e-15	2 CD8 EM	ITGA4
1.14878469330531e-19	0.353910079095506	0.335	0.153	2.72193045231759e-15	2 CD8 EM	APOBEC3G
1.63346113979414e-19	0.283851019805965	0.248	0.115	3.87032282462823e-15	2 CD8 EM	CDC42EP3
9.86426237363123e-19	0.344933473737531	0.183	0.057	2.33723832680818e-14	2 CD8 EM	C20orf24
1.19736385292724e-18	0.256637774983637	0.595	0.309	2.83703391312581e-14	2 CD8 EM	PRF1
1.36667872127187e-18	0.778035972737806	0.159	0.03	3.23820856218156e-14	2 CD8 EM	TRBV2
1.37496339055702e-18	0.345681855601579	0.37	0.184	3.2578382575858e-14	2 CD8 EM	TPST2
1.45736084028314e-18	0.302779381565757	0.352	0.19	3.45307077496688e-14	2 CD8 EM	DNAJC1
4.03314603944692e-18	0.313565365459982	0.529	0.333	9.55613622586554e-14	2 CD8 EM	SLC9A3R1
4.42740279530992e-18	0.266975885098517	0.497	0.296	1.04902881832073e-13	2 CD8 EM	SYNE1
4.83078079660869e-18	0.348909840375981	0.213	0.062	1.14460520194846e-13	2 CD8 EM	SYTL2
1.43315147199851e-17	0.356793893061473	0.266	0.122	3.39570909775326e-13	2 CD8 EM	CTSD
1.50752955788134e-17	0.551691568298662	0.362	0.162	3.57194053444404e-13	2 CD8 EM	ATP5G2
2.63321679868714e-17	0.398674157452612	0.602	0.415	6.2391438828093e-13	2 CD8 EM	CD6
3.71365475787931e-17	0.308134375594284	0.381	0.232	8.79913358331925e-13	2 CD8 EM	SELPLG
4.45995243076253e-17	0.303534348530833	0.538	0.345	1.05674112894487e-12	2 CD8 EM	RABAC1
4.58196718356394e-17	0.583246089243944	0.369	0.166	1.08565130447364e-12	2 CD8 EM	ATP5E
7.21833915850477e-17	0.32647057816651	0.696	0.501	1.71031328021612e-12	2 CD8 EM	RAP1B
8.26172660568274e-17	0.258560098452163	0.383	0.186	1.95753350195047e-12	2 CD8 EM	S1PR5
9.09958318729529e-17	0.399832691541866	0.262	0.116	2.15605524039775e-12	2 CD8 EM	SEPW1
1.89565529538627e-16	0.288039065090626	0.208	0.076	4.49156565688822e-12	2 CD8 EM	MYBL1
3.03429873386061e-16	0.408466157421349	0.279	0.128	7.18946742000932e-12	2 CD8 EM	ATP5D
5.571008937056e-16	0.274951076745063	0.287	0.135	1.31999485754605e-11	2 CD8 EM	CHST12
5.84874564538028e-16	0.296961064342743	0.406	0.213	1.3858017932164e-11	2 CD8 EM	MYO1F
6.7851616889153e-16	0.497252601772489	0.305	0.133	1.60767621057159e-11	2 CD8 EM	C19orf43
1.26998763015991e-15	0.277416362109411	0.637	0.453	3.00910869090089e-11	2 CD8 EM	ARL6IP5
1.40069928932163e-15	0.28590382921764	0.345	0.183	3.31881689611866e-11	2 CD8 EM	SPN
2.66182866347179e-15	0.269649062623329	0.69	0.522	6.30693683523005e-11	2 CD8 EM	SPOCK2
8.45844625000739e-15	0.314474121739857	0.483	0.34	2.00414425447675e-10	2 CD8 EM	CD5
1.67190766226244e-14	0.2669287553452	0.666	0.472	3.96141801496462e-10	2 CD8 EM	PPP1CA
3.32590292088386e-14	0.392214677396015	0.253	0.11	7.88039438074222e-10	2 CD8 EM	ATP5G3
3.64260423645338e-14	0.251628719385047	0.147	0.026	8.63078647785265e-10	2 CD8 EM	CES1
4.57863711017139e-14	0.469744125408055	0.386	0.172	1.08486227688401e-09	2 CD8 EM	GNB2L1
4.57892491061307e-14	0.258123239726821	0.431	0.258	1.08493046832066e-09	2 CD8 EM	ITGAL
6.36257747367148e-14	0.260948954476348	0.568	0.404	1.50754910661172e-09	2 CD8 EM	CAST
9.49291395641912e-14	0.2622835424052	0.208	0.1	2.24925103283395e-09	2 CD8 EM	THEMIS
1.29662892620402e-13	0.507202734811857	0.419	0.229	3.07223257774781e-09	2 CD8 EM	IL2RG
2.12018033328531e-13	0.293725006426704	0.19	0.083	5.02355528168623e-09	2 CD8 EM	ATP5F1
2.92776570826769e-13	0.289501914887396	0.274	0.115	6.93704806916947e-09	2 CD8 EM	TBX21
5.93725581280023e-13	0.297326640774108	0.229	0.105	1.40677339228489e-08	2 CD8 EM	SELK
1.50911060294482e-12	0.498500021753469	0.356	0.161	3.57568666261746e-08	2 CD8 EM	ATP5L
1.53488599169679e-12	0.278598737201746	0.199	0.094	3.63675886872637e-08	2 CD8 EM	C14orf2
1.91599614118172e-12	0.289307007930571	0.153	0.05	4.53976125691597e-08	2 CD8 EM	C5orf56
4.85197311746159e-12	0.260321091188805	0.707	0.543	1.14962651045135e-07	2 CD8 EM	BIN2
5.15046325577305e-12	0.260524332361075	0.483	0.32	1.22035076382287e-07	2 CD8 EM	DHRS7
1.0199822595831e-11	0.281236329821824	0.193	0.087	2.41674596585621e-07	2 CD8 EM	ATP5J2
1.29538416475998e-11	0.254876896693352	0.535	0.372	3.06928323998229e-07	2 CD8 EM	BSG
4.15432800605159e-11	0.319312247361731	0.211	0.093	9.84326477753863e-07	2 CD8 EM	USMG5
5.33293990978041e-11	0.256740012864739	0.348	0.212	1.26358678222337e-06	2 CD8 EM	GLIPR1
1.06565611385244e-10	0.270548331555234	0.539	0.389	2.52496559616197e-06	2 CD8 EM	ARRB2
1.24720144263313e-10	0.25310832030442	0.154	0.062	2.95511909817494e-06	2 CD8 EM	SELT
1.39117322839875e-10	0.32228785441723	0.175	0.076	3.29624584736801e-06	2 CD8 EM	TRGV10
2.49041325595554e-10	0.255455305673084	0.683	0.55	5.90078516866105e-06	2 CD8 EM	CCND3
2.61906503228326e-10	0.258050515670132	0.164	0.07	6.20561268749196e-06	2 CD8 EM	ATP5I
5.15571776166192e-10	0.281995324104395	0.215	0.089	1.22159576644818e-05	2 CD8 EM	HLA-DQA2
9.41604825493374e-10	0.269287160338712	0.516	0.34	2.231038473524e-05	2 CD8 EM	MYO1G
1.65273470911359e-09	0.260684602754918	0.292	0.157	3.91598961977374e-05	2 CD8 EM	GLIPR2
5.90791526767575e-09	0.274144300775326	0.271	0.142	0.000139982144352309	2 CD8 EM	ERN1
1.24399204074103e-08	0.253718843119555	0.196	0.101	0.00029475147413318	2 CD8 EM	ATP5B
1.78697135684776e-08	0.256128312912511	0.2	0.102	0.000423404993291508	2 CD8 EM	C19orf60
3.02306635955507e-08	0.263903383608833	0.308	0.156	0.000716285343232979	2 CD8 EM	GLTSCR2
3.85743777391541e-08	0.304850680473595	0.449	0.27	0.000913981306151518	2 CD8 EM	PPP1R18
7.79155529919272e-08	0.312787314508232	0.229	0.11	0.00184613111259072	2 CD8 EM	ATPIF1
4.82979798470326e-07	0.259225097778395	0.368	0.246	0.0114437233449559	2 CD8 EM	ARPC1B
5.66614262771285e-07	0.336588923001784	0.269	0.134	0.0134253583421028	2 CD8 EM	AC090498.1
2.73941502868843e-226	1.121401910156	0.962	0.399	6.49076996897438e-222	3 CD4 EM	LTB
1.39450547057117e-137	0.883337431622452	0.913	0.441	3.30414126197134e-133	3 CD4 EM	IL7R
1.03780200528977e-91	0.712675062529228	0.988	0.834	2.45896807133359e-87	3 CD4 EM	ZFP36L2
1.43732949563174e-81	0.745095988101093	0.973	0.808	3.40560850694985e-77	3 CD4 EM	JUNB
1.71636624179103e-76	0.564420047220997	0.985	0.836	4.06675817329966e-72	3 CD4 EM	VIM
2.51061448266547e-72	0.305509563761071	1	0.992	5.94864995522757e-68	3 CD4 EM	TPT1
3.04826295535514e-70	0.459217442618916	0.919	0.636	7.22255424641846e-66	3 CD4 EM	LDHB
4.34677363549567e-69	0.57738660782033	0.827	0.439	1.02992454519434e-64	3 CD4 EM	COTL1
5.86939318879762e-69	0.382507755426343	1	0.965	1.39069402215371e-64	3 CD4 EM	RPLP0
1.44955095217685e-68	0.503469104483176	0.987	0.824	3.43456602608782e-64	3 CD4 EM	FXYD5
1.47644884078802e-68	0.502145174396699	1	0.962	3.49829788336314e-64	3 CD4 EM	FTH1
2.85620762567359e-68	0.596530671551574	0.896	0.62	6.76749834827101e-64	3 CD4 EM	TNFAIP3
1.04731211688107e-65	0.396684345571253	0.992	0.845	2.481501329738e-61	3 CD4 EM	SARAF
1.31268387482579e-59	0.322406143829876	0.991	0.856	3.11027317301224e-55	3 CD4 EM	PABPC1
1.58705677395043e-59	0.335888773423149	1	0.964	3.76037232019814e-55	3 CD4 EM	EEF1A1
1.36418969568088e-58	0.344635602557741	0.993	0.868	3.23231106494628e-54	3 CD4 EM	EEF2
1.44972958806266e-58	0.578472777465239	0.672	0.309	3.43498928595566e-54	3 CD4 EM	ARHGAP15
1.99975865179748e-56	0.334693071991152	0.973	0.803	4.73822814956896e-52	3 CD4 EM	HINT1
8.07730079568649e-54	0.52848930492958	0.579	0.265	1.91383565052996e-49	3 CD4 EM	PLP2
6.34027986579245e-53	0.566002613831848	0.488	0.172	1.50226591140086e-48	3 CD4 EM	TIMP1
1.03149835197135e-50	0.485839004299607	0.421	0.152	2.44403219516091e-46	3 CD4 EM	GPR183
4.86369185605857e-48	0.298601602214803	0.994	0.902	1.15240314837452e-43	3 CD4 EM	RPL4
5.06068780036892e-46	0.473150717337814	0.701	0.361	1.19907936741941e-41	3 CD4 EM	FLT3LG
4.38622059719379e-45	0.409380613572266	0.674	0.357	1.0392711082991e-40	3 CD4 EM	TMEM123
1.40493980947728e-43	0.414575660568307	0.279	0.066	3.32886438457546e-39	3 CD4 EM	CD82
1.60584082442769e-43	0.428634331870924	0.652	0.351	3.80487924939896e-39	3 CD4 EM	NOSIP
2.01470370630017e-42	0.392333947904015	0.831	0.54	4.77363896170763e-38	3 CD4 EM	CD44
1.47525994611265e-41	0.383881127976112	0.891	0.661	3.49548091631931e-37	3 CD4 EM	GSTK1
1.33655295662005e-38	0.336063733648432	0.856	0.598	3.16682857541556e-34	3 CD4 EM	LEPROTL1
1.64783500129196e-38	0.261885057355737	1	0.973	3.90438025206117e-34	3 CD4 EM	RPSA
3.64452184341636e-38	0.629454575126881	0.857	0.61	8.63533005579072e-34	3 CD4 EM	FOS
7.90288835759959e-38	0.493173592952572	0.478	0.178	1.87251036744965e-33	3 CD4 EM	MAL
8.51050509214678e-38	0.256452609074091	0.998	0.96	2.01647907653326e-33	3 CD4 EM	RPS2
3.16589812870017e-33	0.501551653559027	0.467	0.203	7.50127902614219e-29	3 CD4 EM	GATA3
4.70826078244534e-33	0.335754645686344	0.866	0.641	1.1155753097926e-28	3 CD4 EM	CD69
7.48958340295907e-33	0.40426341969737	0.469	0.186	1.77458189149712e-28	3 CD4 EM	RCAN3
7.62019916393983e-33	0.366958757042334	0.198	0.038	1.8055299899039e-28	3 CD4 EM	CRIP2
2.97374917597819e-32	0.518119566254559	0.353	0.099	7.04600129756271e-28	3 CD4 EM	AQP3
1.25653193901915e-29	0.322162812177003	0.238	0.068	2.97722677631197e-25	3 CD4 EM	TNFRSF25
3.51359352643698e-29	0.359996237734177	0.867	0.649	8.32510850153978e-25	3 CD4 EM	TAGLN2
3.96205580999478e-29	0.361634826565983	0.88	0.676	9.38769503620164e-25	3 CD4 EM	NFKBIA
2.22619314711761e-28	0.347264807553518	0.163	0.019	5.27474204278048e-24	3 CD4 EM	CCR6
3.05022009049852e-28	0.255537320594928	0.972	0.832	7.22719148242719e-24	3 CD4 EM	ITM2B
7.5401900811385e-28	0.278102819783049	0.811	0.607	1.78657263782496e-23	3 CD4 EM	DNAJB1
1.08148264445007e-27	0.36477399850013	0.362	0.142	2.56246497776e-23	3 CD4 EM	PAG1
4.73045339995259e-27	0.274503239270745	0.497	0.262	1.12083362858477e-22	3 CD4 EM	CAMK4
1.98884936430268e-26	0.364181148214922	0.464	0.222	4.71237968377877e-22	3 CD4 EM	TTC39C
2.63112144036014e-26	0.345433698350449	0.647	0.39	6.23417914078933e-22	3 CD4 EM	RNASET2
3.42200290750431e-26	0.365638510677956	0.326	0.131	8.10809368904072e-22	3 CD4 EM	NELL2
1.02910715518394e-24	0.285927535502425	0.957	0.827	2.43836649349284e-20	3 CD4 EM	TXNIP
1.62736573645887e-24	0.29295406595796	0.679	0.44	3.85588037596564e-20	3 CD4 EM	EML4
1.57788403451442e-23	0.377904782311404	0.357	0.142	3.73863843137847e-19	3 CD4 EM	TRADD
3.5259670565857e-23	0.298854292011193	0.364	0.178	8.35442634387416e-19	3 CD4 EM	SOD2
1.75499153509597e-22	0.264663785768015	0.756	0.53	4.1582769432564e-18	3 CD4 EM	CNN2
2.22570576100076e-22	0.359357703473043	0.644	0.39	5.27358723011521e-18	3 CD4 EM	SLC2A3
3.39950471448977e-22	0.304824140760872	0.777	0.509	8.05478647051206e-18	3 CD4 EM	SPOCK2
4.106037509715e-22	0.264831315695006	0.281	0.121	9.72884527551872e-18	3 CD4 EM	CD4
6.05017864821254e-22	0.336905399752409	0.5	0.259	1.43352932890748e-17	3 CD4 EM	PBXIP1
8.80476682701278e-22	0.273262033911478	0.425	0.237	2.08620145199241e-17	3 CD4 EM	PTGER4
1.17564661971771e-21	0.281693039637562	0.179	0.038	2.78557710075915e-17	3 CD4 EM	CAPG
1.60146612649414e-21	0.402676777552685	0.179	0.019	3.79451384011522e-17	3 CD4 EM	TNFRSF4
1.62682506891216e-21	0.301938179750671	0.329	0.149	3.85459931828048e-17	3 CD4 EM	SOCS3
2.93509546191611e-21	0.291741034797406	0.362	0.189	6.95441518746403e-17	3 CD4 EM	PIM3
4.13633473400778e-21	0.559297387519528	0.248	0.057	9.80063151875804e-17	3 CD4 EM	LMNA
1.05433512870693e-20	0.285378683654196	0.261	0.109	2.4981416539582e-16	3 CD4 EM	SNX9
1.20021948043093e-20	0.347129619254326	0.757	0.525	2.84380003693305e-16	3 CD4 EM	ANXA1
3.88636308576312e-20	0.269413074086189	0.603	0.385	9.20834869540715e-16	3 CD4 EM	RHOH
4.36081022171865e-20	0.280198996894166	0.535	0.307	1.03325037393402e-15	3 CD4 EM	ITGB1
4.72847047751964e-20	0.423762052068669	0.431	0.226	1.1203637949435e-15	3 CD4 EM	TOB1
8.81816560672939e-20	0.291537443452784	0.621	0.38	2.08937615885846e-15	3 CD4 EM	FOXP1
1.43841853412698e-19	0.283583303790299	0.419	0.235	3.40818887476047e-15	3 CD4 EM	PIM1
1.21569472768892e-18	0.269510568031534	0.529	0.334	2.88046708778613e-14	3 CD4 EM	CD5
1.91498741461729e-18	0.301690027550974	0.466	0.261	4.53737118019421e-14	3 CD4 EM	RHBDD2
6.12853060964102e-18	0.287027300054413	0.31	0.141	1.45209404264834e-13	3 CD4 EM	PDE4B
1.25543035152025e-17	0.264139184654823	0.186	0.061	2.97461667489209e-13	3 CD4 EM	FXYD7
1.30654656574567e-17	0.292446853372961	0.349	0.163	3.0957314328778e-13	3 CD4 EM	INPP4B
1.40487730454149e-17	0.260953814134618	0.227	0.078	3.3287162853806e-13	3 CD4 EM	NPDC1
1.549926311787e-16	0.266114242903278	0.235	0.084	3.67239540314811e-12	3 CD4 EM	CD28
3.81020248825063e-16	0.26362722614214	0.367	0.2	9.02789377566105e-12	3 CD4 EM	S1PR1
5.16227034317305e-16	0.284929753352952	0.137	0.04	1.22314833511142e-11	3 CD4 EM	DUSP4
8.91519063392106e-16	0.350947658372958	0.48	0.259	2.11236526880126e-11	3 CD4 EM	CSRNP1
1.3821722456685e-14	0.333808649381568	0.543	0.325	3.27491891888694e-10	3 CD4 EM	NR3C1
6.73427286887722e-13	0.264338540503042	0.25	0.095	1.59561861355177e-08	3 CD4 EM	AP3M2
1.71526131681106e-12	0.275868242117545	0.438	0.244	4.06414016405213e-08	3 CD4 EM	PER1
1.83698789714599e-12	0.32251859083917	0.252	0.101	4.35255912349771e-08	3 CD4 EM	PASK
2.5075846083651e-12	0.411399579487186	0.382	0.195	5.94147097106028e-08	3 CD4 EM	RGCC
3.44798781629037e-162	1.11736070955073	0.914	0.509	8.16966233191841e-158	4 CD8 memory	DUSP2
3.8661755065825e-124	1.49422477499924	0.587	0.111	9.16051624529657e-120	4 CD8 memory	GZMK
5.93315752481861e-117	0.817987955116086	0.845	0.404	1.40580234393052e-112	4 CD8 memory	CD8A
1.60350242668138e-112	0.565910586596705	0.995	0.692	3.79933864977886e-108	4 CD8 memory	CCL5
2.39212417032728e-101	0.759755272423481	0.822	0.38	5.66789900917346e-97	4 CD8 memory	CD8B
4.98097374140035e-95	0.804683684698691	0.98	0.842	1.1801919182874e-90	4 CD8 memory	CD74
2.67605080949352e-92	0.835975466767733	0.738	0.286	6.34063478801394e-88	4 CD8 memory	CMC1
5.19041400337593e-92	0.363002150884981	0.973	0.616	1.22981669395989e-87	4 CD8 memory	CST7
1.7638777032687e-81	0.599374129142194	0.84	0.44	4.17933183012487e-77	4 CD8 memory	GZMA
3.95769093511485e-79	0.560698243585304	0.87	0.557	9.37735290166113e-75	4 CD8 memory	GZMM
8.09388694566698e-72	0.384567691164137	1	0.962	1.91776557290634e-67	4 CD8 memory	HLA-A
1.13864650171724e-68	0.549932438142936	0.806	0.476	2.69790902116883e-64	4 CD8 memory	HLA-DPA1
4.01148237308578e-67	0.442136084840162	0.96	0.768	9.50480633478946e-63	4 CD8 memory	SRGN
6.36354254604491e-60	0.406687426579782	0.906	0.612	1.50777777085988e-55	4 CD8 memory	CTSW
3.91442017039919e-54	0.674705763560273	0.352	0.079	9.27482715174383e-50	4 CD8 memory	HLA-DQA2
5.41164375954368e-52	0.699029798541246	0.613	0.266	1.28223487238628e-47	4 CD8 memory	HLA-DRB5
4.15852194675538e-51	0.55747552909936	0.718	0.382	9.85320190064219e-47	4 CD8 memory	HLA-DRB1
2.24732169439134e-50	0.433980216738739	0.775	0.48	5.32480402269084e-46	4 CD8 memory	HLA-DPB1
8.34999876683586e-46	0.263601877359602	1	0.96	1.97844870781409e-41	4 CD8 memory	HLA-C
1.61508505692441e-45	0.450546961687643	0.647	0.367	3.8267825338767e-41	4 CD8 memory	FYN
4.96639208150457e-45	0.27319083116062	1	0.971	1.17673693979169e-40	4 CD8 memory	HLA-B
2.71068471829893e-43	0.540988366962924	0.478	0.212	6.42269637153747e-39	4 CD8 memory	KLRG1
1.27666549284846e-39	0.342961768358114	0.503	0.271	3.02493121875515e-35	4 CD8 memory	APMAP
2.27580720364718e-38	0.376933383429336	0.898	0.686	5.39229758832163e-34	4 CD8 memory	LITAF
3.67769214366965e-36	0.273268060584539	0.986	0.883	8.71392376521087e-32	4 CD8 memory	CD3E
2.93069068705232e-31	0.459901766377071	0.739	0.527	6.94397851390177e-27	4 CD8 memory	PIK3R1
8.67602329371991e-30	0.316634953531726	0.624	0.358	2.055696959214e-25	4 CD8 memory	LYAR
6.50470658682609e-29	0.387595409927811	0.858	0.703	1.54122517868257e-24	4 CD8 memory	CXCR4
2.63834600592972e-28	0.507945025254939	0.573	0.377	6.25129702644987e-24	4 CD8 memory	TUBA4A
1.08299181753057e-27	0.257145795914636	0.878	0.695	2.56604081245694e-23	4 CD8 memory	ITGB2
1.19723556060276e-25	0.400742598344158	0.287	0.098	2.83672993729219e-21	4 CD8 memory	ENC1
1.42826585852267e-25	0.261626672734727	0.866	0.686	3.38413312518362e-21	4 CD8 memory	GUK1
1.79558741427366e-25	0.316330590673082	0.533	0.278	4.25446481938e-21	4 CD8 memory	KLRD1
1.62149994418917e-24	0.356011600491842	0.391	0.191	3.84198196776181e-20	4 CD8 memory	TPST2
3.10079605559082e-23	0.375662730374351	0.323	0.12	7.3470261741169e-19	4 CD8 memory	HLA-DQA1
5.07943084192954e-23	0.396926405807451	0.195	0.05	1.20352034368678e-18	4 CD8 memory	XCL2
5.09127662348784e-23	0.263278622012592	0.656	0.504	1.20632708316921e-18	4 CD8 memory	LCK
2.51285638546341e-22	0.354665527353486	0.458	0.263	5.953961919717e-18	4 CD8 memory	GABARAPL1
3.8400381718234e-22	0.270869859608307	0.747	0.596	9.09858644431837e-18	4 CD8 memory	CALR
9.77373231206124e-22	0.264091181682056	0.626	0.344	2.31578813401979e-17	4 CD8 memory	CCL4
1.05405250002083e-21	0.319259999270648	0.418	0.239	2.49747199354936e-17	4 CD8 memory	SH2D2A
6.33229185782542e-21	0.367750071496181	0.593	0.378	1.50037323279316e-16	4 CD8 memory	HERPUD1
1.12267180529288e-20	0.343658684013112	0.427	0.225	2.66005857546094e-16	4 CD8 memory	MAP3K8
3.57673123288611e-20	0.315535896057397	0.359	0.182	8.47470698320036e-16	4 CD8 memory	SAMD3
6.17119476764569e-20	0.268504690507208	0.458	0.268	1.46220288824597e-15	4 CD8 memory	MATK
1.99268498456553e-19	0.470629381955952	0.657	0.476	4.72146780242957e-15	4 CD8 memory	COTL1
6.05961224760907e-19	0.368992617679992	0.255	0.118	1.43576452594849e-14	4 CD8 memory	RGS1
6.55404001393936e-19	0.283746272052228	0.915	0.772	1.55291424090279e-14	4 CD8 memory	ZFP36
4.21829122088206e-18	0.282928669108132	0.947	0.846	9.99481921875795e-14	4 CD8 memory	ZFP36L2
6.54196069812115e-18	0.252447617662819	0.329	0.167	1.55005216781283e-13	4 CD8 memory	FCRL6
7.5658295895407e-18	0.278742539782274	0.77	0.607	1.79264766294577e-13	4 CD8 memory	LCP1
1.14426354011601e-17	0.35604316940742	0.332	0.136	2.71121803195087e-13	4 CD8 memory	AOAH
2.48607039507546e-17	0.27796101701622	0.771	0.62	5.8904951940918e-13	4 CD8 memory	DNAJB1
3.36109900917191e-17	0.270135898183111	0.3	0.167	7.96378799233193e-13	4 CD8 memory	APOBEC3G
3.50529032687509e-17	0.287171522467594	0.305	0.144	8.30543490049784e-13	4 CD8 memory	HLA-DQB1
4.09690351368467e-17	0.256420952974407	0.458	0.293	9.70720318532446e-13	4 CD8 memory	AKNA
4.88045092797789e-17	0.274068077927683	0.663	0.483	1.15637404287508e-12	4 CD8 memory	PPP1CA
5.66325531340625e-17	0.25232362383574	0.524	0.359	1.34185171395848e-12	4 CD8 memory	ITGA4
5.69514655013703e-17	0.306921570130502	0.673	0.495	1.34940802358947e-12	4 CD8 memory	WIPF1
1.08829697420953e-16	0.381051021160876	0.209	0.114	2.57861085069206e-12	4 CD8 memory	SELK
1.38933584547024e-16	0.263701336881339	0.372	0.278	3.29189235225718e-12	4 CD8 memory	FAM177A1
2.36951768951267e-16	0.259531845363303	0.309	0.14	5.61433521353131e-12	4 CD8 memory	LAG3
2.72657753071137e-15	0.262291954363657	0.608	0.376	6.46035280126753e-11	4 CD8 memory	C12orf75
2.6133839136998e-14	0.343107977629616	0.231	0.131	6.1921518451203e-10	4 CD8 memory	C9orf142
3.39191447473402e-14	0.402593295734253	0.415	0.252	8.03680215643478e-10	4 CD8 memory	HLA-DRA
1.09746718352095e-13	0.605009571901608	0.107	0.026	2.60033874463453e-09	4 CD8 memory	TRBV27
1.46205041740862e-13	0.274807969469965	0.14	0.06	3.46418225900798e-09	4 CD8 memory	TMEM2
1.79275253144203e-13	0.273087092183413	0.815	0.669	4.24774784799875e-09	4 CD8 memory	SRSF7
2.02549445213864e-13	0.283637855116047	0.51	0.366	4.79920655489729e-09	4 CD8 memory	PDCD4
2.23719039056195e-13	0.29420157629556	0.707	0.548	5.30079891139749e-09	4 CD8 memory	CD7
2.8826766076272e-13	0.313344110852742	0.663	0.517	6.83021395411188e-09	4 CD8 memory	SRSF2
5.19647911046546e-13	0.388461245306219	0.517	0.345	1.23125376043368e-08	4 CD8 memory	NR4A2
4.60201768060344e-12	0.261124785610811	0.567	0.416	1.09040206924218e-07	4 CD8 memory	ANXA6
2.76605471154294e-11	0.274963601253968	0.759	0.61	6.55389003352985e-07	4 CD8 memory	HSPA5
1.29968754678875e-10	0.323928951622499	0.274	0.188	3.07947967336126e-06	4 CD8 memory	ATP5E
6.72082682949674e-10	0.277875666848134	0.426	0.296	1.59243270898096e-05	4 CD8 memory	SRRT
1.67185452594301e-09	0.293743377454122	0.306	0.187	3.96129211376936e-05	4 CD8 memory	CREM
7.63683626821815e-09	0.325614920413155	0.683	0.589	0.000180947198539161	4 CD8 memory	LDHA
1.31287796185144e-08	0.311427442222403	0.165	0.077	0.00031107330428108	4 CD8 memory	CXCR3
3.82290143085007e-08	0.25964427903198	0.185	0.06	0.000905798265025616	4 CD8 memory	CD160
0	2.77034400128182	0.93	0.058	0	5 CD8 T-LGLL	TRBV7-3
6.83264823551539e-212	0.7285703820594	1	0.998	1.61892767292302e-207	5 CD8 T-LGLL	RPL39
8.48448709624437e-205	0.810513939507913	0.999	0.998	2.01031437258414e-200	5 CD8 T-LGLL	TMSB4X
6.94475262953223e-199	0.759641078899163	0.997	0.998	1.64548968804137e-194	5 CD8 T-LGLL	TMSB10
2.04041370050979e-187	0.655909342256289	0.999	0.999	4.8345562219879e-183	5 CD8 T-LGLL	RPS27
2.12188529059085e-159	0.947002694502288	0.992	0.676	5.02759500752595e-155	5 CD8 T-LGLL	NKG7
4.67265324891377e-155	0.655699246140322	0.997	0.998	1.10713846079763e-150	5 CD8 T-LGLL	RPS15
9.21712130368819e-152	0.468254726434571	1	1	2.18390472169588e-147	5 CD8 T-LGLL	B2M
8.38701307586274e-145	0.876585031035204	0.987	0.984	1.98721887819492e-140	5 CD8 T-LGLL	RPS29
6.30047762653312e-139	0.964102132439369	0.99	0.991	1.49283516883076e-134	5 CD8 T-LGLL	MT-ND3
1.90414163433484e-121	2.21346780606423	0.463	0.05	4.51167318839296e-117	5 CD8 T-LGLL	PTGDS
3.20195082846467e-99	0.404060456139623	1	1	7.58670229296418e-95	5 CD8 T-LGLL	RPL41
8.98307682805631e-90	0.554920392283614	0.997	0.998	2.12845022363966e-85	5 CD8 T-LGLL	RPL37
2.5552913042108e-83	0.472134321130992	0.998	1	6.05450721619708e-79	5 CD8 T-LGLL	MT-CO2
3.21429885957097e-81	0.981082005431184	0.901	0.891	7.61595971786746e-77	5 CD8 T-LGLL	IL32
1.27531115028784e-75	0.400804829285866	0.998	0.998	3.02172223949201e-71	5 CD8 T-LGLL	RPS15A
9.44575960597315e-67	0.840789847799941	0.815	0.643	2.23807828103928e-62	5 CD8 T-LGLL	CST7
5.47277308663751e-64	1.13236164644167	0.808	0.721	1.29671885514789e-59	5 CD8 T-LGLL	ATP5F1E
8.16254550424906e-63	0.519102777621424	0.998	0.999	1.93403353177677e-58	5 CD8 T-LGLL	RPS19
8.09081091534009e-60	0.718430825993202	0.935	0.98	1.91703673828068e-55	5 CD8 T-LGLL	PFN1
2.34458702297044e-47	0.574618658827927	0.984	0.996	5.55526449222615e-43	5 CD8 T-LGLL	RPS21
2.25067159736687e-46	0.783502167388921	0.945	0.985	5.33274128280105e-42	5 CD8 T-LGLL	RPL26
1.84995123498514e-41	0.503199685287482	0.971	0.995	4.3832744561738e-37	5 CD8 T-LGLL	RPL36
9.64541498219555e-40	0.699952867697027	0.914	0.968	2.28538462588141e-35	5 CD8 T-LGLL	SH3BGRL3
8.77814158693492e-39	0.455746516256705	0.901	0.711	2.07989286760836e-34	5 CD8 T-LGLL	CCL5
6.00660031997942e-38	0.35445231533613	0.996	0.998	1.42320387981592e-33	5 CD8 T-LGLL	RPS28
1.42054714929024e-36	0.308162465506093	0.997	0.999	3.36584441552829e-32	5 CD8 T-LGLL	RPL34
1.408649084241e-32	1.29391158188675	0.393	0.267	3.33765314020062e-28	5 CD8 T-LGLL	KLRB1
5.83890320507169e-32	0.871752384714664	0.602	0.459	1.38346972540969e-27	5 CD8 T-LGLL	FGFBP2
4.02558517454534e-29	1.31010809287711	0.22	0.088	9.53822151256773e-25	5 CD8 T-LGLL	LINC01871
6.42533657864592e-27	0.601938913767651	0.672	0.532	1.52241924894436e-22	5 CD8 T-LGLL	GZMH
5.29750262485411e-26	0.905613492209628	0.52	0.373	1.25519027193293e-21	5 CD8 T-LGLL	RPS4Y1
1.480499687062e-24	0.250194896485733	0.993	0.999	3.50789595852471e-20	5 CD8 T-LGLL	RPL11
2.78231736064301e-24	0.59730082673089	0.887	0.922	6.59242275430755e-20	5 CD8 T-LGLL	S100A4
1.58902770242973e-23	0.854850138669446	0.723	0.85	3.765042238137e-19	5 CD8 T-LGLL	HCST
2.49577953832441e-22	0.576610459901648	0.939	0.99	5.91350003810587e-18	5 CD8 T-LGLL	RPL37A
4.58137038262879e-22	0.890494759797342	0.688	0.8	1.08550989846007e-17	5 CD8 T-LGLL	IFITM2
6.6322827112856e-22	1.07291414090763	0.22	0.11	1.57145306561201e-17	5 CD8 T-LGLL	LINC02446
4.41330967205549e-20	0.284929035508681	0.388	0.821	1.04568959369683e-15	5 CD8 T-LGLL	MIF
2.42727289829824e-19	0.388415569968175	0.939	0.968	5.75118040522785e-15	5 CD8 T-LGLL	RPS26
8.74471403979838e-19	1.03584606442856	0.209	0.15	2.07197254458983e-14	5 CD8 T-LGLL	CLIC3
6.47733281529983e-18	0.823816453606456	0.501	0.555	1.53473923725714e-13	5 CD8 T-LGLL	LGALS1
1.09193039494412e-14	0.88431037484341	0.155	0.126	2.58721987778061e-10	5 CD8 T-LGLL	BATF
1.24960952101962e-14	0.259680913298283	0.21	0.568	2.96082479910389e-10	5 CD8 T-LGLL	EID1
7.14376810346566e-14	0.364990099506291	0.978	0.997	1.69264441443515e-09	5 CD8 T-LGLL	RPLP2
2.08112104158911e-12	0.267956755703308	0.275	0.709	4.93100819594123e-08	5 CD8 T-LGLL	COX5B
2.20912970357441e-12	0.869839277471254	0.613	0.801	5.23431191964921e-08	5 CD8 T-LGLL	CD3D
5.81711754441005e-12	0.258700971700663	0.389	0.834	1.37830783097252e-07	5 CD8 T-LGLL	EIF3K
1.65489289761475e-11	0.527105040890082	0.383	0.374	3.92110323160839e-07	5 CD8 T-LGLL	CCL4
8.23325223368134e-11	0.722272907681683	0.109	0.089	1.95078678424846e-06	5 CD8 T-LGLL	FABP5
9.1330397274615e-11	0.42963010081693	0.359	0.754	2.16398243302473e-06	5 CD8 T-LGLL	COX6C
1.07826028548093e-10	1.03211724431252	0.352	0.385	2.55482992041852e-06	5 CD8 T-LGLL	ATP5ME
1.19555340635975e-10	0.304852757867274	0.128	0.372	2.83274424102878e-06	5 CD8 T-LGLL	NDUFA2
3.02753947283743e-10	0.947934145880136	0.274	0.329	7.17345202694101e-06	5 CD8 T-LGLL	PTPRCAP
3.53492299626111e-10	0.942471763479769	0.205	0.237	8.37564654734107e-06	5 CD8 T-LGLL	NDUFB1
1.00018334005141e-09	0.25414711378336	0.164	0.469	2.36983440591781e-05	5 CD8 T-LGLL	H2AFZ
1.12281796690339e-09	0.889927228177329	0.231	0.266	2.66040489078088e-05	5 CD8 T-LGLL	ATP5MF
1.44436732122773e-09	0.273409456064045	0.205	0.554	3.42228393091699e-05	5 CD8 T-LGLL	TPI1
2.33673165595143e-09	0.381406556962369	0.294	0.675	5.53665198561131e-05	5 CD8 T-LGLL	COX6A1
3.70150296988497e-09	0.341372316737165	0.209	0.552	8.77034113684546e-05	5 CD8 T-LGLL	SPCS1
7.00495078796252e-09	0.320686589049974	0.404	0.805	0.000165975303969984	5 CD8 T-LGLL	C12orf57
1.09152224755592e-08	0.579228253765104	0.115	0.084	0.000258625281335899	5 CD8 T-LGLL	CCL3
1.13445984742721e-08	0.344161000523408	0.455	0.85	0.000268798916249403	5 CD8 T-LGLL	PSME1
1.25032155467887e-08	0.347615938909569	0.386	0.793	0.000296251189165613	5 CD8 T-LGLL	SUB1
1.79926736687052e-08	0.277986466981877	0.229	0.616	0.000426318409906302	5 CD8 T-LGLL	SOD1
2.14099060673952e-08	0.330816968745595	0.959	0.994	0.000507286314360863	5 CD8 T-LGLL	RPL21
3.91492489167407e-08	0.965296342443019	0.328	0.401	0.000927602303833254	5 CD8 T-LGLL	ATP5MPL
1.09428099836855e-07	0.676546901533493	0.433	0.487	0.00259278939753444	5 CD8 T-LGLL	GZMA
1.3897898876062e-07	0.801331149857183	0.343	0.333	0.00329296815969414	5 CD8 T-LGLL	CMC1
1.94029992821831e-07	0.804850099831311	0.182	0.218	0.00459734664992046	5 CD8 T-LGLL	BLOC1S1
2.63562565180368e-07	0.839585277126285	0.671	0.853	0.00624485141938365	5 CD8 T-LGLL	RPL36A
7.00786440275053e-07	0.33955967905205	0.138	0.376	0.0166044339158771	5 CD8 T-LGLL	ATP6V1F
7.31166591129408e-07	0.548411941894657	0.418	0.439	0.0173242612102202	5 CD8 T-LGLL	GZMB
8.91675885952918e-07	0.34834116236758	0.158	0.422	0.0211273684417684	5 CD8 T-LGLL	TBCA
9.27821433696585e-07	0.781456773749383	0.268	0.351	0.0219838010500069	5 CD8 T-LGLL	TRBC1
9.34024809338744e-07	0.714603936579069	0.126	0.142	0.0221307838324722	5 CD8 T-LGLL	AC116366.3
1.41601655938993e-06	0.317029572978224	0.218	0.526	0.033551096358185	5 CD8 T-LGLL	RNF213
1.45562988601312e-06	0.252812863652087	0.118	0.365	0.0344896945191949	5 CD8 T-LGLL	CSTB
1.6773698748104e-06	0.432575709266894	0.314	0.692	0.0397436018137576	5 CD8 T-LGLL	GABARAP
1.85631648256037e-06	0.354700519251369	0.141	0.379	0.0439835627377854	5 CD8 T-LGLL	DAD1
1.90540282652351e-06	0.358520741857315	0.169	0.44	0.0451466145716481	5 CD8 T-LGLL	COX5A
1.96165283206152e-06	0.259236997756121	0.113	0.335	0.0464794022028656	5 CD8 T-LGLL	FAM96B
4.29463811304054e-143	0.421290835997449	1	0.996	1.01757155450383e-138	6 CD4	RPS3A
9.36230453264558e-141	0.86460344789193	0.668	0.143	2.21830443596504e-136	6 CD4	NELL2
9.59294880124373e-133	0.366484790674551	1	0.998	2.27295328896669e-128	6 CD4	RPL32
1.15530744878847e-127	0.357480550178803	1	0.999	2.73738546915941e-123	6 CD4	RPL13
8.48373523640596e-124	0.389905317670653	1	0.997	2.01013622691403e-119	6 CD4	RPS8
7.11984580765362e-123	0.395747954942153	1	0.994	1.68697626566545e-118	6 CD4	RPS13
7.45447649746499e-113	0.364960155430771	1	0.998	1.76626366130936e-108	6 CD4	RPS12
2.19419763717728e-111	0.458805500524769	1	0.977	5.19893188152784e-107	6 CD4	RPS5
3.19143824728376e-110	0.704653124820924	0.769	0.292	7.56179378311413e-106	6 CD4	TCF7
3.10559488446524e-108	0.747343438000828	0.831	0.381	7.35839651925194e-104	6 CD4	NOSIP
9.98306766767753e-103	0.549260976936233	0.973	0.667	2.36538805317951e-98	6 CD4	LDHB
1.28419347223826e-101	0.343655961614688	1	0.996	3.04276801312134e-97	6 CD4	RPS23
3.78316883314687e-101	0.321640742398448	1	0.999	8.96384023325819e-97	6 CD4	RPLP1
4.83632865708229e-100	0.601676005184168	0.913	0.412	1.14591971200908e-95	6 CD4	CD8B
3.52257093222106e-98	0.456053521787137	0.944	0.466	8.34637956680457e-94	6 CD4	LTB
3.53076262215721e-98	0.746982212955505	0.721	0.225	8.36578895693929e-94	6 CD4	LEF1
2.37059523711516e-94	0.484702755024328	1	0.937	5.61688835482066e-90	6 CD4	EEF1B2
7.62239524538161e-92	0.35387808327101	1	0.994	1.80605032944072e-87	6 CD4	RPS6
8.86837908682794e-91	0.279845754680975	1	0.998	2.10127374083301e-86	6 CD4	RPS14
1.21276892038308e-89	0.303358463793738	1	0.998	2.87353467995566e-85	6 CD4	RPS28
3.1038293697496e-88	0.26687128982812	1	0.999	7.3542133086847e-84	6 CD4	RPL34
3.87983113850109e-88	0.716334654881329	0.578	0.139	9.19287189956448e-84	6 CD4	AIF1
1.80187012349005e-87	0.346167911547818	1	0.992	4.26935107059732e-83	6 CD4	RPS4X
1.59896390918899e-85	0.596607776088509	0.691	0.276	3.7885850864324e-81	6 CD4	SELL
1.73239836793383e-85	0.371439711927617	1	0.973	4.10474469298242e-81	6 CD4	RPL22
3.82646091314158e-82	0.271539735052488	1	0.998	9.06641648759766e-78	6 CD4	RPL19
2.08899977035272e-80	0.583790961479591	0.794	0.403	4.94967605587373e-76	6 CD4	RGS10
6.09284471766461e-80	0.285116746939922	1	0.993	1.44363862740345e-75	6 CD4	RPL18
1.22991740905577e-78	0.281579126823561	1	0.995	2.91416630901675e-74	6 CD4	RPL12
6.30203472768726e-78	0.450138701872832	0.995	0.844	1.49320410837822e-73	6 CD4	NPM1
1.66760364420132e-76	0.257995161121688	1	0.997	3.95122007457062e-72	6 CD4	RPS18
2.13290236833954e-76	0.362836457040901	1	0.974	5.05369887154371e-72	6 CD4	RPL5
2.83249334230561e-75	0.367217340544839	1	0.97	6.71130972525891e-71	6 CD4	RPL10A
2.25376708707953e-73	0.564026998914198	0.607	0.215	5.34007573612625e-69	6 CD4	RCAN3
2.58980693786911e-68	0.422352455247333	0.997	0.871	6.13628855858707e-64	6 CD4	PABPC1
2.89928006262542e-68	0.313899316738292	1	0.985	6.86955418038468e-64	6 CD4	RPL9
9.11813997150043e-68	0.653688745529084	0.513	0.127	2.16045208484731e-63	6 CD4	CCR7
8.55420454718033e-67	0.485529766752696	0.787	0.445	2.02683322540891e-62	6 CD4	NDFIP1
1.00168817332644e-66	0.348509027748178	1	0.969	2.37339995787967e-62	6 CD4	RPLP0
3.14113521111119e-66	0.4185015458107	0.997	0.862	7.44260576920686e-62	6 CD4	SARAF
2.99419845992055e-65	0.309774852735761	1	0.975	7.09445383093575e-61	6 CD4	RPS9
1.2400937273501e-64	0.497298348934022	0.765	0.391	2.93827807758333e-60	6 CD4	TMEM123
6.20828328461801e-64	0.395964253024151	1	0.913	1.47099064145739e-59	6 CD4	RPL4
1.71362860102687e-62	0.26671995397088	1	0.995	4.06027160727308e-58	6 CD4	RPS21
2.66370008411907e-62	0.45753546776304	0.932	0.626	6.31137097931173e-58	6 CD4	LEPROTL1
1.46357014565776e-60	0.403745543771749	0.981	0.804	3.46778310312149e-56	6 CD4	MT-ATP8
3.06008409859827e-60	0.384016179495958	1	0.965	7.25056326321874e-56	6 CD4	RPS2
7.73450073279683e-60	0.341988063069874	1	0.968	1.83261260362888e-55	6 CD4	EEF1A1
3.39125609879744e-59	0.438075152927542	0.774	0.403	8.03524220049066e-55	6 CD4	FOXP1
1.21727384319755e-56	0.48752894381499	0.653	0.285	2.88420864407227e-52	6 CD4	CAMK4
4.51716202920237e-55	0.256045493846627	1	0.991	1.07029637119921e-50	6 CD4	RPS25
6.15581952868208e-55	0.264560394926492	1	0.993	1.45855987912593e-50	6 CD4	TPT1
1.23027608957713e-54	0.535010843036651	0.354	0.061	2.91501616664405e-50	6 CD4	ACTN1
3.40561693723932e-54	0.567077040338128	0.562	0.206	8.06926877109485e-50	6 CD4	ABLIM1
7.0696594317522e-54	0.832381043868694	0.251	0.011	1.67508510575937e-49	6 CD4	S100B
1.52619622346495e-52	0.330816806481613	0.998	0.914	3.61616933187786e-48	6 CD4	RPL7
1.69319206483678e-52	0.443547098005246	0.733	0.4	4.01184927842427e-48	6 CD4	FLT3LG
1.70268601272734e-52	0.328926824684559	0.998	0.882	4.03434423855615e-48	6 CD4	EEF2
5.16800319045217e-52	0.536734509246117	0.414	0.114	1.22450667594574e-47	6 CD4	PASK
1.11728619936408e-51	0.477500526216898	0.567	0.211	2.64729792077325e-47	6 CD4	MAL
2.86466911446907e-50	0.832931292589824	0.259	0.029	6.78754699982302e-46	6 CD4	RP11-291B21.2
1.31646549967671e-49	0.331281474709104	0.888	0.497	3.11923335493401e-45	6 CD4	IL7R
2.61503145528956e-49	0.469274562905348	0.85	0.53	6.19605553016308e-45	6 CD4	SNHG8
3.77843517217837e-49	0.41390376905201	0.902	0.61	8.95262429695942e-45	6 CD4	EIF3E
1.59995226206142e-48	0.487369150134483	0.485	0.169	3.79092688972832e-44	6 CD4	SATB1
1.94217822417559e-48	0.513244673321521	0.549	0.199	4.60179708436164e-44	6 CD4	PDE3B
1.0364309129592e-45	0.460394140425336	0.412	0.121	2.45571940516553e-41	6 CD4	TRABD2A
3.30666631987311e-45	0.411739472666427	0.853	0.556	7.83481517830735e-41	6 CD4	CD7
3.36646038739604e-45	0.477583097967805	0.561	0.23	7.97649124189618e-41	6 CD4	CD55
4.54534934332836e-45	0.429488114524562	0.339	0.076	1.07697507340822e-40	6 CD4	SPINT2
1.3392371050625e-44	0.256007518565562	1	0.976	3.17318839673509e-40	6 CD4	RPSA
1.92992403392404e-44	0.461780884459589	0.506	0.199	4.57276200597963e-40	6 CD4	OXNAD1
3.7632918562038e-44	0.411500047270841	0.332	0.085	8.91674372408929e-40	6 CD4	BACH2
1.58310131504339e-43	0.472433564883342	0.551	0.225	3.75100025586381e-39	6 CD4	TGFBR2
7.19992069565203e-43	0.429237026431393	0.342	0.08	1.70594920962779e-38	6 CD4	TXK
1.21612816259181e-42	0.58932971478614	0.409	0.108	2.88149406844505e-38	6 CD4	LINC02446
1.48542184979367e-42	0.468272681932912	0.582	0.238	3.51955853090111e-38	6 CD4	NUCB2
1.81861678389909e-41	0.407435887356024	0.524	0.247	4.30903060777049e-37	6 CD4	TOB1
1.87089830731846e-41	0.429783397091601	0.756	0.423	4.43290644936036e-37	6 CD4	PIK3IP1
2.78051184720857e-39	0.33975414829165	0.779	0.493	6.58814477077599e-35	6 CD4	ST13
3.13442870550786e-39	0.364626641323011	0.718	0.437	7.42671537483032e-35	6 CD4	PRMT2
1.20242130288057e-38	0.387206341794007	0.793	0.479	2.84901703504523e-34	6 CD4	MGAT4A
1.31708146733972e-38	0.405065254546281	0.482	0.193	3.12069282871473e-34	6 CD4	CD27
4.33968191743067e-38	0.327826944254398	0.935	0.712	1.02824423351602e-33	6 CD4	HSP90AB1
4.4702225781738e-36	0.306897585700838	0.904	0.66	1.0591745376725e-31	6 CD4	EIF3H
3.29321113295731e-34	0.334946887755966	0.246	0.054	7.80293445842906e-30	6 CD4	TMIGD2
4.0820066332792e-34	0.341054742927058	0.716	0.426	9.67190651689173e-30	6 CD4	EIF2S3
1.04715842585986e-33	0.35433055682508	0.755	0.468	2.48113717423236e-29	6 CD4	2006-09-01
6.10938905898196e-33	0.332922227765684	0.837	0.568	1.44755864363519e-28	6 CD4	GYPC
1.4280333000457e-32	0.311172255802745	0.346	0.137	3.38358210112828e-28	6 CD4	MAML2
5.82001577975722e-31	0.253223089276819	0.139	0.009	1.37899453885568e-26	6 CD4	NT5E
9.89893391373189e-31	0.300149267897687	0.872	0.628	2.34545340151963e-26	6 CD4	EIF3L
3.37142204963265e-30	0.348566382997234	0.2	0.016	7.98824740439961e-26	6 CD4	CLEC11A
3.79620893948407e-30	0.256586840389915	0.996	0.948	8.99473746121356e-26	6 CD4	RPL38
2.93880582585236e-29	0.310238050144208	0.789	0.527	6.96320652377459e-25	6 CD4	NSA2
6.82813719936352e-29	0.382630421299059	0.586	0.286	1.61785882801719e-24	6 CD4	HSPB1
6.96520201058934e-29	0.251905698492825	0.826	0.574	1.65033496438904e-24	6 CD4	UXT
3.15687288155427e-28	0.308436743562499	0.172	0.029	7.47989460555469e-24	6 CD4	C1orf228
2.51478467412636e-27	0.258765653679088	0.265	0.079	5.958530806875e-23	6 CD4	APBA2
1.22712686156358e-26	0.312903384753264	0.245	0.061	2.90755438578874e-22	6 CD4	CARS
1.35472698993608e-25	0.313750103777536	0.688	0.41	3.20989012995455e-21	6 CD4	FBL
1.41090673263078e-25	0.251424565739009	0.126	0.003	3.34300241229537e-21	6 CD4	CD248
1.60430972099342e-25	0.364590401316043	0.328	0.102	3.80125145292182e-21	6 CD4	SERINC5
6.86499095606985e-24	0.260401733005308	0.172	0.038	1.62659095713119e-19	6 CD4	PCSK1N
2.0687442890928e-23	0.283097087929175	0.512	0.277	4.90168271857648e-19	6 CD4	ATM
7.2045379410801e-23	0.286189212381272	0.476	0.237	1.70704321975952e-18	6 CD4	SFXN1
7.48610933216829e-23	0.331161985159433	0.378	0.154	1.77375874516395e-18	6 CD4	IMPDH2
3.43987376078906e-22	0.250684844810108	0.851	0.606	8.1504368888136e-18	6 CD4	ANP32B
1.27081522806663e-21	0.286380468934349	0.538	0.314	3.01106960138108e-17	6 CD4	PPA1
4.0282050269304e-21	0.485251235904781	0.328	0.175	9.5444289908089e-17	6 CD4	GLTSCR2
4.18905133362115e-21	0.258328663413988	0.422	0.214	9.92553822988196e-17	6 CD4	PSMA1
7.44985824412309e-21	0.284206610145237	0.297	0.125	1.76516941236253e-16	6 CD4	LDLRAP1
1.50716627455279e-20	0.299300623791518	0.663	0.395	3.57107977092537e-16	6 CD4	RSL1D1
2.11872116432374e-20	0.281366386780251	0.573	0.335	5.02009792674868e-16	6 CD4	GCC2
4.39751502447092e-20	0.428616068399862	0.315	0.157	1.04194720989814e-15	6 CD4	FYB
6.10209409277476e-20	0.262196901488437	0.567	0.319	1.44583017434205e-15	6 CD4	ALKBH7
2.30347058287361e-19	0.708150951668781	0.341	0.201	5.45784319906073e-15	6 CD4	GNB2L1
2.54342137618483e-19	0.384211133422362	0.328	0.187	6.02638260873234e-15	6 CD4	ATP5L
4.41376650342082e-19	0.266537520611282	0.241	0.083	1.04579783532053e-14	6 CD4	RIC3
4.72242437200017e-19	0.265260559677686	0.227	0.104	1.11893123070172e-14	6 CD4	C11orf31
6.41238900701786e-19	0.250487600484255	0.44	0.242	1.51935145132281e-14	6 CD4	APEX1
3.6792638637913e-18	0.301642043871858	0.303	0.119	8.7176477988671e-14	6 CD4	SH3YL1
1.44724626392688e-17	0.290380238586283	0.323	0.122	3.42910529774835e-13	6 CD4	A1BG
1.56024818285414e-17	0.276685983139937	0.31	0.125	3.69685204445461e-13	6 CD4	SNX9
5.24705103629563e-17	0.252027896475542	0.371	0.188	1.24323627253989e-12	6 CD4	ATF7IP2
6.36755345905915e-17	0.252131958194915	0.482	0.27	1.50872811658948e-12	6 CD4	CHCHD10
2.78867812992883e-16	0.296783891181101	0.249	0.104	6.60749396105336e-12	6 CD4	CCDC109B
3.28345131385064e-16	0.27847378094697	0.216	0.093	7.77980954303772e-12	6 CD4	FAM65B
2.43610807023276e-15	0.31911168008866	0.523	0.294	5.7721144616095e-11	6 CD4	LYZ
3.36077020317032e-14	0.293745023807348	0.665	0.409	7.96300891939174e-10	6 CD4	RHOH
2.73815860326253e-13	0.259055719396939	0.195	0.063	6.48779299457025e-09	6 CD4	ARMH1
3.8138445928032e-13	0.298684268381136	0.331	0.189	9.03652337818789e-09	6 CD4	ATP5G2
2.22958406923685e-11	0.250738356443336	0.278	0.151	5.2827764936498e-07	6 CD4	AC090498.1
3.14158763435773e-11	0.300483553921967	0.109	0.054	7.44367774084719e-07	6 CD4	TRBV7-9
2.75688930131822e-10	0.275992908316009	0.383	0.217	6.5321735105434e-06	6 CD4	RGCC
1.35563165230655e-84	0.738640805157549	0.572	0.194	3.21203363697513e-80	7 CD4 treg	CD27
1.68354898519079e-80	0.925077239596426	0.348	0.005	3.98900096551105e-76	7 CD4 treg	FOXP3
2.04808512830149e-79	0.543970538115161	0.943	0.671	4.85273290299754e-75	7 CD4 treg	LDHB
1.97828590904154e-77	0.675670542914397	0.876	0.472	4.68735063288303e-73	7 CD4 treg	LTB
4.45640276165066e-71	0.803913849126206	0.665	0.281	1.05590007034551e-66	7 CD4 treg	SELL
3.81224661102235e-64	0.632910991864694	0.363	0.065	9.03273712015636e-60	7 CD4 treg	STAM
2.21656841226325e-63	0.644347637527308	0.347	0.051	5.25193719601654e-59	7 CD4 treg	CTLA4
6.57758236991657e-58	0.484595858831244	0.897	0.69	1.55849236672803e-53	7 CD4 treg	GSTK1
1.4231687380359e-52	0.661508003921893	0.271	0.022	3.37205600790225e-48	7 CD4 treg	RTKN2
1.84187333980875e-52	0.538774236367848	0.362	0.091	4.36413469134284e-48	7 CD4 treg	SHMT2
9.25934801180769e-51	0.53835652121426	0.642	0.322	2.19390991791771e-46	7 CD4 treg	ARID5B
2.44452144572258e-50	0.695644583508006	0.557	0.213	5.79204911349509e-46	7 CD4 treg	PELI1
4.89222254933627e-49	0.392748786901622	0.991	0.863	1.15916321083974e-44	7 CD4 treg	SARAF
8.67960942058163e-48	0.652411864136168	0.771	0.489	2.05654665611261e-43	7 CD4 treg	COTL1
2.29074323690447e-47	0.522421887689754	0.347	0.089	5.42768702552144e-43	7 CD4 treg	TIGIT
5.9871611964828e-47	0.500066604246228	0.888	0.63	1.41859797389463e-42	7 CD4 treg	LEPROTL1
2.61520929136673e-46	0.589770476063264	0.984	0.887	6.19647689496432e-42	7 CD4 treg	ACTG1
4.70110197988866e-46	0.613030204750085	0.29	0.049	1.11387910311482e-41	7 CD4 treg	DUSP4
1.12564320637442e-45	0.476570825427615	0.745	0.471	2.66709901318355e-41	7 CD4 treg	2006-09-01
3.14038267465263e-44	0.398783104167099	0.905	0.729	7.44082270932195e-40	7 CD4 treg	YWHAB
4.60838825549019e-44	0.586140902026889	0.553	0.251	1.09191151325585e-39	7 CD4 treg	TTC39C
1.54092869760609e-41	0.424022481290521	0.939	0.758	3.65107645610788e-37	7 CD4 treg	HSPA8
2.2041575936355e-41	0.535960677714137	0.6	0.311	5.22253100235994e-37	7 CD4 treg	FCMR
3.19990991034657e-41	0.342691679329549	0.977	0.845	7.58186654157517e-37	7 CD4 treg	FXYD5
3.38239555143536e-40	0.52011119560744	0.565	0.288	8.01424801957095e-36	7 CD4 treg	PBXIP1
1.41138476503187e-39	0.491063748000937	0.899	0.745	3.34413506226652e-35	7 CD4 treg	CORO1A
1.54925352309284e-39	0.384047146030763	0.79	0.577	3.67080129761617e-35	7 CD4 treg	ALDOA
9.32785918274919e-39	0.529983224131502	0.534	0.234	2.21014295476059e-34	7 CD4 treg	LEF1
1.42187870714276e-38	0.408018646842559	0.974	0.855	3.36899940870405e-34	7 CD4 treg	VIM
1.43183284599504e-38	0.322495298225638	0.936	0.758	3.39258474530064e-34	7 CD4 treg	PCBP1
1.21570786373765e-37	0.429789418356184	0.916	0.733	2.88049821234e-33	7 CD4 treg	AES
2.65601854761893e-37	0.377250312855653	1	0.975	6.29317034672829e-33	7 CD4 treg	ACTB
2.56689597272896e-36	0.454766577028261	0.573	0.297	6.082003317784e-32	7 CD4 treg	SAMHD1
5.30845862462382e-36	0.650168182327551	0.5	0.233	1.25778618651837e-31	7 CD4 treg	PMAIP1
3.70579464338149e-35	0.361027588702514	0.871	0.69	8.7805098280281e-31	7 CD4 treg	GMFG
6.02669515419124e-35	0.388254915817227	0.712	0.463	1.42796514983407e-30	7 CD4 treg	NAP1L1
1.18945759439393e-34	0.452612642826344	0.519	0.243	2.81830082415698e-30	7 CD4 treg	R3HDM4
1.23763482714452e-34	0.291430754348215	0.995	0.883	2.93245195943623e-30	7 CD4 treg	EEF2
1.40399259167923e-34	0.405040839507236	0.215	0.024	3.32662004672477e-30	7 CD4 treg	NCF4
2.70967691160998e-34	0.438088563876027	0.177	0.01	6.42030847436868e-30	7 CD4 treg	IL2RA
2.80267720857529e-34	0.447672716985931	0.485	0.221	6.64066337799828e-30	7 CD4 treg	RCAN3
5.3452409111904e-34	0.435409729222134	0.936	0.786	1.26650138149745e-29	7 CD4 treg	S100A10
1.90492165199036e-33	0.367592587863512	0.33	0.128	4.51352136222597e-29	7 CD4 treg	GLRX
5.88066718330909e-33	0.364406181568767	0.84	0.679	1.39336528241326e-28	7 CD4 treg	LIMD2
4.27927213002553e-31	0.476263472117765	0.619	0.41	1.01393073848825e-26	7 CD4 treg	UCP2
7.15640642542857e-31	0.327976631616339	0.652	0.397	1.69563893844105e-26	7 CD4 treg	TMEM123
1.2206914413803e-30	0.411675525212498	0.829	0.577	2.89230630120648e-26	7 CD4 treg	CD44
6.8017543836286e-30	0.418154702957891	0.486	0.25	1.61160768365696e-25	7 CD4 treg	SELPLG
1.19602545160372e-29	0.277587713219762	0.816	0.585	2.83386270502985e-25	7 CD4 treg	SOD1
1.45118979408736e-29	0.419323803042412	0.533	0.286	3.4384490981106e-25	7 CD4 treg	CORO1B
4.98647319744373e-29	0.489549701061711	0.446	0.217	1.18149495940232e-24	7 CD4 treg	MAL
1.55159877928798e-28	0.32176930229764	0.184	0.035	3.67635814764494e-24	7 CD4 treg	TBC1D4
1.90081007569354e-28	0.576559662304993	0.232	0.05	4.50377939334828e-24	7 CD4 treg	ID3
2.76682772487801e-28	0.342049085675048	0.826	0.609	6.55572161132596e-24	7 CD4 treg	ANP32B
4.31632405270394e-28	0.39349242214184	0.323	0.128	1.02270982104767e-23	7 CD4 treg	RGS1
4.63624376599309e-28	0.359239640592262	0.855	0.689	1.0985115979144e-23	7 CD4 treg	RAC2
5.06314316148078e-28	0.339069711274701	0.876	0.687	1.19966114068126e-23	7 CD4 treg	EVL
1.5625410161807e-27	0.348530604989204	0.982	0.901	3.70228468373854e-23	7 CD4 treg	ARHGDIB
3.95543626688247e-27	0.398381551512431	0.476	0.26	9.37201069075133e-23	7 CD4 treg	ARPC1B
9.96194260036014e-27	0.406591097811591	0.592	0.331	2.36038267972933e-22	7 CD4 treg	IL10RA
1.72303585163597e-26	0.288418798616942	0.624	0.395	4.08256114686627e-22	7 CD4 treg	SKAP1
2.43841832273489e-26	0.309931252118626	0.983	0.912	5.77758837388805e-22	7 CD4 treg	CD52
2.46868307749676e-26	0.459766801814438	0.65	0.367	5.84929768382082e-22	7 CD4 treg	USP15
4.38485390990416e-26	0.338034038312951	0.66	0.413	1.03894728541269e-21	7 CD4 treg	RHOG
6.63696404911402e-26	0.305968388843604	0.456	0.238	1.57256226179708e-21	7 CD4 treg	PRDX1
8.09914277636832e-26	0.465163173737108	0.34	0.132	1.91901088943271e-21	7 CD4 treg	AQP3
1.01225169098617e-25	0.473215687105373	0.513	0.302	2.39842915662262e-21	7 CD4 treg	ANXA2
2.64466314625547e-25	0.384147827915471	0.661	0.409	6.26626485873771e-21	7 CD4 treg	FOXP1
5.20052810442138e-25	0.337558423956282	0.324	0.138	1.2322131290616e-20	7 CD4 treg	THEM4
6.45075476785547e-25	0.415049209334091	0.953	0.89	1.52844183469568e-20	7 CD4 treg	IL32
1.73636153084059e-24	0.389006457809526	0.307	0.101	4.11413501117369e-20	7 CD4 treg	CD28
1.93374993143293e-24	0.349627228225845	0.397	0.182	4.58182708753719e-20	7 CD4 treg	NECAP2
1.96077401605886e-24	0.342554960456592	0.269	0.093	4.64585795364986e-20	7 CD4 treg	CD82
2.63272809256113e-24	0.328830094793769	0.678	0.472	6.23798594251435e-20	7 CD4 treg	PKM
3.43244951124846e-24	0.315066788217956	0.35	0.166	8.1328458719521e-20	7 CD4 treg	CLDND1
4.04346760834218e-24	0.454770334548117	0.337	0.123	9.58059215120595e-20	7 CD4 treg	SESN3
5.09284351461147e-24	0.364874075423778	0.528	0.305	1.20669834235204e-19	7 CD4 treg	PLP2
8.81790554843291e-24	0.291744400264194	0.398	0.2	2.08931454064569e-19	7 CD4 treg	CSK
8.93891512190344e-24	0.354958315347156	0.267	0.1	2.1179865489838e-19	7 CD4 treg	DUSP10
9.0075025414867e-24	0.253586136394267	0.159	0.038	2.13423765217986e-19	7 CD4 treg	HAPLN3
1.46531297764419e-23	0.354303317985939	0.632	0.412	3.47191256923015e-19	7 CD4 treg	RHOH
1.51041338969768e-23	0.31584393342333	0.413	0.205	3.57877348554968e-19	7 CD4 treg	ELOVL5
1.78955723306355e-23	0.519919360246988	0.319	0.129	4.24017690802078e-19	7 CD4 treg	LGALS3
3.04855654184982e-23	0.31250802484909	0.488	0.285	7.22324987025897e-19	7 CD4 treg	FKBP1A
3.32690142065866e-23	0.37521586159141	0.652	0.429	7.88276022610863e-19	7 CD4 treg	LAT
4.62318709169615e-23	0.2997885206782	0.547	0.327	1.09541794950649e-18	7 CD4 treg	NDUFV2
5.35738122053012e-23	0.373005775519644	0.723	0.468	1.26937790639241e-18	7 CD4 treg	SMCHD1
5.81001435136053e-23	0.420099636944931	0.735	0.559	1.37662480041136e-18	7 CD4 treg	CNN2
1.1766855950806e-22	0.374080803992542	0.51	0.286	2.78803884898396e-18	7 CD4 treg	RHBDD2
1.86377904960364e-22	0.3379848336607	0.638	0.428	4.41603808013085e-18	7 CD4 treg	PIK3IP1
2.97444299827105e-22	0.251291800652747	0.994	0.918	7.04764524010343e-18	7 CD4 treg	UBC
3.54470006060263e-22	0.336441920051996	0.144	0.023	8.39881232359186e-18	7 CD4 treg	AC133644.2
4.22626617847941e-22	0.345755057985096	0.771	0.579	1.00137150832891e-17	7 CD4 treg	SAT1
7.12370157893874e-22	0.369490257659691	0.452	0.236	1.68788985211374e-17	7 CD4 treg	GBP5
9.14453054106235e-22	0.330836861490656	0.313	0.116	2.16670506639931e-17	7 CD4 treg	DNPH1
1.38466988862572e-21	0.387974577836606	0.375	0.152	3.28083683410979e-17	7 CD4 treg	CMTM7
1.52493881808298e-21	0.257424892852284	0.18	0.047	3.61319003556581e-17	7 CD4 treg	SUSD3
1.6465858393763e-21	0.415431765267901	0.138	0.022	3.90142048781821e-17	7 CD4 treg	HPGD
1.829162107506e-21	0.321108760254153	0.313	0.121	4.33401669752472e-17	7 CD4 treg	CCM2
4.72725580860298e-21	0.2570776099303	0.176	0.049	1.12007599129039e-16	7 CD4 treg	SGMS1
5.03385594653282e-21	0.346337438689189	0.52	0.306	1.19272182797149e-16	7 CD4 treg	CDC25B
6.51650711522468e-21	0.270243548492648	0.645	0.44	1.54402119588134e-16	7 CD4 treg	ANXA11
8.16824601512421e-21	0.311827022574283	0.18	0.044	1.93538421082353e-16	7 CD4 treg	SETD7
9.4856011652945e-21	0.329440525134406	0.34	0.159	2.24751834010488e-16	7 CD4 treg	DGKA
1.31051849596697e-20	0.322688128558786	0.517	0.291	3.10514252434414e-16	7 CD4 treg	CAMK4
2.97672732576828e-20	0.258785132834319	0.518	0.33	7.05305772567537e-16	7 CD4 treg	PSIP1
4.40265901195141e-20	0.348055316671045	0.658	0.422	1.04316602629177e-15	7 CD4 treg	RNASET2
5.28706711313459e-20	0.30624163968147	0.232	0.071	1.25271768178611e-15	7 CD4 treg	SIRPG
7.53557777449135e-20	0.280777261214111	0.762	0.532	1.78547979788798e-15	7 CD4 treg	EZR
9.50903341956608e-20	0.363412172609723	0.849	0.679	2.25307037843199e-15	7 CD4 treg	HMGN2
1.24778707285335e-19	0.328198327343632	0.726	0.516	2.95650669041872e-15	7 CD4 treg	ISG20
1.64632001607914e-19	0.443237990020789	0.53	0.358	3.90079064609792e-15	7 CD4 treg	TUBB
1.76776986214791e-19	0.32055590578064	0.988	0.936	4.18855391137327e-15	7 CD4 treg	GAPDH
2.46765907247201e-19	0.38816489517225	0.556	0.335	5.84687140631518e-15	7 CD4 treg	ITGB1
2.62414803894778e-19	0.32689322209811	0.158	0.037	6.21765636348288e-15	7 CD4 treg	CCR6
3.99468577780866e-19	0.269565846838389	0.433	0.24	9.46500848193983e-15	7 CD4 treg	CACYBP
4.67816021581298e-19	0.360339652713911	0.482	0.26	1.10844328153473e-14	7 CD4 treg	ANXA5
7.13626026626244e-19	0.335696656621409	0.555	0.322	1.69086550748822e-14	7 CD4 treg	EIF3A
7.45524249211567e-19	0.321654622293129	0.488	0.266	1.76644515608189e-14	7 CD4 treg	RCSD1
1.50617454741964e-18	0.298586109860505	0.835	0.677	3.56872997265611e-14	7 CD4 treg	TAGLN2
1.69003580931095e-18	0.269396736067956	0.3	0.125	4.00437084658136e-14	7 CD4 treg	PFKL
1.83077014639294e-18	0.271520572609152	0.26	0.104	4.33782678486343e-14	7 CD4 treg	P2RY10
1.83452756595654e-18	0.343057878413779	0.239	0.106	4.34672961477743e-14	7 CD4 treg	CCDC109B
2.03026168745952e-18	0.307972550420559	0.716	0.516	4.81050204226658e-14	7 CD4 treg	LCK
2.71342245603441e-18	0.301480160384631	0.288	0.132	6.42918316732793e-14	7 CD4 treg	S1PR4
3.52702573888222e-18	0.35387808134735	0.41	0.221	8.35693478570753e-14	7 CD4 treg	PIM2
3.73462801854993e-18	0.32046439435347	0.226	0.068	8.8488276271522e-14	7 CD4 treg	RNF214
3.90525369264379e-18	0.25770330080015	0.579	0.372	9.25310809935019e-14	7 CD4 treg	OCIAD2
6.11040396065276e-18	0.373875092574727	0.342	0.145	1.44779911443706e-13	7 CD4 treg	BIRC3
9.39241853984947e-18	0.729993091904232	0.184	0.083	2.22543964883193e-13	7 CD4 treg	STMN1
1.83571297866646e-17	0.291585061708336	0.25	0.097	4.34953833165232e-13	7 CD4 treg	FAM102A
2.30510026659382e-17	0.329152829412228	0.621	0.428	5.4617045716674e-13	7 CD4 treg	ZYX
2.35459321533578e-17	0.330850046386846	0.275	0.097	5.57897316441661e-13	7 CD4 treg	MIR4435-2HG
2.98618280934296e-17	0.344648059042888	0.402	0.19	7.07546154845721e-13	7 CD4 treg	GBP2
2.99852678813086e-17	0.25160469652691	0.717	0.571	7.10470937179727e-13	7 CD4 treg	CAPZB
4.17874574907183e-17	0.287850117937732	0.64	0.461	9.9011201778508e-13	7 CD4 treg	CALM3
5.49769014665115e-17	0.311196491662285	0.211	0.073	1.30262270334752e-12	7 CD4 treg	TTN
7.02753688789112e-17	0.275480578147447	0.244	0.098	1.66510459021692e-12	7 CD4 treg	SIT1
7.24277442062636e-17	0.274830987898352	0.584	0.376	1.71610297122321e-12	7 CD4 treg	PPP1CC
7.65789359645936e-17	0.256054792172918	0.44	0.247	1.81446130874508e-12	7 CD4 treg	PPM1G
8.58086083846001e-17	0.276870075986731	0.391	0.207	2.03314916706471e-12	7 CD4 treg	CNST
1.18489397126795e-16	0.271945039621179	0.288	0.125	2.80748777552228e-12	7 CD4 treg	ICAM2
1.21959414563018e-16	0.320532241052704	0.572	0.362	2.88970636865614e-12	7 CD4 treg	TRAF3IP3
1.32453161580772e-16	0.29335460794609	0.223	0.07	3.1383452104948e-12	7 CD4 treg	TIFA
3.85812147630258e-16	0.278740229013526	0.61	0.411	9.14143302595134e-12	7 CD4 treg	RGS10
5.11855606673099e-16	0.404945744970028	0.392	0.186	1.21279067445124e-11	7 CD4 treg	GPR183
7.06314697313001e-16	0.271428852217138	0.479	0.291	1.67354204381343e-11	7 CD4 treg	EPB41
7.90235374077562e-16	0.271145937215459	0.708	0.527	1.87238369533938e-11	7 CD4 treg	ELF1
8.87489735388117e-16	0.266916056530184	0.272	0.114	2.1028181790286e-11	7 CD4 treg	ADSL
9.38283940068197e-16	0.359192582515156	0.595	0.369	2.22316996759759e-11	7 CD4 treg	CDKN1B
1.40831946373191e-15	0.299497671987458	0.332	0.154	3.33687213736638e-11	7 CD4 treg	SGTB
1.48571896962234e-15	0.269115987841162	0.441	0.244	3.52026252662317e-11	7 CD4 treg	TNIP1
1.68276002714226e-15	0.277578147094915	0.161	0.035	3.98713160831088e-11	7 CD4 treg	TIAM1
3.6101753233706e-15	0.274925066481788	0.309	0.147	8.55394941119429e-11	7 CD4 treg	ATP2B1
5.93405403576793e-15	0.251248171788517	0.226	0.08	1.40601476323485e-10	7 CD4 treg	PTTG1
6.13498499342624e-15	0.325494729170448	0.488	0.29	1.45362334434241e-10	7 CD4 treg	TPR
7.30912582708651e-15	0.262248240495406	0.203	0.068	1.73182427346988e-10	7 CD4 treg	ICOS
1.25045395934452e-14	0.295237319052308	0.33	0.15	2.96282561127091e-10	7 CD4 treg	SAMSN1
1.27298963101878e-14	0.256386522456474	0.239	0.09	3.0162216317359e-10	7 CD4 treg	FAS
1.27611754159425e-14	0.28287543326978	0.318	0.14	3.0236329030534e-10	7 CD4 treg	CD4
5.16070663444353e-14	0.393715402956181	0.304	0.191	1.22277782996505e-09	7 CD4 treg	ATP5G2
6.83445696347794e-14	0.477951995064178	0.324	0.203	1.61935623292646e-09	7 CD4 treg	GNB2L1
7.1129874961817e-14	0.275098344825842	0.391	0.217	1.68535125734529e-09	7 CD4 treg	TALDO1
1.04723640955255e-13	0.252926837283252	0.48	0.297	2.48132194879382e-09	7 CD4 treg	MAX
1.30777677151256e-13	0.297099016987592	0.165	0.059	3.09864628242187e-09	7 CD4 treg	CRIP2
8.80962300659295e-13	0.293366981870665	0.143	0.058	2.08735207518213e-08	7 CD4 treg	LINC00152
1.0448631116623e-12	0.310338744223252	0.392	0.255	2.47569865677266e-08	7 CD4 treg	IL2RG
1.3237175577638e-12	0.312140013352622	0.535	0.373	3.13641638136554e-08	7 CD4 treg	HMGB2
1.63068045079004e-12	0.382819436111115	0.309	0.195	3.86373426010193e-08	7 CD4 treg	ATP5E
4.2196388528078e-12	0.281016531223959	0.232	0.126	9.99801229784281e-08	7 CD4 treg	ATPIF1
1.18107183446426e-11	0.360131529268957	0.274	0.16	2.79843160457961e-07	7 CD4 treg	FYB
2.43713802190863e-11	0.309424503359915	0.297	0.189	5.77455482911032e-07	7 CD4 treg	ATP5L
3.69186501724872e-11	0.253217207873758	0.261	0.158	8.74750497186911e-07	7 CD4 treg	C19orf43
9.04622402085073e-11	0.252365092338296	0.441	0.297	2.14341231950037e-06	7 CD4 treg	MCUB
1.00914796309028e-10	0.30142184662009	0.217	0.11	2.39107518374612e-06	7 CD4 treg	WHSC1L1
1.10381957546346e-10	0.29420512050112	0.371	0.252	2.61539010210313e-06	7 CD4 treg	DUT
3.97830938250069e-07	0.254854219611853	0.381	0.249	0.00942620625089714	7 CD4 treg	ALOX5AP
2.06162207661738e-06	0.780988564653386	0.131	0.066	0.0488480734833723	7 CD4 treg	TRBV20-1
1.29537008182808e-55	0.430274476327708	0.866	0.528	3.06924987188346e-51	8 CD4	GNLY
1.35384416197137e-55	0.273586610430621	0.988	0.806	3.20779835737497e-51	8 CD4	MT-ATP8
1.02322005898357e-49	0.701619476421867	0.558	0.191	2.42441760775567e-45	8 CD4	TYROBP
1.31907793628199e-45	0.436057381202349	0.899	0.557	3.12542326222656e-41	8 CD4	CD7
7.25894541226697e-41	0.644095022607497	0.339	0.064	1.71993452598254e-36	8 CD4	FCER1G
1.68825422162174e-32	0.284110022968143	0.676	0.298	4.00014955271056e-28	8 CD4	TCF7
4.97236659774945e-32	0.257215350932873	0.947	0.7	1.17815254167075e-27	8 CD4	NFKBIA
2.95039034681693e-30	0.32679691822838	0.175	0.007	6.99065488774804e-26	8 CD4	IGFBP7
2.41941593627399e-27	0.32755445778849	0.459	0.183	5.7325641194076e-23	8 CD4	IL2RB
1.77002682221487e-22	0.256504208796345	0.801	0.484	4.1939015525559e-18	8 CD4	CD247
3.21793815292361e-22	0.469060345037624	0.444	0.177	7.62458265953719e-18	8 CD4	SPON2
3.64240699030731e-20	0.250902766098175	0.599	0.296	8.63031912283413e-16	8 CD4	WHAMM
1.11207564936535e-09	0.274513233140579	0.272	0.204	2.63495204360627e-05	8 CD4	GNB2L1
1.11253692926951e-308	1.12163435273684	1	1	1.11253730612917e-308	9 CD8	MALAT1
2.34165470839688e-166	0.552544777364591	1	1	5.54831666607557e-162	9 CD8	MT-CO2
2.8440416751931e-142	0.633969891936899	0.999	0.997	6.73867234520253e-138	9 CD8	MT-CO3
8.34517437702757e-127	1.46018166064289	0.715	0.292	1.97730561689291e-122	9 CD8	LYZ
3.81879727572574e-124	0.700059125691535	0.996	0.991	9.04825826510458e-120	9 CD8	MT-ND3
1.28774153354319e-120	0.653948962501216	0.999	0.979	3.05117478957724e-116	9 CD8	MT-CYB
1.2365042018891e-119	1.02694783030782	0.914	0.782	2.92977305595603e-115	9 CD8	PTPRC
2.64987400237697e-110	0.647694674551495	0.996	0.958	6.27861146123199e-106	9 CD8	MT-ND4L
2.97289330710729e-98	1.34590435488892	0.606	0.233	7.04397340186002e-94	9 CD8	S100A9
2.50237308455649e-88	0.56532330131363	1	0.993	5.92912278654815e-84	9 CD8	MT-CO1
1.04808075340121e-85	0.615548920114368	0.99	0.959	2.48332253710884e-81	9 CD8	MT-ND1
1.69340863635362e-85	0.819400130193177	0.938	0.807	4.01236242297628e-81	9 CD8	MT-ATP8
2.29795283442472e-85	1.25809550180301	0.684	0.466	5.44476944588593e-81	9 CD8	SYNE2
1.72710069203423e-79	1.2945037800915	0.539	0.189	4.0921923797059e-75	9 CD8	S100A8
8.92782371626159e-77	0.611734105260314	0.982	0.943	2.11535855133102e-72	9 CD8	MT-ND5
1.17914423671955e-68	0.965067159003208	0.729	0.55	2.79386435448329e-64	9 CD8	SF3B1
4.7511184153516e-68	1.00932545546265	0.758	0.588	1.12572999733341e-63	9 CD8	FUS
8.62928889495576e-66	1.00767322247975	0.726	0.566	2.04462371077082e-61	9 CD8	CCNL1
2.72127145858956e-63	0.959741609420796	0.768	0.616	6.4477805939821e-59	9 CD8	PRRC2C
9.94068257860528e-62	0.986517099885628	0.644	0.471	2.35534533017474e-57	9 CD8	EML4
1.71904881423868e-55	0.835203614911546	0.846	0.746	4.07311426045713e-51	9 CD8	RBM39
3.3428715163458e-55	0.987078709216385	0.633	0.429	7.92059977082974e-51	9 CD8	BTG2
4.50185443069393e-55	0.956378226289617	0.75	0.623	1.06666938880862e-50	9 CD8	HSPA5
8.93712550484429e-55	0.928311856711267	0.65	0.486	2.11756251711781e-50	9 CD8	BCLAF1
5.37686297734972e-54	0.955051690068024	0.722	0.581	1.27399391385324e-49	9 CD8	AHNAK
1.12292021845555e-53	0.87760755876376	0.656	0.506	2.66064716560859e-49	9 CD8	DDX6
7.65479125046029e-50	0.917343561544008	0.623	0.47	1.81372623888406e-45	9 CD8	SMCHD1
9.51144970687705e-50	1.00400507005844	0.384	0.168	2.25364289354745e-45	9 CD8	CST3
1.17760773681697e-49	0.833963495306494	0.636	0.502	2.79022377161412e-45	9 CD8	RNF213
7.00058340762614e-49	0.972026831689059	0.62	0.443	1.65871823260294e-44	9 CD8	NEAT1
3.26236189926367e-47	0.778713312606626	0.801	0.709	7.72984028411535e-43	9 CD8	SON
1.0108096233032e-46	0.885293964416375	0.665	0.547	2.39501232145461e-42	9 CD8	PIK3R1
5.16959078981401e-46	0.589528755700642	0.927	0.882	1.22488284173853e-41	9 CD8	DDX5
1.33587804636821e-44	0.9780685807029	0.763	0.658	3.16522944306484e-40	9 CD8	TNFAIP3
5.33778890416668e-43	0.851979334989606	0.499	0.349	1.26473570295325e-38	9 CD8	SLC38A1
6.92346707411596e-43	0.628930067242052	0.915	0.845	1.64044628854104e-38	9 CD8	TXNIP
9.66955909452594e-43	0.777671794782216	0.778	0.698	2.29110533185698e-38	9 CD8	SF1
2.09306826042626e-42	0.575252857671598	0.96	0.932	4.95931593625398e-38	9 CD8	MT-ND2
5.49517237905216e-42	0.835384666085544	0.541	0.399	1.30202614349262e-37	9 CD8	RBM25
1.99312222389766e-41	0.844680746436657	0.39	0.199	4.72250379730312e-37	9 CD8	OGA
2.56990860021625e-41	0.934745705452723	0.461	0.257	6.08914143735238e-37	9 CD8	ZNF292
4.68076149368578e-40	0.810473427659574	0.427	0.284	1.10905962831391e-35	9 CD8	NKTR
2.50412159973012e-36	0.849187239028872	0.423	0.261	5.93326571840054e-32	9 CD8	HIF1A
3.3298485319053e-36	0.705098891780712	0.612	0.544	7.88974311149643e-32	9 CD8	STK4
5.59734742801925e-36	0.877991105367139	0.305	0.144	1.32623549959488e-31	9 CD8	SPTBN1
1.70579491466137e-35	0.865637360545884	0.398	0.25	4.04171047079865e-31	9 CD8	MACF1
3.92892256678303e-35	0.780097410593021	0.314	0.165	9.30918912973571e-31	9 CD8	GPRIN3
9.84151001050449e-35	0.866479473148826	0.401	0.223	2.33184738188893e-30	9 CD8	CEMIP2
5.2976536913423e-34	0.857162476890924	0.389	0.239	1.25522606562664e-29	9 CD8	VPS13C
2.53665589400898e-33	0.774519415386851	0.407	0.195	6.01035247526488e-29	9 CD8	TYROBP
5.62604945217928e-33	0.757287947153081	0.276	0.136	1.33303615719936e-28	9 CD8	KDM6A
3.80237231609406e-32	0.750359972967346	0.516	0.439	9.00934096575326e-28	9 CD8	RSRP1
4.65133939041855e-32	0.722216291380537	0.31	0.174	1.10208835516577e-27	9 CD8	TUT4
7.47706410476198e-32	0.81942644802182	0.351	0.222	1.7716155689823e-27	9 CD8	KMT2A
9.70566524393151e-32	0.777079958851153	0.491	0.38	2.29966032289713e-27	9 CD8	AKAP13
1.73808849057325e-31	0.817547109574799	0.507	0.36	4.11822686956425e-27	9 CD8	REL
5.36092689405395e-31	0.785799832634283	0.393	0.269	1.27021801827714e-26	9 CD8	CHD1
1.06082892531387e-30	0.749278272622446	0.427	0.279	2.5135280556387e-26	9 CD8	HIST1H1D
1.20920503065001e-30	0.80214792309554	0.474	0.343	2.86509039962214e-26	9 CD8	CTSS
1.38442861538939e-30	0.698594946258279	0.702	0.651	3.28026516130362e-26	9 CD8	MBNL1
2.41263649599496e-30	0.576450777947528	0.757	0.737	5.71650091361046e-26	9 CD8	HNRNPA2B1
3.43610579419293e-30	0.763003244910574	0.438	0.324	8.14150906876073e-26	9 CD8	EIF3A
1.87269977751065e-29	0.747378114157375	0.361	0.248	4.43717485283374e-25	9 CD8	CASP8
2.81450980706181e-29	0.754926897121004	0.385	0.263	6.66869953685225e-25	9 CD8	UTRN
7.39917384958205e-29	0.741156345566482	0.397	0.279	1.75316025191997e-24	9 CD8	RIOK3
9.82548535882534e-29	0.734621870449313	0.327	0.205	2.32805050092008e-24	9 CD8	ATG2A
1.0877242320461e-28	0.572619744125616	0.164	0.058	2.57725379541003e-24	9 CD8	G0S2
2.00497597294223e-28	0.668535489268156	0.681	0.623	4.75059007028932e-24	9 CD8	LCP1
3.12822735960103e-28	0.821607850496616	0.455	0.337	7.41202190583867e-24	9 CD8	ITGB1
7.1677887479613e-28	0.646074441538675	0.936	0.895	1.69833586594195e-23	9 CD8	MTRNR2L12
1.05583131014493e-27	0.69493676456676	0.308	0.193	2.50168670625739e-23	9 CD8	CD46
1.3461369489698e-27	0.731134797785217	0.479	0.373	3.18953688688905e-23	9 CD8	DDX21
4.60447329296707e-27	0.610542636033329	0.224	0.101	1.09098390203562e-22	9 CD8	SNIP1
5.42877456154022e-27	0.352223158055508	0.992	0.966	1.28629384461134e-22	9 CD8	HLA-A
7.44188830076256e-27	0.718243215930679	0.296	0.153	1.76328101398268e-22	9 CD8	MATR3.1
7.51362734331878e-27	0.748205140623876	0.4	0.28	1.78027886272595e-22	9 CD8	RNF19A
1.18743430989792e-26	0.73376520186981	0.339	0.216	2.81350685387212e-22	9 CD8	SMG1
1.3391701356507e-26	0.704347438167661	0.326	0.204	3.17302971941077e-22	9 CD8	XRN1
2.97165881499485e-26	0.69313594195091	0.399	0.294	7.04104839624879e-22	9 CD8	CENPC
3.16831415041925e-26	0.666506652110815	0.356	0.254	7.50700354800338e-22	9 CD8	DYNC1H1
4.67438933112351e-26	0.754224937269554	0.323	0.178	1.10754980811641e-21	9 CD8	RANBP2
8.48135278352135e-26	0.683616336495442	0.549	0.501	2.00957172852755e-21	9 CD8	PSAP
8.85150755587248e-26	0.678657183293144	0.377	0.267	2.09727620028843e-21	9 CD8	TLN1
8.95646894083037e-26	0.854456752431877	0.519	0.425	2.12214575084035e-21	9 CD8	SLC2A3
1.03984702614068e-25	0.682144567107653	0.431	0.343	2.46381354373773e-21	9 CD8	PNN
2.28813910038635e-25	0.700901651354562	0.314	0.202	5.42151678445542e-21	9 CD8	LNPEP
2.41772924839873e-25	0.713297463073858	0.369	0.276	5.72856768115596e-21	9 CD8	NIPBL
2.82392946159219e-25	0.66035728315715	0.369	0.271	6.69101846629653e-21	9 CD8	ZBTB1
3.50350266740627e-25	0.684379312141701	0.447	0.366	8.30119922015241e-21	9 CD8	UBXN4
3.80032539816659e-25	0.682119673190693	0.525	0.453	9.00449099841592e-21	9 CD8	SRSF11
4.13355640808172e-25	0.653514107276162	0.636	0.576	9.79404855330882e-21	9 CD8	DDX24
4.16691471888525e-25	0.72346973635323	0.279	0.146	9.87308773492671e-21	9 CD8	KIAA1109
4.88528956457076e-25	0.737050991281485	0.456	0.343	1.15752050942939e-20	9 CD8	DDX3X
5.63219158444356e-25	0.669839438647792	0.29	0.187	1.33449147401806e-20	9 CD8	KMT2C
5.81691619973391e-25	0.699570559734144	0.404	0.281	1.37826012436495e-20	9 CD8	AC016831.7
5.95695959658189e-25	0.733794485693485	0.468	0.371	1.41144200681411e-20	9 CD8	USP15
9.69912886953581e-25	0.710371432757178	0.301	0.172	2.29811159434782e-20	9 CD8	TIPARP
1.03991881722157e-24	0.698516136055406	0.514	0.43	2.46398364552478e-20	9 CD8	STAT3
1.15997972885008e-24	0.546750793990192	0.199	0.115	2.74845596953737e-20	9 CD8	BTAF1
1.52075517260767e-24	0.726411408375607	0.235	0.103	3.60327730597661e-20	9 CD8	DDX3Y
1.62954184800429e-24	0.680674312164881	0.585	0.547	3.86103645466137e-20	9 CD8	SPOCK2
2.18149557062101e-24	0.713364788177688	0.232	0.115	5.16883560502942e-20	9 CD8	CDC14A
2.61724603367073e-24	0.748534751122543	0.415	0.323	6.20130275217942e-20	9 CD8	RORA
3.31176094909408e-24	0.66399746769703	0.644	0.592	7.8468863927835e-20	9 CD8	KMT2E
3.65308711614365e-24	0.530339631491541	0.556	0.436	8.65562461299075e-20	9 CD8	HIST1H1E
8.26145610758876e-24	0.627375143226597	0.189	0.06	1.95746941013208e-19	9 CD8	UTY
8.97142219465902e-24	0.65820653593613	0.633	0.595	2.12568877480251e-19	9 CD8	JAK1
9.92520852508829e-24	0.584724040999703	0.358	0.3	2.35167890793442e-19	9 CD8	TGOLN2
1.02217230378368e-23	0.694863061791618	0.408	0.325	2.42193505658505e-19	9 CD8	SYNE1
1.13932118891778e-23	0.76120637858356	0.448	0.331	2.69950762502179e-19	9 CD8	DDX17
1.6971058827778e-23	0.660744427720163	0.267	0.162	4.02112267865372e-19	9 CD8	TOR1AIP1
1.85856728444951e-23	0.651051611701251	0.183	0.063	4.40368932377467e-19	9 CD8	VCAN
2.37763490173248e-23	0.620252458488967	0.271	0.175	5.63356813616495e-19	9 CD8	HERC1
2.38575932906535e-23	0.661901444931044	0.58	0.53	5.65281815428744e-19	9 CD8	ELF1
2.60928041584279e-23	0.6576022702711	0.505	0.414	6.18242901729791e-19	9 CD8	CELF2
2.86178034476285e-23	0.635788849025151	0.448	0.375	6.7807023488811e-19	9 CD8	HSPA9
6.54370314811379e-23	0.289084652284843	0.998	0.993	1.55046502391408e-18	9 CD8	MT-ATP6
1.20798502804784e-22	0.576371873043845	0.241	0.142	2.86219972545656e-18	9 CD8	GNA13
1.6827934673415e-22	0.643224369684214	0.321	0.223	3.98721084151895e-18	9 CD8	SMARCA2
2.29657530965404e-22	0.769798431079432	0.325	0.216	5.44150553869428e-18	9 CD8	IL6ST
2.39176001250896e-22	0.300068491213529	0.999	0.973	5.66703617363872e-18	9 CD8	HLA-B
2.75354436360815e-22	0.69711143875761	0.567	0.511	6.52424801513315e-18	9 CD8	EIF4G2
4.52392200664204e-22	0.7457239171189	0.384	0.254	1.07189808025376e-17	9 CD8	USP3
5.00066588791339e-22	0.73698528661991	0.518	0.43	1.1848577754822e-17	9 CD8	ARID4B
5.53603206898405e-22	0.65711704543064	0.392	0.295	1.31170743842508e-17	9 CD8	PRPF4B
6.16025978689527e-22	0.730888931828586	0.399	0.293	1.45961195390697e-17	9 CD8	SERINC1
6.33926139571257e-22	0.608255133830352	0.44	0.407	1.50202459510014e-17	9 CD8	CCNH
6.99250757019842e-22	0.697563721171988	0.612	0.543	1.65680474368281e-17	9 CD8	MT-ND6
9.84406234480563e-22	0.683601425201896	0.435	0.358	2.33245213197825e-17	9 CD8	RNF125
1.05889399664084e-21	0.580262197899889	0.212	0.112	2.50894343564081e-17	9 CD8	AP1G1
1.5224737286026e-21	0.640110032368103	0.435	0.365	3.60734925255101e-17	9 CD8	FNBP4
1.56199994718556e-21	0.622110619381316	0.608	0.58	3.70100267486147e-17	9 CD8	PDIA3
1.6039334756529e-21	0.634184160975108	0.275	0.183	3.80035997721199e-17	9 CD8	DHX9
1.67366355842394e-21	0.675296170336311	0.392	0.313	3.96557843532969e-17	9 CD8	PHF3
2.46090957191522e-21	0.64046040046682	0.27	0.164	5.83087913969592e-17	9 CD8	TNKS2
3.56916101815691e-21	0.688314983196315	0.427	0.343	8.45677011642098e-17	9 CD8	SCAF11
4.2455408141744e-21	0.72893277576032	0.351	0.248	1.00593844051048e-16	9 CD8	JMJD1C
5.74010420244282e-21	0.680420174396249	0.298	0.182	1.3600602897268e-16	9 CD8	RICTOR
6.57674518372595e-21	0.619058871057675	0.659	0.605	1.55829400383203e-16	9 CD8	STK17B
6.81929933364183e-21	0.595655114844641	0.203	0.108	1.61576478411309e-16	9 CD8	FAM160B1
7.69978721668313e-21	0.588587175550165	0.407	0.348	1.8243875831209e-16	9 CD8	P2RY8
8.74754090788582e-21	0.664925384312426	0.413	0.33	2.07264234271447e-16	9 CD8	RNMT
9.21837077697912e-21	0.705743099289497	0.268	0.138	2.18420077189743e-16	9 CD8	NUFIP2
1.24587481492736e-20	0.642826173414672	0.329	0.245	2.95197578648889e-16	9 CD8	SRSF4
2.05109108662952e-20	0.604656418782348	0.219	0.11	4.85985522065998e-16	9 CD8	SPAG9
2.55345586926266e-20	0.621758935478297	0.271	0.178	6.05015833663094e-16	9 CD8	SREK1
2.62873423614109e-20	0.681791830813821	0.389	0.297	6.2285228991127e-16	9 CD8	CYLD
2.78089103110063e-20	0.632229560222161	0.3	0.209	6.58904320908983e-16	9 CD8	ZFC3H1
2.8485238452888e-20	0.552390669172978	0.262	0.178	6.74929239902727e-16	9 CD8	HELZ
3.21243044971404e-20	0.733711456809696	0.341	0.233	7.61153270755245e-16	9 CD8	TGFBR2
4.00358470877749e-20	0.641152334150633	0.251	0.139	9.4860936089774e-16	9 CD8	EP300
4.0464414972211e-20	0.781285128447301	0.575	0.517	9.58763848351567e-16	9 CD8	ANKRD12
4.42062011970642e-20	0.531208809536465	0.186	0.1	1.04742173116324e-15	9 CD8	ZBTB11
5.17357327402989e-20	0.604069402914667	0.375	0.305	1.22582645154864e-15	9 CD8	ADAR
5.2701423112214e-20	0.697520949362861	0.362	0.3	1.2487075192208e-15	9 CD8	KIAA1551
8.61243243369005e-20	0.689919225876657	0.328	0.212	2.04062974083852e-15	9 CD8	PCM1
9.03926598386875e-20	0.531806973500559	0.224	0.156	2.14176368221786e-15	9 CD8	CCNT1
1.11692111257111e-19	0.644442058115927	0.262	0.158	2.64643288412599e-15	9 CD8	PRDM2
1.22960640668829e-19	0.452287952432986	0.196	0.138	2.91342942000722e-15	9 CD8	ATP2B4
1.2343482313733e-19	0.64275871288152	0.377	0.305	2.92466469941589e-15	9 CD8	TNRC6B
1.28938786809124e-19	0.640546969494905	0.278	0.182	3.05507561465537e-15	9 CD8	ZNF644
1.39915354551296e-19	0.658102777605831	0.2	0.074	3.31515441073841e-15	9 CD8	FCN1
1.40952608592576e-19	0.631733417515899	0.21	0.126	3.33973110799249e-15	9 CD8	CEP350
1.43359315065594e-19	0.625933192269579	0.25	0.156	3.39675561116418e-15	9 CD8	RALGAPA1
1.88955095164624e-19	0.509339176166502	0.179	0.098	4.4771020248306e-15	9 CD8	BRAF
1.92660018428883e-19	0.489659415479213	0.179	0.106	4.56488647665396e-15	9 CD8	CEP95
2.17419143609861e-19	0.582704634645126	0.442	0.394	5.15152918869206e-15	9 CD8	ZNF207
2.3548659510745e-19	0.627120141534192	0.303	0.223	5.57961938447593e-15	9 CD8	STAT4
2.36901823079418e-19	0.633134240072759	0.458	0.385	5.61315179604374e-15	9 CD8	SFPQ
2.37866161724293e-19	0.61573417417994	0.243	0.149	5.6360008358954e-15	9 CD8	SUCO
3.45039116926396e-19	0.666926899187372	0.705	0.673	8.17535683645403e-15	9 CD8	CD69
3.47190590441853e-19	0.590226357650366	0.251	0.161	8.22633384992925e-15	9 CD8	BSDC1
3.50709669843589e-19	0.351003644161447	0.946	0.948	8.30971491727401e-15	9 CD8	MT-ND4
4.45160356920547e-19	0.600336734040623	0.428	0.383	1.05476294968754e-14	9 CD8	SQSTM1
4.53795455912997e-19	0.616788421438913	0.247	0.164	1.07522295324026e-14	9 CD8	PDE4B
5.607133344662e-19	0.65457071391658	0.259	0.153	1.32855417468421e-14	9 CD8	PJA2
6.19204031906914e-19	0.685484802180739	0.262	0.15	1.46714203320024e-14	9 CD8	AIF1
8.79199618345999e-19	0.570314738161283	0.326	0.262	2.08317557570901e-14	9 CD8	PIAS1
1.06249327062541e-18	0.660358981966473	0.418	0.354	2.51747155541985e-14	9 CD8	NOP58
1.32323552357889e-18	0.562976082451686	0.215	0.108	3.13527424956782e-14	9 CD8	CTDSPL2
1.46491871513911e-18	0.539720350589579	0.152	0.052	3.47097840365061e-14	9 CD8	SERPINA1
1.5540424983895e-18	0.717981829366671	0.298	0.208	3.68214829568408e-14	9 CD8	PDE3B
1.57878348048872e-18	0.665020824153238	0.298	0.216	3.74076957866997e-14	9 CD8	TMF1
2.01108252337446e-18	0.632957001722583	0.264	0.169	4.76505893088346e-14	9 CD8	NLRP1
2.37773637617599e-18	0.510077319334933	0.219	0.153	5.63380856971138e-14	9 CD8	COPA
2.82301951211952e-18	0.598818371123875	0.308	0.241	6.68886243201599e-14	9 CD8	ITSN2
2.921938181371e-18	0.528360807067998	0.2	0.115	6.92324032694045e-14	9 CD8	DDHD1
2.94051571019117e-18	0.656864616801762	0.334	0.242	6.96725792372697e-14	9 CD8	KDM2A
2.94996970743566e-18	0.565743049419497	0.512	0.481	6.98965822479805e-14	9 CD8	SRRM2
2.99640075865155e-18	0.593706590903917	0.24	0.14	7.09967195754897e-14	9 CD8	RAB8B
3.62562289700533e-18	0.697710603208365	0.397	0.329	8.59055089216442e-14	9 CD8	ZC3HAV1
3.68582822731822e-18	0.585453374411008	0.29	0.212	8.73320140180778e-14	9 CD8	B4GALT1
3.85615420651122e-18	0.65313069494453	0.318	0.237	9.13677177690768e-14	9 CD8	AKAP9
4.66404587640843e-18	0.498361998475978	0.865	0.845	1.10509902995621e-13	9 CD8	PNRC1
4.7863289273449e-18	0.58426646779673	0.217	0.126	1.1340727760451e-13	9 CD8	HUWE1
7.51885855990186e-18	0.585135616979982	0.352	0.274	1.78151834718315e-13	9 CD8	FAM133B
8.84746073296216e-18	0.563306905170796	0.219	0.136	2.09631734606806e-13	9 CD8	MON2
9.3399755861108e-18	1.46475196851105	0.262	0.171	2.21301381537309e-13	9 CD8	MTRNR2L8
1.05963689264139e-17	0.625777149868479	0.228	0.131	2.5107036534245e-13	9 CD8	NFKB1
1.09503436619985e-17	0.577924619023558	0.276	0.195	2.59457442727393e-13	9 CD8	DNAJB14
1.17561419933726e-17	0.571304325620828	0.283	0.208	2.78550028390969e-13	9 CD8	LUC7L2
1.25688667973719e-17	0.622522752393423	0.278	0.186	2.9780672989693e-13	9 CD8	APOL6
1.4109680662181e-17	0.621139751583712	0.27	0.199	3.34314773609716e-13	9 CD8	SETD2
1.6054416812583e-17	0.476013138481406	0.162	0.094	3.80393351957342e-13	9 CD8	HIPK1
2.10217856915166e-17	0.503920327678013	0.179	0.103	4.98090190174794e-13	9 CD8	SCAF8
2.24189286751359e-17	0.578888582835245	0.483	0.445	5.31194096028671e-13	9 CD8	STK17A
2.24611452034908e-17	0.707164309528359	0.456	0.414	5.32194374451511e-13	9 CD8	FOXP1
2.39415327113562e-17	0.483110575269615	0.175	0.107	5.67270676062873e-13	9 CD8	OPA1
2.55385889113439e-17	0.429215285129512	0.118	0.044	6.05111325665382e-13	9 CD8	CYBB
2.97119566150625e-17	0.599186971827025	0.314	0.25	7.03995100037292e-13	9 CD8	GLG1
3.13772808807461e-17	0.451007622340261	0.14	0.065	7.43453293188397e-13	9 CD8	MARF1
3.15704817678777e-17	0.538448296610772	0.807	0.762	7.48030995008095e-13	9 CD8	KLF6
3.27415211864075e-17	0.523335721371784	0.182	0.103	7.75777602990739e-13	9 CD8	NFAT5
3.45442202041169e-17	0.60297983871063	0.576	0.553	8.18490753516346e-13	9 CD8	TAPBP
4.15899608040796e-17	0.723925124560927	0.352	0.273	9.85432531291861e-13	9 CD8	TSPYL2
4.37768872272575e-17	0.530226571463489	0.206	0.131	1.03724956596264e-12	9 CD8	EBLN3P
4.88252570229305e-17	0.69988557232054	0.379	0.29	1.15686563990132e-12	9 CD8	CHD2
5.32289671788767e-17	0.609711957058595	0.568	0.475	1.2612071483363e-12	9 CD8	FYB1
6.00923273810857e-17	0.642654801480144	0.268	0.172	1.42382760496744e-12	9 CD8	KAT6A
8.10043965106994e-17	0.689569325544034	0.308	0.219	1.91931817092451e-12	9 CD8	PELI1
9.13574831354687e-17	0.594499363350148	0.24	0.145	2.1646242054118e-12	9 CD8	NECAP1
1.04789451142517e-16	0.540331535974795	0.225	0.15	2.48288125537079e-12	9 CD8	NUP58
1.19082477379134e-16	0.645929626984777	0.483	0.429	2.8215402190212e-12	9 CD8	CAST
1.40232485249655e-16	0.578969292453323	0.337	0.282	3.32266850550532e-12	9 CD8	ROCK1
1.40990456765811e-16	0.610159692241217	0.335	0.26	3.34062788260913e-12	9 CD8	PRPF8
1.4131722520671e-16	0.493979779236678	0.182	0.108	3.34837033404779e-12	9 CD8	PARP15
1.50729206263301e-16	0.561456309759584	0.24	0.166	3.57137781320266e-12	9 CD8	RB1CC1
1.61709799586048e-16	0.51224172681121	0.192	0.108	3.83155199139182e-12	9 CD8	VCPIP1
1.90894312180589e-16	0.44995093684305	0.154	0.084	4.52304983280687e-12	9 CD8	PARP14
2.19334798900439e-16	0.519995669451391	0.184	0.097	5.19691872514701e-12	9 CD8	NUP214
2.51482278970333e-16	0.536009257352859	0.617	0.624	5.95862111792306e-12	9 CD8	PNISR
2.6040549190331e-16	0.547493466416124	0.21	0.149	6.17004772515703e-12	9 CD8	ATP2B1
2.90977906254038e-16	0.444103515290405	0.135	0.066	6.89443051078317e-12	9 CD8	PCNX1
3.33829597120586e-16	0.553137899388216	0.24	0.17	7.90975847417516e-12	9 CD8	BCL11B
3.45473614201222e-16	0.590961724463427	0.505	0.455	8.18565181488375e-12	9 CD8	MCL1
3.46775832800947e-16	0.556176685183612	0.605	0.579	8.21650658238565e-12	9 CD8	MYH9
3.46799234783272e-16	0.561846886052556	0.323	0.256	8.21706106895483e-12	9 CD8	ANKRD44
3.6414456217074e-16	0.610148878363867	0.301	0.229	8.62804125607351e-12	9 CD8	SNRK
3.74255841341369e-16	0.554756781434939	0.354	0.312	8.86761790474241e-12	9 CD8	CANX
4.28184384664148e-16	0.603302343962444	0.366	0.277	1.01454008102323e-11	9 CD8	RIPOR2
4.41817480285718e-16	0.440017070694828	0.173	0.124	1.04684233778898e-11	9 CD8	FRYL
4.52639581284385e-16	0.482586303026152	0.182	0.109	1.07248422389522e-11	9 CD8	VPS13A
5.13489054747521e-16	0.621820294123624	0.358	0.302	1.21666096631878e-11	9 CD8	RNF149
5.67157405789684e-16	0.580437315843987	0.276	0.207	1.34382275727808e-11	9 CD8	SP3
5.81291947668231e-16	0.582055927204831	0.313	0.247	1.37731314080511e-11	9 CD8	PTBP3
6.24220933473074e-16	0.646923816077715	0.286	0.189	1.4790290797711e-11	9 CD8	WNK1
6.66865836171137e-16	0.626665985508964	0.235	0.156	1.58007191222389e-11	9 CD8	SGTB
7.50010120178312e-16	0.58945024163823	0.258	0.182	1.77707397875049e-11	9 CD8	MDM4
7.65967319603303e-16	0.641250131114277	0.45	0.386	1.81488296706807e-11	9 CD8	SRSF10
7.72928617712065e-16	0.614228049421989	0.306	0.224	1.83137706680697e-11	9 CD8	PRDM1
8.19712709813704e-16	0.442041259851925	0.171	0.107	1.94222729463259e-11	9 CD8	RELL1
1.04965761744565e-15	0.603675152388901	0.318	0.236	2.48705875877572e-11	9 CD8	CDK17
1.32654070436288e-15	0.469686873315313	0.149	0.07	3.14310554491742e-11	9 CD8	MED23
1.34200011410637e-15	0.493729933198042	0.273	0.213	3.17973507036364e-11	9 CD8	TGFBR3
1.59823121065905e-15	0.529600688299233	0.198	0.117	3.78684903053555e-11	9 CD8	APLP2
1.6301622165323e-15	0.596279414026661	0.2	0.119	3.86250635585163e-11	9 CD8	GOLGB1
1.70465656083839e-15	0.428519452441163	0.167	0.103	4.03901325525047e-11	9 CD8	RNF38
1.73953315715084e-15	0.511706929844598	0.186	0.107	4.1216498625532e-11	9 CD8	CCNT2
1.99163340141406e-15	0.520162337193341	0.252	0.199	4.71897618131048e-11	9 CD8	TPP2
2.14910448784508e-15	0.583859069349807	0.603	0.583	5.09208817350013e-11	9 CD8	SAT1
2.32315398079636e-15	0.518775571362969	0.198	0.121	5.50448104209889e-11	9 CD8	CRY1
2.47492260086132e-15	0.462584141606487	0.194	0.141	5.8640816104808e-11	9 CD8	LONP2
2.57573826842497e-15	0.425714370625698	0.156	0.091	6.10295425320612e-11	9 CD8	DNM1L
2.99999399227943e-15	0.572586086349064	0.286	0.218	7.10818576530688e-11	9 CD8	RBM33
3.14333430917095e-15	0.481998573769835	0.233	0.172	7.44781631214964e-11	9 CD8	RC3H1
3.59060928200584e-15	0.478007350691804	0.13	0.072	8.50758963278464e-11	9 CD8	HERC5
3.60190561891407e-15	0.621638218335596	0.296	0.212	8.53435517345501e-11	9 CD8	SMARCA5
3.60312373983611e-15	0.657633806783362	0.39	0.301	8.53724138916767e-11	9 CD8	WHAMM
3.63172080688868e-15	0.609280908536174	0.291	0.236	8.60499927984204e-11	9 CD8	ANKRD11
3.65787590930404e-15	0.521904010696674	0.193	0.122	8.66697117950499e-11	9 CD8	CREBBP
3.74786601507336e-15	0.596291383728298	0.31	0.236	8.88019373611482e-11	9 CD8	TRA2A
3.95897538170815e-15	0.583836936827456	0.409	0.354	9.38039626941928e-11	9 CD8	GRB2
4.41426117885295e-15	0.465634352233727	0.171	0.112	1.04591504371742e-10	9 CD8	SLC20A1
4.52671582929686e-15	0.599682412971743	0.224	0.133	1.0725600485936e-10	9 CD8	SPEN
4.84747179318895e-15	0.608351239114659	0.453	0.403	1.14855996667819e-10	9 CD8	CYTH1
5.44879001254674e-15	0.647217861993491	0.369	0.318	1.29103630557283e-10	9 CD8	ATRX
5.94606494326949e-15	0.597731223470129	0.418	0.366	1.40886062765827e-10	9 CD8	FNBP1
6.00648348071396e-15	0.577695020587898	0.28	0.207	1.42317619592036e-10	9 CD8	RFC1
6.21652927043155e-15	0.748752352711601	0.384	0.29	1.47294444533605e-10	9 CD8	NFKBIZ
6.30807393381123e-15	0.516531112374198	0.184	0.102	1.49463503787723e-10	9 CD8	PPP1R15B
6.7876701947094e-15	0.483807540839247	0.192	0.124	1.60827057593444e-10	9 CD8	ZNF451
7.35072530813426e-15	0.530771400364356	0.243	0.169	1.74168085450933e-10	9 CD8	PPP4R3A
7.48865677163639e-15	0.473473557279503	0.192	0.145	1.77436233547153e-10	9 CD8	DPYD
7.66101500631857e-15	0.55360811460756	0.253	0.186	1.81520089559712e-10	9 CD8	GPATCH8
8.17784244504211e-15	0.569782911327632	0.41	0.373	1.93765798892828e-10	9 CD8	CLK1
8.60209461438613e-15	0.546942606855818	0.318	0.264	2.03818029793265e-10	9 CD8	RASA2
8.64449617966446e-15	0.524759764177348	0.198	0.116	2.0482269248097e-10	9 CD8	PDZD8
8.75739657337037e-15	0.511569683455825	0.223	0.149	2.07497754409438e-10	9 CD8	SH2D1A
9.08919488088394e-15	0.535842305891265	0.22	0.161	2.15359383507664e-10	9 CD8	IFRD1
9.17402303975243e-15	0.618926110906481	0.248	0.148	2.17369301903894e-10	9 CD8	RLF
9.4561395326232e-15	0.461677853472234	0.148	0.065	2.24053770085974e-10	9 CD8	RPRD1B
9.83065197866885e-15	0.450013287452037	0.194	0.133	2.3292746798258e-10	9 CD8	MSL2
1.05584113909322e-14	0.554907740754657	0.376	0.313	2.50170999496747e-10	9 CD8	ZEB2
1.06152037745788e-14	0.327444083711397	0.862	0.857	2.51516638234871e-10	9 CD8	CD74
1.19325540973615e-14	0.536967882726035	0.23	0.157	2.82729936782883e-10	9 CD8	ZBTB20
1.3047110392567e-14	0.50275972951082	0.202	0.151	3.09138233641483e-10	9 CD8	KAT6B
1.42736740590481e-14	0.591835470651989	0.596	0.582	3.38200433155086e-10	9 CD8	CD44
1.42797937457085e-14	0.549012567522321	0.2	0.119	3.38345433010816e-10	9 CD8	HIST2H2AC
1.5174280599713e-14	0.499520253562906	0.212	0.147	3.59539404529601e-10	9 CD8	HOOK3
1.52312893363558e-14	0.535057015182752	0.278	0.205	3.60890169535613e-10	9 CD8	DIAPH1
1.58543862026191e-14	0.60006173311695	0.308	0.229	3.75653826684857e-10	9 CD8	BAZ2A
1.61265254112846e-14	0.561096309658025	0.28	0.222	3.82101893094976e-10	9 CD8	SPTAN1
1.7796494839584e-14	0.581654582015046	0.181	0.077	4.21670148729103e-10	9 CD8	AHR
1.866860383914e-14	0.503110554848006	0.182	0.108	4.42333899364583e-10	9 CD8	CHD8
1.8878328467772e-14	0.626359245909082	0.349	0.283	4.47303114715389e-10	9 CD8	ATM
1.93056231523148e-14	0.508677724837414	0.174	0.096	4.57427434970948e-10	9 CD8	BACH1
2.21066668980971e-14	0.605440157408353	0.399	0.267	5.23795365483512e-10	9 CD8	HLA-DRA
2.48509458950998e-14	0.63703682234412	0.22	0.122	5.88818312038494e-10	9 CD8	CRYBG1
2.5015345247486e-14	0.575661401737865	0.247	0.185	5.92713590293934e-10	9 CD8	ASH1L
2.64705808999627e-14	0.430072683255381	0.156	0.092	6.27193943843715e-10	9 CD8	WDR48
3.05884440839558e-14	0.559310887840053	0.287	0.238	7.24762594125249e-10	9 CD8	GOLGA4
3.22752880938525e-14	0.547120790919068	0.288	0.23	7.64730676095742e-10	9 CD8	CREBRF
3.68111147316373e-14	0.582022803623873	0.239	0.16	8.72202552451415e-10	9 CD8	CEP85L
3.80427713579001e-14	0.537093821613552	0.179	0.081	9.01385424554086e-10	9 CD8	INO80D
4.12136844930241e-14	0.524395172780657	0.208	0.126	9.76517040377713e-10	9 CD8	NORAD
4.52257393252278e-14	0.489919333218782	0.179	0.119	1.07157866757195e-09	9 CD8	MAN2A1
4.87047049848752e-14	0.499410506155803	0.194	0.132	1.15400927991163e-09	9 CD8	C1GALT1
4.92612736792544e-14	0.579245801082131	0.297	0.224	1.16719661855625e-09	9 CD8	CDK11A
5.4077451712309e-14	0.510961449708774	0.222	0.149	1.28131114087145e-09	9 CD8	KANSL1
5.50540453193288e-14	0.565058006195556	0.306	0.261	1.30445054979618e-09	9 CD8	MAPRE2
6.05853048286463e-14	0.444068310513245	0.255	0.215	1.43550821260994e-09	9 CD8	PTPRA
6.55470252599354e-14	0.385509835716741	0.121	0.062	1.55307121650891e-09	9 CD8	SUSD6
7.16410744426481e-14	0.459445149868268	0.122	0.047	1.6974636178441e-09	9 CD8	SPI1
7.33157339889254e-14	0.47321944751339	0.179	0.121	1.7371430011336e-09	9 CD8	LCOR
7.75118521773024e-14	0.692164507407758	0.335	0.259	1.836565825489e-09	9 CD8	MYCBP2
8.00381451392753e-14	0.474690520475674	0.18	0.116	1.89642381092999e-09	9 CD8	TRPM7
8.71370029179042e-14	0.426640202675318	0.135	0.072	2.06462414713682e-09	9 CD8	CLASP2
1.01521576817783e-13	0.480270196703388	0.177	0.107	2.40545224112055e-09	9 CD8	MAP3K2
1.06511516632894e-13	0.529883911322042	0.329	0.294	2.5236838750998e-09	9 CD8	EPB41
1.08366831636207e-13	0.516026519923419	0.247	0.198	2.56764370878828e-09	9 CD8	OGT
1.14991149475071e-13	0.416977087210865	0.171	0.126	2.72460029566233e-09	9 CD8	DCTN4
1.16411263629613e-13	0.513963031625728	0.156	0.068	2.75824848044005e-09	9 CD8	FCER1G
1.24910289447774e-13	0.533325067137531	0.415	0.363	2.95962439817555e-09	9 CD8	AAK1
1.30334274604389e-13	0.402480425064599	0.144	0.092	3.08814030247638e-09	9 CD8	UBR1
1.31421033730653e-13	0.460844261117231	0.178	0.127	3.1138899732141e-09	9 CD8	MIA3
1.56846887827685e-13	0.545212785727097	0.166	0.078	3.71633016018918e-09	9 CD8	TMEM131L
1.66859037602321e-13	0.564312670627861	0.339	0.278	3.95355803694939e-09	9 CD8	RAB14
1.77414329111722e-13	0.531167688576176	0.281	0.229	4.20365511397314e-09	9 CD8	ZRANB2
1.88528308639771e-13	0.412747592615188	0.136	0.069	4.46698974491074e-09	9 CD8	YES1
1.89969588480597e-13	0.48004758062504	0.216	0.165	4.50113942945927e-09	9 CD8	TACC1
1.9204636404751e-13	0.502823477527956	0.151	0.074	4.55034654974171e-09	9 CD8	CYP51A1
1.95871940464815e-13	0.518323997538014	0.311	0.268	4.64098975737332e-09	9 CD8	ELF2
1.98756642776055e-13	0.415955427868394	0.198	0.157	4.70933989393586e-09	9 CD8	CDC73
2.09570493078278e-13	0.408204394813906	0.145	0.087	4.96556326299671e-09	9 CD8	SEL1L
2.10039157072816e-13	0.505742462468984	0.323	0.283	4.97666778768331e-09	9 CD8	ACAP2
2.29317045107044e-13	0.489787752202922	0.201	0.143	5.43343806676629e-09	9 CD8	IST1
2.64066029592554e-13	0.475257390130873	0.232	0.191	6.25678050516597e-09	9 CD8	KDM5A
3.02625790165197e-13	0.503533180019147	0.215	0.155	7.17041547217418e-09	9 CD8	NCKAP1L
3.36358814769395e-13	0.468377727889701	0.24	0.193	7.96968575714605e-09	9 CD8	WAC
3.62395882403302e-13	0.552450838166311	0.382	0.337	8.58660803766383e-09	9 CD8	ILF3
3.62600602793609e-13	0.44179876198751	0.159	0.105	8.59145868259177e-09	9 CD8	IGF2R
3.86544949427601e-13	0.595841277277964	0.25	0.183	9.15879603173757e-09	9 CD8	DOCK10
4.21613089900573e-13	0.439704053613458	0.204	0.155	9.98970055210418e-09	9 CD8	CTNNB1
4.24329376263565e-13	0.46848016808603	0.208	0.152	1.00540602411889e-08	9 CD8	LRBA
4.35048865239019e-13	0.477381960319118	0.214	0.153	1.03080478129733e-08	9 CD8	PNPLA8
4.60605362871706e-13	0.480231889859717	0.2	0.152	1.09135834678822e-08	9 CD8	IFNGR1
4.63656976129715e-13	0.502377102570199	0.19	0.112	1.09858883924175e-08	9 CD8	ATP11B
4.65530592198694e-13	0.462843961429665	0.222	0.166	1.10302818515559e-08	9 CD8	SUPV3L1
4.9175071129105e-13	0.517561191749169	0.214	0.167	1.16515413533301e-08	9 CD8	SLFN5
4.94522301941402e-13	0.554564509136278	0.254	0.187	1.17172114221996e-08	9 CD8	ARAP2
5.86338975529626e-13	0.592303219413937	0.56	0.524	1.38927156861989e-08	9 CD8	HNRNPU
6.08982927780259e-13	0.425211569845509	0.145	0.084	1.44292414908254e-08	9 CD8	ATAD2
6.41203170009804e-13	0.418255696995318	0.164	0.105	1.51926679102123e-08	9 CD8	PLEKHM1
6.62341676401883e-13	0.471053129124049	0.133	0.07	1.56935236806662e-08	9 CD8	STAM
6.70908390223659e-13	0.570700356517536	0.303	0.21	1.58965033979594e-08	9 CD8	TENT5C
6.88256379749271e-13	0.409559289562765	0.166	0.112	1.63075466617792e-08	9 CD8	ITCH
7.26878833792841e-13	0.413935005711267	0.153	0.1	1.72226670878876e-08	9 CD8	ARID2
8.1744336031505e-13	0.488628767867285	0.256	0.204	1.93685029793048e-08	9 CD8	TOP1
8.3096680959779e-13	0.400144090745171	0.137	0.09	1.968892758661e-08	9 CD8	TBC1D15
9.06998595878938e-13	0.364470752078888	0.937	0.919	2.14904247307556e-08	9 CD8	UBC
9.79447130538454e-13	0.455633369759375	0.172	0.11	2.32070203109781e-08	9 CD8	ECD
1.04066156456884e-12	0.612840757502463	0.428	0.355	2.46574351108942e-08	9 CD8	NSD3
1.08490321811896e-12	0.441029001650403	0.147	0.079	2.57056968501106e-08	9 CD8	USF3
1.0995591234007e-12	0.533342819409376	0.44	0.416	2.60529538698562e-08	9 CD8	RHOH
1.10273356898938e-12	0.430852057349266	0.176	0.123	2.61281691836345e-08	9 CD8	MYO9B
1.17464021255877e-12	0.426708400940526	0.171	0.117	2.78319251963675e-08	9 CD8	ATG14
1.17814828368869e-12	0.568517459733752	0.248	0.193	2.79150454337197e-08	9 CD8	ATF7IP
1.2025235495883e-12	0.740968902880295	0.133	0.075	2.84925929839452e-08	9 CD8	TTN
1.20923380662833e-12	0.512959222584462	0.23	0.161	2.86515858142517e-08	9 CD8	USP34
1.22291326265607e-12	0.498300306166321	0.192	0.139	2.8975706845373e-08	9 CD8	ZNF106
1.24344049423278e-12	0.548991800205571	0.219	0.147	2.94620790703514e-08	9 CD8	WDR43
1.28294794566982e-12	0.456556836429152	0.225	0.178	3.03981686247006e-08	9 CD8	KLF12
1.3354653974084e-12	0.6082821266775	0.317	0.263	3.16425171261947e-08	9 CD8	PTGER4
1.34269619115852e-12	0.461574638897549	0.188	0.129	3.18138435533099e-08	9 CD8	DHX15
1.3465820876232e-12	0.415122867993825	0.163	0.117	3.19059159841441e-08	9 CD8	ENC1
1.36216396176885e-12	0.476508569198405	0.242	0.191	3.22751129101511e-08	9 CD8	MFSD14A
1.43594401012241e-12	0.463371941645585	0.181	0.118	3.40232573758403e-08	9 CD8	SPPL2A
1.44791062697034e-12	0.52773168683478	0.322	0.286	3.43067943954353e-08	9 CD8	ZNF800
1.46284883712354e-12	0.555672274110045	0.285	0.223	3.46607403468051e-08	9 CD8	SLC25A36
1.46403394850903e-12	0.495629456968317	0.219	0.16	3.46888203759729e-08	9 CD8	STAG2
1.58828272035192e-12	0.459196154987749	0.167	0.102	3.76327707760184e-08	9 CD8	ANKRD36C
1.80077890286045e-12	0.504326652878101	0.278	0.233	4.26676553243755e-08	9 CD8	TTC17
1.8132025208093e-12	0.506129743529313	0.219	0.166	4.29620205280555e-08	9 CD8	TTC14
1.88820118875258e-12	0.567019191488619	0.446	0.429	4.47390389663036e-08	9 CD8	TAX1BP1
2.00829250579985e-12	0.439849214007011	0.149	0.082	4.75844826324216e-08	9 CD8	BTBD1
2.0524903926115e-12	0.517186289186934	0.549	0.555	4.86317073625369e-08	9 CD8	ARGLU1
2.21805350628193e-12	0.522063512303709	0.244	0.186	5.2554559777844e-08	9 CD8	DOCK8
2.25145231180005e-12	0.472997957373246	0.215	0.165	5.33459110757903e-08	9 CD8	NUP98
2.36603238901765e-12	0.5961365481201	0.408	0.376	5.60607714253842e-08	9 CD8	ITGA4
2.41201420923968e-12	0.531502945054456	0.567	0.554	5.7150264673725e-08	9 CD8	IRF1
2.53993920676469e-12	0.516760879861499	0.241	0.181	6.01813195650826e-08	9 CD8	ACIN1
2.6327494284856e-12	0.459263206612697	0.455	0.471	6.23803649585379e-08	9 CD8	BZW1
2.6889751969942e-12	0.493974594985157	0.184	0.115	6.37125783175805e-08	9 CD8	FAM129A
2.94232544711432e-12	0.62082593610038	0.418	0.363	6.97154591439267e-08	9 CD8	NR4A2
3.0885588151825e-12	0.434423439354642	0.124	0.047	7.31803125669341e-08	9 CD8	CD68
3.30549353212788e-12	0.370590971786636	0.126	0.079	7.8320363750238e-08	9 CD8	RLIM
3.31868904775633e-12	0.476259779805657	0.21	0.16	7.86330182975384e-08	9 CD8	KAT7
3.35417747450561e-12	0.468385977176426	0.314	0.283	7.9473881080936e-08	9 CD8	BHLHE40
3.37684832738273e-12	0.307687071883446	0.948	0.934	8.00110442690064e-08	9 CD8	HLA-E
3.59502329542872e-12	0.377823407092708	0.116	0.066	8.51804819618881e-08	9 CD8	LAMP2
3.70251073731636e-12	0.435159023990492	0.191	0.141	8.77272894099739e-08	9 CD8	PUM2
3.75241813784669e-12	0.555928492850721	0.257	0.194	8.89097953581395e-08	9 CD8	BIRC6
3.90315570082051e-12	0.479900604256063	0.191	0.143	9.24813711752413e-08	9 CD8	MAML2
3.99249552151684e-12	0.433815132217332	0.169	0.117	9.45981888868199e-08	9 CD8	UBR5
3.99425957504223e-12	0.542500263288113	0.212	0.124	9.46399863710505e-08	9 CD8	SPTY2D1
4.13148354158588e-12	0.484578056063103	0.268	0.24	9.78913710343357e-08	9 CD8	PHIP
4.44504913571821e-12	0.538669218818717	0.196	0.126	1.05320994221707e-07	9 CD8	HBS1L
4.54108301241299e-12	0.508009370615425	0.4	0.376	1.07596420896113e-07	9 CD8	IQGAP1
5.34281058623418e-12	0.493432992492755	0.271	0.227	1.26592554030233e-07	9 CD8	ABI1
5.60418901076392e-12	0.411369500806157	0.142	0.089	1.3278565442104e-07	9 CD8	ATAD2B
5.74316403784076e-12	0.512231924017931	0.311	0.276	1.36078528712599e-07	9 CD8	BRWD1
5.87493800295217e-12	0.439378700037766	0.138	0.064	1.39200781041949e-07	9 CD8	BTBD9
6.27338819401349e-12	0.355682785818413	0.103	0.05	1.48641659868956e-07	9 CD8	TTC21B
6.3146542933249e-12	0.422833774175007	0.113	0.038	1.4961941882604e-07	9 CD8	POLR2J3.1
6.76021664683225e-12	0.446824757694633	0.285	0.268	1.60176573230043e-07	9 CD8	STK10
7.14555168603139e-12	0.447591301484483	0.141	0.073	1.69306701648828e-07	9 CD8	MED13
7.25706189188633e-12	0.417485711057084	0.151	0.091	1.71948824466355e-07	9 CD8	DHX8
7.36816608311812e-12	0.390620786763413	0.139	0.086	1.74581327173401e-07	9 CD8	TRAF6
8.19025233329029e-12	0.491944413223758	0.169	0.091	1.9405983878498e-07	9 CD8	UBXN7
8.39847616851465e-12	0.531263077505291	0.233	0.164	1.98993494336786e-07	9 CD8	DOCK2
8.56730885631735e-12	0.34946246117056	0.12	0.074	2.02993816041583e-07	9 CD8	POM121C
9.13951604398483e-12	0.367486144069049	0.146	0.102	2.16551693146177e-07	9 CD8	PSME4
9.74751162694019e-12	0.508884605553694	0.278	0.235	2.30957540488721e-07	9 CD8	BBX
9.7645816423867e-12	0.374068018244132	0.119	0.064	2.31361997434711e-07	9 CD8	TMEM245
1.0067613599776e-11	0.377847566806804	0.153	0.111	2.38542036633092e-07	9 CD8	YY1AP1
1.15852391531987e-11	0.521434079348659	0.199	0.128	2.7450065649589e-07	9 CD8	CHD4
1.17184535513112e-11	0.547892511485494	0.385	0.349	2.77657038444768e-07	9 CD8	YME1L1
1.22002785727611e-11	0.367459781215709	0.136	0.097	2.89073400503002e-07	9 CD8	NUP133
1.38901619361656e-11	0.411354347653729	0.202	0.174	3.29113496915508e-07	9 CD8	CCDC186
1.41491001771303e-11	0.466999624838176	0.196	0.147	3.35248779596924e-07	9 CD8	2006-03-01
1.46025236960953e-11	0.353924876959089	0.111	0.06	3.45992196455282e-07	9 CD8	HTT
1.46654211901986e-11	0.544213410095281	0.221	0.155	3.47482489680566e-07	9 CD8	NSD1
1.47328018390903e-11	0.503260737623985	0.158	0.085	3.49079006775406e-07	9 CD8	MTMR6
1.49263384827012e-11	0.463201623814446	0.161	0.117	3.53664664009122e-07	9 CD8	AP3M2
1.504206582342e-11	0.444350548639404	0.292	0.266	3.56406707620114e-07	9 CD8	AFF4
1.5594814653629e-11	0.506227373952048	0.231	0.168	3.69503538403086e-07	9 CD8	CCND2
1.56590903403241e-11	0.553475342047625	0.227	0.164	3.71026486523639e-07	9 CD8	ATP8A1
1.57584149388217e-11	0.550428118137151	0.267	0.211	3.7337988356044e-07	9 CD8	KLF9
1.75385895761502e-11	0.448430431084073	0.186	0.136	4.15559341417304e-07	9 CD8	PRKDC
1.89150182271144e-11	0.359619522928643	0.121	0.081	4.48172441873248e-07	9 CD8	VPS13D
1.93016127800899e-11	0.421963843277648	0.192	0.147	4.5733241321145e-07	9 CD8	PUM1
1.99590753531901e-11	0.509423136244586	0.301	0.253	4.72910331418486e-07	9 CD8	CEBPZ
2.10989741917927e-11	0.45569391100538	0.146	0.085	4.99919094500336e-07	9 CD8	DIS3
2.12723937719273e-11	0.488760173309949	0.225	0.167	5.04028098032046e-07	9 CD8	FIP1L1
2.20115569067178e-11	0.505558263363553	0.271	0.247	5.21541829347771e-07	9 CD8	SORL1
2.31275877537385e-11	0.351142071119286	0.139	0.1	5.4798506423708e-07	9 CD8	RAF1
2.36126398365512e-11	0.419272511037378	0.17	0.118	5.59477888287245e-07	9 CD8	MARK3
2.37086645300042e-11	0.411979408714668	0.151	0.096	5.6175309737392e-07	9 CD8	KDM3A
2.39493767903681e-11	0.523713691398713	0.388	0.377	5.67456533670982e-07	9 CD8	GGNBP2
2.45224923448846e-11	0.425626645550681	0.166	0.109	5.81035933619697e-07	9 CD8	FOXJ3
2.47457642596996e-11	0.330133661534314	0.105	0.06	5.86326138369322e-07	9 CD8	RALGAPB
2.5177699194335e-11	0.481041190834219	0.259	0.223	5.96560404710573e-07	9 CD8	NAP1L4
2.52576451926293e-11	0.534569179970342	0.391	0.374	5.98454645194158e-07	9 CD8	CDKN1B
2.56910535364854e-11	0.563011597411758	0.405	0.378	6.08723822493485e-07	9 CD8	RAD21
2.58550099331995e-11	0.495744248112802	0.31	0.283	6.12608605357228e-07	9 CD8	IDI1
3.02648809200387e-11	0.450070363086591	0.18	0.127	7.17096088519398e-07	9 CD8	CSNK1G3
3.09362746356134e-11	0.371082270201339	0.115	0.058	7.33004091216225e-07	9 CD8	FAR1
3.13005032449299e-11	0.419443030328477	0.276	0.243	7.41634123885368e-07	9 CD8	MYO1F
3.16985056565079e-11	0.375171964231481	0.12	0.075	7.51064393025298e-07	9 CD8	CUL2
3.20064028767915e-11	0.402759912135655	0.128	0.075	7.58359709762698e-07	9 CD8	SAMD8
3.20780547888805e-11	0.431729564246476	0.597	0.584	7.60057430167735e-07	9 CD8	FLNA
3.20949824535652e-11	0.409368549270103	0.21	0.173	7.60458514254773e-07	9 CD8	TWF1
3.33235732229243e-11	0.509828826467116	0.225	0.179	7.89568743943969e-07	9 CD8	PHC3
3.34660421901128e-11	0.494444490555562	0.328	0.302	7.92944403652532e-07	9 CD8	ZNF394
3.3937760048703e-11	0.459670720627766	0.176	0.116	8.04121286593969e-07	9 CD8	UBR4
3.60002202999556e-11	0.495445744359553	0.324	0.301	8.52989219787149e-07	9 CD8	PRPF40A
3.61098567355741e-11	0.55226802550303	0.465	0.436	8.55586945492692e-07	9 CD8	PRKCH
3.69971276831429e-11	0.526500758360515	0.263	0.231	8.76609943324388e-07	9 CD8	SECISBP2
4.03501141885045e-11	0.440829575231893	0.171	0.111	9.56055605582425e-07	9 CD8	ELP2
4.12770032528079e-11	0.39380599968906	0.234	0.213	9.78017315072031e-07	9 CD8	PAFAH1B1
4.20587360378646e-11	0.472242538590184	0.248	0.212	9.96539691681164e-07	9 CD8	RNF10
4.91337951403326e-11	0.559933460358415	0.307	0.296	1.16417614205504e-06	9 CD8	CAMK4
5.04708670198682e-11	0.508742555195017	0.2	0.133	1.19585672316876e-06	9 CD8	AP3B1
5.17162387881446e-11	0.513634120005157	0.363	0.337	1.2253645618463e-06	9 CD8	IL10RA
5.28568610283348e-11	0.347165706475864	0.103	0.055	1.25239046520537e-06	9 CD8	MIGA1
5.57299423104412e-11	0.416229939627598	0.164	0.102	1.32046525310359e-06	9 CD8	CWF19L2
5.93254121266029e-11	0.444409942525545	0.189	0.127	1.40565631492773e-06	9 CD8	TENT2
6.08266436586306e-11	0.489869500147111	0.29	0.257	1.44122649484759e-06	9 CD8	CBLB
6.32476429815721e-11	0.467583031115376	0.199	0.139	1.49858965280537e-06	9 CD8	VPS26A
6.47084321348451e-11	0.462272598572021	0.15	0.095	1.53320159100302e-06	9 CD8	ZNF217
6.52710512382899e-11	0.38254027835098	0.171	0.141	1.54653228804004e-06	9 CD8	SPG7
6.57581695543348e-11	0.522048075077696	0.281	0.226	1.55807406942041e-06	9 CD8	LBR
7.20560784147519e-11	0.442290813750121	0.205	0.163	1.70729672195913e-06	9 CD8	SLC38A2
7.34112963392955e-11	0.46329963669716	0.238	0.211	1.73940725546327e-06	9 CD8	CNST
7.59283526606337e-11	0.43237858339874	0.221	0.171	1.79904638794105e-06	9 CD8	INPP5D
7.88190485142143e-11	0.47795099867171	0.704	0.72	1.86753853549579e-06	9 CD8	CXCR4
8.20726816951524e-11	0.576490240758108	0.717	0.719	1.94463012008494e-06	9 CD8	HSP90AB1
8.40221414998518e-11	0.510539801854059	0.197	0.135	1.99082062069749e-06	9 CD8	TLE4
8.41690139593391e-11	0.332572991354019	0.126	0.094	1.99430061675258e-06	9 CD8	DENND4A
8.58818248257189e-11	0.419878626345624	0.129	0.078	2.03488395742058e-06	9 CD8	HELB
9.18627162496663e-11	0.450115794901035	0.209	0.173	2.17659519881959e-06	9 CD8	DIP2A
9.22023668669503e-11	0.497792829462291	0.21	0.154	2.18464288054552e-06	9 CD8	B3GNT2
1.04171477522468e-10	0.369930638017752	0.108	0.059	2.46823898841737e-06	9 CD8	RCOR1
1.11000402809057e-10	0.615334876311655	0.332	0.274	2.6300435441578e-06	9 CD8	PDE4D
1.13649643955427e-10	0.347540678428875	0.135	0.1	2.6928146638799e-06	9 CD8	MSI2
1.14282745871251e-10	0.440962320110677	0.804	0.851	2.70781538067342e-06	9 CD8	HSP90AA1
1.15755731730603e-10	0.426648160542243	0.13	0.071	2.74271630762491e-06	9 CD8	HSPA13
1.22433726965727e-10	0.331839637922232	0.102	0.057	2.90094472672594e-06	9 CD8	NSF
1.27386080706003e-10	0.513088768114184	0.304	0.262	3.01828579624803e-06	9 CD8	PTPN1
1.30843676271169e-10	0.37794710076374	0.127	0.077	3.10021006556908e-06	9 CD8	COL4A3BP
1.31725639852528e-10	0.401558325761066	0.143	0.089	3.1211073106658e-06	9 CD8	TP53BP2
1.34427344963492e-10	0.431745969106375	0.279	0.267	3.18512151156497e-06	9 CD8	SLTM
1.37276992073522e-10	0.45463990779015	0.166	0.113	3.25264105019004e-06	9 CD8	USP14
1.37837075239371e-10	0.492077922438803	0.349	0.308	3.26591166072165e-06	9 CD8	MOB1A
1.48612606118575e-10	0.567047653327007	0.182	0.126	3.52122708937351e-06	9 CD8	SESN3
1.48681053796231e-10	0.440192577995672	0.215	0.169	3.5228488886479e-06	9 CD8	XPO4
1.58669137219513e-10	0.471016424739573	0.327	0.317	3.75950653727914e-06	9 CD8	CD164
1.62155138803401e-10	0.485278630006602	0.197	0.121	3.84210385880779e-06	9 CD8	GPR174
1.68242973058423e-10	0.381616821337502	0.184	0.16	3.98634900364628e-06	9 CD8	SMARCC1
1.70249929891044e-10	0.4241451239633	0.305	0.292	4.0339018388384e-06	9 CD8	GPBP1
1.71008526149022e-10	0.472675073537217	0.321	0.298	4.05187601857494e-06	9 CD8	U2SURP
1.74476839303276e-10	0.294385785519423	0.106	0.074	4.13405423045183e-06	9 CD8	FAM214A
1.78839217650206e-10	0.554549161174885	0.362	0.334	4.23741642300398e-06	9 CD8	EMB
1.79794916467031e-10	0.469163042236034	0.275	0.253	4.26006075076984e-06	9 CD8	2002-09-01
2.01525222108633e-10	0.45290270872444	0.174	0.128	4.77493861264196e-06	9 CD8	LRPPRC
2.13662065087764e-10	0.304689173519466	0.113	0.076	5.06250897018947e-06	9 CD8	MIAT
2.1715953809908e-10	0.438194171895608	0.159	0.096	5.1453780957196e-06	9 CD8	SEC24B
2.20509852086064e-10	0.380869134513947	0.123	0.065	5.2247604353272e-06	9 CD8	CD83
2.35052802580202e-10	0.372246744530468	0.164	0.133	5.56934110433529e-06	9 CD8	RNF168
2.46775354086132e-10	0.506224216873493	0.251	0.21	5.84709523971681e-06	9 CD8	HAUS3
2.56288356486066e-10	0.435425013292668	0.305	0.278	6.07249631858084e-06	9 CD8	FMNL1
2.60832697000703e-10	0.372665305976058	0.125	0.071	6.18016992273466e-06	9 CD8	AQR
3.14708818733321e-10	0.498455257020603	0.31	0.279	7.45671075106731e-06	9 CD8	WBP11
3.15674004418569e-10	0.449985806186176	0.146	0.108	7.47957986069358e-06	9 CD8	SERINC5
3.24307766112219e-10	0.475979044981679	0.218	0.165	7.68414821026291e-06	9 CD8	AGTPBP1
3.25824235326316e-10	0.352859163066652	0.133	0.09	7.72007943182173e-06	9 CD8	EFR3A
3.69965775973132e-10	0.327640739548675	0.109	0.06	8.7659690959074e-06	9 CD8	COP1
3.87321591566897e-10	0.425472000822847	0.158	0.109	9.17719779058606e-06	9 CD8	ARID1B
3.89798938879746e-10	0.439289087358521	0.18	0.12	9.23589605781669e-06	9 CD8	CNOT4
4.16789972677239e-10	0.531461946384481	0.428	0.425	9.8754216126145e-06	9 CD8	ETS1
4.22874601994233e-10	0.431621406262957	0.15	0.093	1.00195908196514e-05	9 CD8	TRIP12
4.86858141327074e-10	0.428664999648982	0.153	0.087	1.15356168006037e-05	9 CD8	TUT7
4.91844007095834e-10	0.400564941374772	0.112	0.051	1.16537519041287e-05	9 CD8	LMTK2
5.2067585614076e-10	0.384378426304616	0.131	0.079	1.23368937353992e-05	9 CD8	SMG6
5.2861677162015e-10	0.451671424044072	0.242	0.214	1.25250457867678e-05	9 CD8	UBE3A
5.29792118627713e-10	0.419954271585036	0.153	0.092	1.2552894458765e-05	9 CD8	RBM5
5.3212474651332e-10	0.458406777576396	0.321	0.317	1.26081637438866e-05	9 CD8	HNRNPH1
5.42762095380197e-10	0.508824687097479	0.224	0.172	1.28602050879384e-05	9 CD8	PRRC2B
5.6803500493665e-10	0.392913292336061	0.134	0.086	1.3459021406969e-05	9 CD8	TAOK1
6.1086974065395e-10	0.452816896638225	0.359	0.349	1.44739476350547e-05	9 CD8	ACTR2
6.11075789586857e-10	0.462234493211675	0.266	0.235	1.4478829758471e-05	9 CD8	HECTD1
6.2428279699951e-10	0.414246724395928	0.139	0.087	1.47917565921064e-05	9 CD8	ARFGEF1
6.50563995255614e-10	0.429693982806483	0.143	0.084	1.54144633035865e-05	9 CD8	ANKRD36
6.69633929142319e-10	0.399048541900638	0.13	0.075	1.58663063170981e-05	9 CD8	TET2
6.95056627634723e-10	0.546838207002353	0.552	0.553	1.64686717351771e-05	9 CD8	HSP90B1
7.4494013403446e-10	0.420999604613892	0.181	0.131	1.76506115358125e-05	9 CD8	ARIH1
7.6196836843418e-10	0.382333537990364	0.161	0.117	1.80540785216795e-05	9 CD8	RBM34
7.67620492589647e-10	0.396880258359315	0.111	0.051	1.81879999514191e-05	9 CD8	THOC1
8.36697357677935e-10	0.373114324404451	0.136	0.09	1.9824707192821e-05	9 CD8	EHD4
8.38204606443684e-10	0.54752903543963	0.285	0.243	1.98604199450767e-05	9 CD8	SFXN1
8.4480023731386e-10	0.276876633287533	0.943	0.917	2.00166968229146e-05	9 CD8	BTG1
8.4507312861077e-10	0.334030578993548	0.114	0.077	2.00231627093036e-05	9 CD8	CD84
8.67299448774577e-10	0.428931300722528	0.199	0.155	2.05497931392648e-05	9 CD8	USP22
9.20631702505751e-10	0.42613229171183	0.177	0.129	2.18134475591713e-05	9 CD8	FBXO3
9.29532784328096e-10	0.404689525958909	0.19	0.149	2.20243497918699e-05	9 CD8	TMEM87A
9.35709499929856e-10	0.354785818562005	0.144	0.12	2.2170700891338e-05	9 CD8	USP8
9.980106257683e-10	0.481424790124838	0.134	0.11	2.36468637669541e-05	9 CD8	XIST
1.01028408123991e-09	0.357022739049967	0.126	0.08	2.39376710208984e-05	9 CD8	MYSM1
1.02291074036548e-09	0.369487699364455	0.118	0.075	2.42368470822196e-05	9 CD8	MIA2
1.23297615548298e-09	0.403674173574075	0.136	0.078	2.92141370280137e-05	9 CD8	ENTPD4
1.24857083368909e-09	0.395539982495385	0.136	0.084	2.95836373334294e-05	9 CD8	MBNL2
1.25420650866344e-09	0.526715096916928	0.386	0.356	2.97171690162716e-05	9 CD8	NR3C1
1.30454209506062e-09	0.315869579007436	0.125	0.102	3.09098204003662e-05	9 CD8	GGA2
1.30868887531424e-09	0.380043822419362	0.143	0.106	3.10080742116957e-05	9 CD8	ICE1
1.30880526394138e-09	0.419550996326569	0.149	0.09	3.1010831923827e-05	9 CD8	ERBIN
1.34513821284643e-09	0.426125216708375	0.154	0.099	3.18717048151834e-05	9 CD8	NUP153
1.38250865826346e-09	0.492410707946308	0.321	0.287	3.27571601488944e-05	9 CD8	YTHDC1
1.409544425079e-09	0.367276646373845	0.136	0.086	3.33977456078218e-05	9 CD8	PRPF3
1.42860277780738e-09	0.399186466398357	0.149	0.099	3.38493142173682e-05	9 CD8	HECA
1.46804581559072e-09	0.442242685162845	0.199	0.153	3.47838775546066e-05	9 CD8	SAFB
1.50090434535531e-09	0.524953914579341	0.25	0.192	3.55624275588486e-05	9 CD8	DNAJC2
1.57866264393935e-09	0.436827396582755	0.209	0.164	3.74048326854989e-05	9 CD8	DNAJC3
1.58917324213699e-09	0.586055887372136	0.285	0.24	3.76538707991939e-05	9 CD8	GATA3
1.59370253399703e-09	0.320588680740311	0.108	0.064	3.77611878405256e-05	9 CD8	PPTC7
1.62012795604572e-09	0.400336952384626	0.301	0.31	3.83873117905472e-05	9 CD8	HNRNPR
1.62909712015288e-09	0.398061165239243	0.158	0.119	3.85998271649023e-05	9 CD8	ITPRIP
1.71344787236821e-09	0.462848298416091	0.235	0.196	4.05984338878923e-05	9 CD8	UBQLN1
1.73444709980661e-09	0.411006693540528	0.593	0.633	4.10959895828178e-05	9 CD8	SRRM1
1.80975434115092e-09	0.396903447531699	0.164	0.137	4.28803193592298e-05	9 CD8	CLSTN1
1.81415433785738e-09	0.418592139003625	0.171	0.129	4.29845728811928e-05	9 CD8	NAA16
1.81818276502272e-09	0.494596250230847	0.291	0.261	4.30800224344483e-05	9 CD8	PPP1R12A
1.83415088837196e-09	0.46324883877986	0.169	0.113	4.34583711490851e-05	9 CD8	LST1
1.85167054032623e-09	0.468422700502451	0.21	0.158	4.38734817824897e-05	9 CD8	CDK12
1.89831378543978e-09	0.32477631331578	0.129	0.098	4.49786468322102e-05	9 CD8	MDM2
1.97384727918023e-09	0.415969930374444	0.598	0.634	4.67683374328965e-05	9 CD8	EPC1
2.04247611257374e-09	0.343592468936199	0.133	0.093	4.83944290113222e-05	9 CD8	ZC3H18
2.1274584568844e-09	0.346053808095842	0.136	0.116	5.04080006774189e-05	9 CD8	CNTRL
2.13463350321813e-09	0.411327680889182	0.156	0.107	5.05780062252503e-05	9 CD8	BORCS5
2.18109726514835e-09	0.34461913241592	0.129	0.085	5.16789186004251e-05	9 CD8	WDFY1
2.19570988359358e-09	0.330329400776328	0.111	0.065	5.20251499818662e-05	9 CD8	C18orf25
2.40423155790629e-09	0.564529070769775	0.27	0.217	5.69658625330316e-05	9 CD8	CHD3
2.68628977626855e-09	0.446729907398724	0.184	0.138	6.36489499589071e-05	9 CD8	MORC3
2.75510274450771e-09	0.426247252360929	0.137	0.077	6.52794044283656e-05	9 CD8	ZBTB10
2.93047574836862e-09	0.414765186788977	0.172	0.13	6.94346923818461e-05	9 CD8	ADAM10
2.94252522358438e-09	0.382861234894883	0.112	0.061	6.97201926476082e-05	9 CD8	RAB11FIP1
3.20312188860246e-09	0.465141158543182	0.169	0.113	7.58947700285467e-05	9 CD8	NAMPT
3.43686910565777e-09	0.315620879030949	0.115	0.08	8.14331765894552e-05	9 CD8	YTHDC2
3.45177867465803e-09	0.344832672371164	0.129	0.096	8.17864439173473e-05	9 CD8	CPD
3.48967986021826e-09	0.469182385213642	0.374	0.382	8.26844746080113e-05	9 CD8	TRAM1
3.52236922231821e-09	0.40012041944441	0.148	0.109	8.34590163536076e-05	9 CD8	LGALS8
3.71923991027058e-09	0.374423787354916	0.174	0.143	8.81236704339511e-05	9 CD8	NDEL1
3.92318484536725e-09	0.490285315428852	0.374	0.347	9.29559417261317e-05	9 CD8	RSRC2
4.00662308262968e-09	0.38790244438637	0.138	0.087	9.49329273198276e-05	9 CD8	ATP9B
4.01703467535151e-09	0.310487576260721	0.15	0.122	9.51796195977787e-05	9 CD8	ATXN1
4.01884729387699e-09	0.428126809120544	0.183	0.135	9.52225677811215e-05	9 CD8	CDC42EP3
4.0793819733743e-09	0.307288210472979	0.103	0.063	9.66568764771306e-05	9 CD8	RAB3GAP2
4.11080928004847e-09	0.323924681625494	0.87	0.856	9.74015150814683e-05	9 CD8	ZFP36L2
4.12232397325122e-09	0.368217412156684	0.169	0.135	9.76743442222143e-05	9 CD8	ATP6V1H
4.3350685247065e-09	0.347498138851258	0.109	0.065	0.000102715113624396	9 CD8	RRBP1
4.35235667422855e-09	0.375378429552141	0.182	0.153	0.000103124739039171	9 CD8	SAMSN1
4.41023958190043e-09	0.428625288170898	0.203	0.163	0.000104496216653549	9 CD8	ATXN7L3B
4.64720566583483e-09	0.472128867465154	0.237	0.198	0.00011011089104629	9 CD8	LMBRD1
4.65234110799064e-09	0.418698413582971	0.151	0.088	0.00011023257021273	9 CD8	PDE12
4.73182990101644e-09	0.338169854728161	0.104	0.059	0.000112115977674683	9 CD8	MYO5A
4.75054329339098e-09	0.315638908176792	0.131	0.099	0.000112559372793606	9 CD8	DYNC1LI1
4.92983061715764e-09	0.418299264101612	0.164	0.12	0.000116807406642933	9 CD8	MALT1
5.02313743596264e-09	0.54030465871034	0.306	0.294	0.000119018218407699	9 CD8	PBXIP1
5.09625609249201e-09	0.391322896220704	0.129	0.087	0.000120750691855506	9 CD8	MKLN1
5.19568613991119e-09	0.331958741931322	0.114	0.08	0.000123106587399056	9 CD8	GFPT1
5.31510718975539e-09	0.482495084154482	0.23	0.176	0.000125936149754064	9 CD8	CLINT1
5.3342802693323e-09	0.402053806953982	0.172	0.123	0.00012639043670156	9 CD8	FAM13B
5.50003770537314e-09	0.433747300152861	0.169	0.124	0.000130317893391111	9 CD8	CEP78
5.87338372733176e-09	0.399804822296716	0.385	0.399	0.000139163954035399	9 CD8	GNG2
5.89412451596272e-09	0.368332758336429	0.167	0.138	0.000139655386281221	9 CD8	NR1D2
5.96486424354721e-09	0.340631641288149	0.131	0.093	0.000141331493386608	9 CD8	ZZEF1
6.05103016955164e-09	0.341514729870767	0.118	0.071	0.000143373108837357	9 CD8	VPS13B
6.14606051450285e-09	0.342283145851548	0.111	0.064	0.00014562475783063	9 CD8	TBC1D23
6.2062483852099e-09	0.41981951677566	0.136	0.089	0.000147050849239163	9 CD8	RIF1
6.34143373129334e-09	0.449895486303949	0.238	0.215	0.000150253930829264	9 CD8	KLHDC2
6.45213328731115e-09	0.459281402961396	0.197	0.159	0.00015287684610955	9 CD8	SYNCRIP
6.5023692416108e-09	0.256668006508357	0.103	0.088	0.000154067136810726	9 CD8	GRN
7.12970697127408e-09	0.445370480653971	0.21	0.179	0.000168931276977368	9 CD8	DHX36
7.15104954795668e-09	0.401796205114123	0.194	0.158	0.000169436967989286	9 CD8	FUBP1
7.70830972711679e-09	0.536900185640721	0.316	0.294	0.000182640690674305	9 CD8	TPR
7.83287672222519e-09	0.456355781631641	0.146	0.104	0.000185592181056404	9 CD8	BOD1L1
7.89727076855471e-09	0.609801687767904	0.232	0.173	0.000187117933590135	9 CD8	PAG1
7.90967273108272e-09	0.312486681165885	0.121	0.101	0.000187411785690274	9 CD8	SREBF2
8.00515161474999e-09	0.448506014235871	0.143	0.087	0.000189674062359886	9 CD8	KIF20B
8.21752511735594e-09	0.396119067239149	0.181	0.152	0.000194706040130632	9 CD8	GSK3B
8.24940701974662e-09	0.39935120377593	0.167	0.123	0.000195461449925876	9 CD8	ARMC8
8.28426777558804e-09	0.458069768943656	0.204	0.163	0.000196287440674783	9 CD8	PPP1R16B
8.38718059039926e-09	0.344229954999991	0.122	0.077	0.00019872585690892	9 CD8	ARHGEF7
8.60924086583814e-09	0.469180400156014	0.278	0.256	0.000203987353075169	9 CD8	TOB1
9.25774203772697e-09	0.400628187513628	0.161	0.128	0.000219352939841903	9 CD8	SETX
9.37072207068614e-09	0.353566830958368	0.186	0.174	0.000222029888742837	9 CD8	CDS2
9.40437835602194e-09	0.31863212100665	0.12	0.089	0.000222827340767584	9 CD8	GAPVD1
9.58867143298461e-09	0.44906811569281	0.308	0.29	0.000227193980933137	9 CD8	LUC7L3
9.59014019112889e-09	0.477178430003959	0.177	0.119	0.000227228781688608	9 CD8	PKN2
1.05125114187302e-08	0.466040635459317	0.269	0.242	0.000249083445555394	9 CD8	CAPZA1
1.10157869715788e-08	0.335791043192201	0.102	0.058	0.000261008056504588	9 CD8	CCDC47
1.14494605679473e-08	0.416108982517084	0.209	0.175	0.000271283518696944	9 CD8	CCNK
1.16452736439435e-08	0.325328545143551	0.12	0.087	0.000275923113719598	9 CD8	NSMAF
1.21028576067663e-08	0.40407587359773	0.143	0.102	0.00028676510813472	9 CD8	PHTF2
1.25026593215712e-08	0.441935399334085	0.227	0.19	0.000296238009965307	9 CD8	ZFR
1.37881669886507e-08	0.40420639151817	0.156	0.118	0.000326696828629089	9 CD8	LPP
1.43875784892369e-08	0.415750198288029	0.186	0.152	0.000340899284723979	9 CD8	CAPRIN1
1.45386452677102e-08	0.46040526744072	0.348	0.326	0.000344478660973125	9 CD8	DNAJA1
1.53307696873689e-08	0.366800552670691	0.139	0.1	0.000363247256972519	9 CD8	PPP3CA
1.55053417840456e-08	0.503465666270175	0.318	0.308	0.000367383568231177	9 CD8	SYTL3
1.55053509886283e-08	0.438781690652717	0.264	0.231	0.000367383786324558	9 CD8	UHMK1
1.57618081957032e-08	0.438940105600272	0.256	0.235	0.000373460283388991	9 CD8	CNOT6L
1.64661101989715e-08	0.353166908162435	0.15	0.113	0.00039014801505443	9 CD8	MUC20-OT1
1.68929638283543e-08	0.371577051082481	0.147	0.1	0.000400261884949026	9 CD8	PICALM
1.69784183119493e-08	0.293923601774867	0.115	0.078	0.000402286643483327	9 CD8	C6orf106
1.72660781151552e-08	0.419742407077374	0.26	0.247	0.000409102454860486	9 CD8	USP16
1.74229151808801e-08	0.32453661260743	0.857	0.832	0.000412818552295773	9 CD8	JUNB
1.74931395654772e-08	0.395048234622221	0.192	0.158	0.000414482448864416	9 CD8	WDR82
1.75905652687085e-08	0.344818385297513	0.105	0.063	0.00041679085347678	9 CD8	WDR36
1.84462885706835e-08	0.518066615865691	0.549	0.537	0.000437066361393774	9 CD8	EZR
1.86787089993265e-08	0.407666202480749	0.202	0.184	0.000442573331030043	9 CD8	SMNDC1
2.00278171575839e-08	0.359442136356548	0.142	0.108	0.000474539099731793	9 CD8	CRNKL1
2.06693827432463e-08	0.337847419426713	0.156	0.138	0.000489740354718479	9 CD8	PDXDC1
2.07717954820129e-08	0.592360853163865	0.235	0.19	0.000492166922150815	9 CD8	GPR183
2.09173867142108e-08	0.389952009166882	0.156	0.129	0.000495616560806511	9 CD8	SIN3A
2.110868325647e-08	0.284967149585122	0.101	0.066	0.000500149141078799	9 CD8	MTMR3
2.1583136084358e-08	0.358552389935089	0.122	0.089	0.000511390826382779	9 CD8	ANKRD17
2.19800801833045e-08	0.342768541755119	0.146	0.11	0.000520796019863217	9 CD8	STAG1
2.25041246252169e-08	0.437685623358165	0.197	0.162	0.000533212728869889	9 CD8	TMPO
2.3898449149214e-08	0.459239968718667	0.23	0.19	0.000566249854141476	9 CD8	NIN
2.45749816869767e-08	0.344020086012925	0.102	0.065	0.000582279616091226	9 CD8	ANK3
2.49079472036432e-08	0.444941784444925	0.224	0.186	0.000590168901043122	9 CD8	BLOC1S6
2.53722133619895e-08	0.373245774306271	0.114	0.066	0.000601169223398978	9 CD8	SOAT1
2.58552163395524e-08	0.340670823436572	0.104	0.056	0.000612613495949356	9 CD8	APC
2.61216093198713e-08	0.401975309566426	0.136	0.08	0.00061892541122503	9 CD8	MTREX
2.63213360560619e-08	0.330245449091616	0.121	0.097	0.00062365773651233	9 CD8	PBRM1
2.65927964994426e-08	0.307124117980514	0.105	0.069	0.000630089720257793	9 CD8	RPS6KB1
2.67041398071375e-08	0.500468616412805	0.231	0.189	0.000632727888590316	9 CD8	SMC3
2.67364896088923e-08	0.412095224778106	0.162	0.115	0.000633494384793094	9 CD8	FBXO21
2.67924509935295e-08	0.426515968118101	0.187	0.152	0.000634820333840688	9 CD8	SEC63
2.79237412690321e-08	0.468969821101497	0.227	0.189	0.000661625125628447	9 CD8	CAPN7
2.81806823315388e-08	0.424782199032536	0.217	0.181	0.000667713087163481	9 CD8	PPP4R3B
2.88024882729156e-08	0.318010106012492	0.158	0.142	0.000682446157138462	9 CD8	PTPN22
2.91173963068657e-08	0.444455568205757	0.141	0.105	0.000689907588094876	9 CD8	CD28
2.984722449957e-08	0.445745177300745	0.296	0.298	0.000707200137292812	9 CD8	CSNK1A1
2.98903100064843e-08	0.413037928105561	0.19	0.164	0.000708221005293639	9 CD8	TCERG1
3.0815419019215e-08	0.317165258076148	0.116	0.083	0.00073014053824128	9 CD8	SLMAP
3.15554738910812e-08	0.318224756921205	0.13	0.109	0.000747675398375278	9 CD8	DOCK11
3.33947295289237e-08	0.315874761804526	0.126	0.088	0.000791254721458317	9 CD8	LYN
3.4414440015891e-08	0.398094227245187	0.143	0.104	0.00081541574173652	9 CD8	ZDHHC20
3.59344471339765e-08	0.31702438134895	0.108	0.071	0.000851430790392439	9 CD8	PDS5B
3.64045732928593e-08	0.431278947399007	0.22	0.185	0.000862569959601009	9 CD8	GSPT1
3.86342867679958e-08	0.464551452571002	0.201	0.123	0.000915400790680892	9 CD8	AC007952.4
3.92366645759527e-08	0.429636635092595	0.176	0.124	0.000929673530462624	9 CD8	GLS
3.9584506249197e-08	0.344172271048341	0.117	0.075	0.000937915291068474	9 CD8	DYNC1LI2
4.01161193426904e-08	0.385098972769489	0.289	0.31	0.000950511331705707	9 CD8	CD96
4.15724482573617e-08	0.380404537031077	0.125	0.091	0.000985017589009927	9 CD8	TRIM38
4.23114006128334e-08	0.382941051196173	0.194	0.173	0.00100252632612047	9 CD8	THOC2
4.37469251415759e-08	0.432845360485015	0.234	0.192	0.0010365396443045	9 CD8	MECP2
4.4396346969433e-08	0.367735727245655	0.145	0.109	0.00105192704509375	9 CD8	FAM172A
4.47431297605941e-08	0.343332316729783	0.108	0.07	0.00106014371654752	9 CD8	DICER1
4.72654787043656e-08	0.289678498143799	0.103	0.062	0.00111990825242124	9 CD8	LTN1
4.8928011062784e-08	0.308610581383168	0.125	0.101	0.0011593002941216	9 CD8	YLPM1
4.99792573883088e-08	0.386254074029624	0.207	0.19	0.00118420852455859	9 CD8	SFSWAP
5.20511138861169e-08	0.329722567093241	0.13	0.096	0.00123329909241765	9 CD8	SEC23A
5.3892465064348e-08	0.362942131506201	0.138	0.104	0.00127692806723466	9 CD8	EP400
5.44102745471813e-08	0.34137936664546	0.11	0.067	0.00128919704512091	9 CD8	IQCB1
5.55639783437902e-08	0.362525825578092	0.159	0.14	0.00131653290287777	9 CD8	PCF11
5.61228135702831e-08	0.355562154112114	0.116	0.09	0.00132977394473429	9 CD8	MTR
5.68067237989629e-08	0.358392818959057	0.14	0.106	0.00134597851369263	9 CD8	STX12
5.77958063802458e-08	0.344742449635347	0.119	0.078	0.00136941383637354	9 CD8	CCDC6
5.99097917812251e-08	0.388611379074134	0.184	0.169	0.00141950260646435	9 CD8	SCAF4
6.19975841923262e-08	0.284304167476995	0.131	0.112	0.00146897075985298	9 CD8	OSBPL9
6.4883147404664e-08	0.452407903986218	0.181	0.123	0.00153734129460611	9 CD8	CLTC
6.51523394496328e-08	0.418948414932756	0.729	0.762	0.0015437195309196	9 CD8	SRSF5
6.62128273369825e-08	0.437770995621543	0.408	0.422	0.00156884673092246	9 CD8	G3BP2
6.67285231456336e-08	0.356455934268238	0.14	0.099	0.00158106562741264	9 CD8	WDR26
6.87581703766246e-08	0.366840135823491	0.156	0.121	0.00162915608890374	9 CD8	MOB4
7.17074728503811e-08	0.434428051322904	0.195	0.155	0.00169903686171693	9 CD8	TM9SF2
7.19161684732135e-08	0.360632611885156	0.133	0.089	0.00170398169580432	9 CD8	COG5
7.4840867558727e-08	0.357194922760921	0.109	0.065	0.00177327951593648	9 CD8	FAM91A1
7.67349332422436e-08	0.337800199429512	0.129	0.096	0.00181815750824172	9 CD8	TMEM41B
7.83972418902568e-08	0.363643100823703	0.174	0.153	0.00185754424934775	9 CD8	NRDC
7.9652171245354e-08	0.320588193351159	0.112	0.079	0.00188727854548742	9 CD8	PHF21A
8.16259026113059e-08	0.333019459525982	0.109	0.069	0.00193404413647228	9 CD8	AC119396.1
8.19186778901446e-08	0.501631566689255	0.272	0.231	0.00194098115392909	9 CD8	SNRNP200
8.19596841951595e-08	0.360417999471847	0.144	0.106	0.00194195275732011	9 CD8	C16orf72
8.23216861783668e-08	0.471438999927191	0.253	0.226	0.00195053003231022	9 CD8	SUPT5H
8.38415616076711e-08	0.330494538448768	0.105	0.069	0.00198654196073216	9 CD8	TRAF1
8.58133465511654e-08	0.3640085609446	0.125	0.087	0.00203326143318331	9 CD8	GOLGA8B
8.75152871337294e-08	0.356057311598435	0.156	0.123	0.00207358721334658	9 CD8	PSMC6
8.87671063510075e-08	0.318495421599214	0.149	0.128	0.00210324781788077	9 CD8	PRKAA1
9.20225278393932e-08	0.336111683367513	0.113	0.075	0.00218038177462658	9 CD8	TSC22D2
9.56444582933509e-08	0.397500352841966	0.157	0.119	0.00226619979480266	9 CD8	RIC1
9.73239195313936e-08	0.477107043225349	0.232	0.203	0.00230599294937684	9 CD8	BDP1
9.77242821640008e-08	0.399559600287984	0.181	0.147	0.00231547914159384	9 CD8	TXNDC11
9.91560463931716e-08	0.319020111646464	0.125	0.086	0.00234940336323981	9 CD8	DYRK1A
1.02331899061631e-07	0.381274531758538	0.173	0.147	0.00242465201636628	9 CD8	LEMD3
1.02504590924934e-07	0.434348206004374	0.179	0.12	0.00242874377737538	9 CD8	PHF12
1.06277361829761e-07	0.392110915519644	0.19	0.162	0.00251813581119436	9 CD8	USP47
1.08560529352931e-07	0.500001431596781	0.344	0.329	0.00257223318248835	9 CD8	NCOR1
1.10210726826386e-07	0.358670957402467	0.159	0.138	0.00261133296142438	9 CD8	MICU2
1.11284701114981e-07	0.331721508587962	0.126	0.095	0.00263677970821835	9 CD8	USP9X
1.11530547766164e-07	0.378836948534911	0.153	0.116	0.0026426047987715	9 CD8	FBXO33
1.12610134147369e-07	0.394159489053303	0.173	0.145	0.00266818451848776	9 CD8	TOM1
1.14377868447499e-07	0.28950175012006	0.127	0.108	0.00271006921499503	9 CD8	IKZF5
1.16091284209981e-07	0.288604427833279	0.135	0.126	0.0027506668880713	9 CD8	CPSF7
1.16145224423132e-07	0.378741653186581	0.186	0.163	0.00275194494748168	9 CD8	SMU1
1.19629809734411e-07	0.40748048241991	0.219	0.184	0.00283450871184713	9 CD8	DCP2
1.23126237386777e-07	0.310050383327461	0.109	0.083	0.0029173530686423	9 CD8	LRRC8C
1.24311360968226e-07	0.32374703241644	0.106	0.068	0.00294543338678115	9 CD8	CTPS1
1.33789958113514e-07	0.315612987568073	0.12	0.09	0.0031700192675416	9 CD8	SENP5
1.40824230727347e-07	0.504022565987836	0.303	0.261	0.00333668932285376	9 CD8	MIER1
1.41873404627435e-07	0.344909813901149	0.129	0.087	0.00336154844924245	9 CD8	CPT1A
1.46349311168111e-07	0.466536912026704	0.223	0.18	0.00346760057881723	9 CD8	ARID4A
1.46391558981276e-07	0.37777191416444	0.148	0.108	0.00346860159850236	9 CD8	JMY
1.47075513908329e-07	0.356734867661975	0.202	0.188	0.00348480722654395	9 CD8	VPS4B
1.47679412812789e-07	0.337151307934499	0.129	0.096	0.00349911600718622	9 CD8	CHORDC1
1.47865224242958e-07	0.479897882206695	0.345	0.341	0.00350351862321265	9 CD8	KIF5B
1.48455875396645e-07	0.416575609650605	0.248	0.231	0.0035175135116481	9 CD8	SDHA
1.48582830136983e-07	0.5405381980607	0.105	0.049	0.00352052157726567	9 CD8	TRBV7-2
1.48846888408021e-07	0.461841053821275	0.219	0.177	0.00352677817393964	9 CD8	SMC5
1.59936814927386e-07	0.385475242927176	0.248	0.239	0.00378954289288948	9 CD8	DBF4
1.6181326837466e-07	0.359324635471952	0.192	0.18	0.00383400358086919	9 CD8	TMED5
1.62694092525736e-07	0.399196832727023	0.188	0.168	0.00385487382830479	9 CD8	SEC61A1
1.63437306449763e-07	0.380706335766155	0.13	0.076	0.00387248353902069	9 CD8	WASHC2C
1.63805907136545e-07	0.305784691832937	0.111	0.072	0.00388121716369331	9 CD8	ZFYVE27
1.64680603955729e-07	0.478786756197903	0.24	0.2	0.00390194223012705	9 CD8	RELB
1.68908873616719e-07	0.456454230744459	0.298	0.302	0.00400212685147454	9 CD8	TTC3
1.72284540286156e-07	0.334414382557666	0.134	0.114	0.00408210989754017	9 CD8	ZNF131
1.73380222162791e-07	0.384645828197576	0.133	0.096	0.00410807098392517	9 CD8	NCOA2
[truncated: 701 more rows]

## Sheet: Fig. 1f T-hyperexp DEGs
gene	p_val	avg_logFC	pct.1	pct.2	p_val_adj			Supplementary Data 2: The differentially expressed genes between the hyperexpanded T-LGLL and healthy cells (logFC > 0 = up in T-LGLL and logFC < 0 up in healthy)
TMSB4X	0	0.690065078370765	0.998	0.999	0			Differential expression calculated with t-test and corrected with Bonferroni.
RPS29	0	-0.477621901601848	0.966	0.999	0
MT-ATP8	0	-0.874770710598138	0.546	0.986	0
S100A9	0	-1.15913655354738	0.033	0.524	0
GNLY	0	-1.16316791104245	0.637	0.981	0
LYZ	0	-1.76748430450273	0.034	0.798	0
TRBV30	1.11253693382543e-308	-2.0139945777126	0.002	0.405	1.11264525411241e-308
NKG7	2.35544042845973e-304	0.673924674261768	0.99	0.999	5.58098055119248e-300
S100A8	2.58258737029424e-300	-0.99672635567767	0.023	0.433	6.11918251517518e-296
PNRC1	1.2267950314313e-280	-0.565373285656839	0.648	0.974	2.90676814747331e-276
CST3	5.93331200622446e-280	-0.880149331810216	0.036	0.424	1.40583894675482e-275
RPS2	8.11618672826802e-271	-0.523612923331511	0.888	0.999	1.92304928339582e-266
IL7R	1.33673381625814e-268	-0.950078774703022	0.099	0.538	3.16725710424203e-264
TRBV7-3	4.8721562636083e-256	2.61284386353378	0.342	0.003	1.15440870509935e-251
ITM2B	8.1679625869937e-251	-0.508476734130458	0.631	0.958	1.93531705536229e-246
TPT1	3.95003508637219e-201	-0.353678210441951	0.979	1	9.35921313365027e-197
EEF2	1.28283206418672e-189	-0.382760880932097	0.669	0.968	3.03954229288401e-185
UBC	6.37640296256108e-188	-0.325156870068628	0.771	0.996	1.51082491794922e-183
SF3B1	1.73155303316393e-186	-0.529957455299043	0.349	0.716	4.10274175677862e-182
HIST1H1E	3.56544339937606e-185	-0.639345437613546	0.292	0.69	8.44796159048163e-181
NOP53	3.33101776122327e-184	-0.43213568926267	0.403	0.823	7.89251348344241e-180
RPL38	1.75829889068962e-177	-0.292090617752322	0.887	0.995	4.16611339159999e-173
MBNL1	2.00039447447589e-177	-0.470574892629452	0.431	0.796	4.73973466782317e-173
KLF3	5.54641139380319e-177	-0.581365648536526	0.245	0.604	1.31416671564773e-172
AES	3.63284883673717e-176	-0.500093072051421	0.472	0.842	8.60767203376505e-172
CTSS	3.49341282649897e-173	-0.587203856636168	0.191	0.526	8.27729235110665e-169
EEF1A1	3.36074569166488e-170	-0.325410140783719	0.894	1	7.96295084183077e-166
NPM1	5.13867175596955e-163	-0.375622737407569	0.624	0.927	1.21755688585942e-158
CD44	1.03110294187398e-156	-0.543972454406991	0.289	0.65	2.4430953104762e-152
CD8B	2.66669839282712e-156	0.747637672437763	0.622	0.294	6.31847517196459e-152
TYROBP	7.83430155390725e-156	-0.676522976571305	0.089	0.435	1.85625941018279e-151
CST7	9.3623807441935e-156	0.760276404375757	0.92	0.94	2.21832249352921e-151
AIF1	5.51980723362459e-150	-0.598679261052926	0.012	0.251	1.30786312593501e-145
HSP90AB1	6.73535621768608e-149	-0.460091133947726	0.454	0.785	1.59587530221854e-144
BCLAF1	4.95662727201652e-146	-0.523666229967633	0.308	0.671	1.17442326583159e-141
LAPTM5	6.68388331112827e-146	-0.356629985556158	0.567	0.896	1.58367931173873e-141
RHOH	2.23801202932676e-143	-0.614428523749517	0.157	0.467	5.30274570228683e-139
RPL4	1.51303161241713e-142	-0.292716572847241	0.745	0.983	3.58497710246115e-138
S100A10	2.26701330678944e-142	-0.308538055420998	0.625	0.919	5.3714613291069e-138
AHNAK	2.19308818219701e-141	-0.443307897230896	0.465	0.79	5.1963031388976e-137
PIK3R1	9.17969331564061e-140	-0.466391952525173	0.384	0.725	2.17503653420789e-135
TMSB10	1.60819790724618e-138	0.428695439811186	0.996	1	3.81046412142909e-134
MT-ND1	8.86354452688004e-135	-0.329319880087663	0.873	0.996	2.10012824019896e-130
TRBV3-1	1.44262276655894e-134	1.82490406216236	0.193	0.013	3.41815038308476e-130
PSAP	1.73546056279428e-134	-0.49478346436034	0.325	0.646	4.11200025748476e-130
TRIR	2.22483251999383e-134	-0.329389657701416	0.38	0.749	5.27151817287338e-130
MT-ND5	2.96249102871862e-134	-0.337592513559859	0.834	0.994	7.0193262434459e-130
HIST1H4C	3.78832838365958e-134	-0.536282988944947	0.251	0.591	8.976065272243e-130
HLA-DRB5	8.2467618171473e-133	0.853826601990814	0.417	0.183	1.95398774495488e-128
PRF1	7.88323066559299e-132	0.955979489543016	0.574	0.381	1.8678526739056e-127
FYB1	1.73327725875497e-131	-0.413649933077254	0.291	0.645	4.10682713689404e-127
KLRD1	2.07287461709371e-131	0.87502546137515	0.527	0.295	4.91146911774183e-127
HNRNPA1	2.44508540248117e-131	-0.258384392948182	0.694	0.964	5.79338535263889e-127
CD52	2.68947015938954e-131	-0.259004752744032	0.792	0.983	6.37243059565757e-127
PTP4A2	3.35445623383829e-131	-0.415375813167524	0.336	0.675	7.94804860045645e-127
TRA2B	3.46488717537854e-131	-0.38060519704862	0.333	0.677	8.20970367334191e-127
TRAV36DV7	1.10834995403683e-130	-0.598411469145075	0	0.19	2.62612438109487e-126
LSP1	1.32218853607769e-129	-0.28790184834457	0.628	0.928	3.13279351738248e-125
TPM3	1.79005911298517e-129	-0.31597350721642	0.641	0.918	4.24136606230706e-125
MT-ATP6	6.91081433970548e-129	0.506464533643451	0.981	0.999	1.63744834964982e-124
MALAT1	1.68317149907751e-128	-0.336398519790547	0.999	1	3.98810654991426e-124
SELL	2.44892202657511e-128	-0.588943544415274	0.049	0.283	5.80247584976706e-124
SNHG8	5.75877030039697e-125	-0.393456199745406	0.306	0.635	1.36448303497606e-120
EML4	2.47026222423748e-124	-0.467725910240999	0.264	0.578	5.85303931410829e-120
PABPC1	5.34830698000412e-124	-0.261053824999186	0.648	0.939	1.26722785584218e-119
FCN1	3.21017669323345e-123	-0.441324285431196	0.006	0.178	7.60619265694734e-119
VIM	3.96069092034918e-123	-0.308195622838578	0.636	0.939	9.38446106667534e-119
SBDS	1.03878651683044e-122	-0.442105440875406	0.403	0.74	2.46130077297806e-118
GNB2L1	4.10199395647317e-121	1.45621128362777	0.162	0	9.71926448046752e-117
PROK2	6.37152774712948e-121	-0.50723412525851	0.02	0.211	1.50966978440486e-116
PMAIP1	7.48450720195624e-120	-0.656745450512934	0.155	0.449	1.77337913643151e-115
HIST1H1D	4.51970302389456e-119	-0.514026656310718	0.142	0.44	1.07089843448158e-114
HSPA8	9.00274282681297e-119	-0.304331678681622	0.534	0.842	2.13310988538507e-114
EEF1G	3.72078252007029e-118	-0.440761127762288	0.027	0.229	8.81602210305455e-114
PTPRCAP	1.00374586017676e-117	-0.295637048870415	0.242	0.633	2.37827544110283e-113
MT-ND6	1.99078965513827e-115	-0.586358273838761	0.347	0.655	4.71697700888462e-111
PRRC2C	3.5625962996211e-115	-0.368720403698922	0.416	0.722	8.44121567232222e-111
CD4	1.70323892062032e-114	-0.476165413758707	0.017	0.202	4.03565429851779e-110
HIF1A	5.99652482404806e-114	-0.466158068924164	0.111	0.363	1.42081659180995e-109
CD48	6.80149073297634e-113	-0.304700527537307	0.464	0.773	1.61154521427141e-108
TIMP1	1.39367122397576e-112	-0.500225068180385	0.053	0.27	3.30216459808817e-108
MT-ND2	1.70084098568569e-112	-0.293846664484862	0.819	0.984	4.02997263148366e-108
ATP5E	1.89577540770513e-112	0.873725256660885	0.154	0	4.49185025101654e-108
MCUB	3.86726255964752e-110	-0.463215243019831	0.11	0.37	9.16309190882884e-106
FXYD5	4.41700607659062e-107	-0.26171793781499	0.646	0.918	1.04656541978738e-102
MATR3.1	8.42347481874238e-107	-0.428857895854968	0.067	0.285	1.99585812355282e-102
SPOCK2	3.95072084490876e-106	-0.433372042306666	0.305	0.624	9.36083796992682e-102
FCGR3A	4.45509936165332e-106	0.770611133350843	0.368	0.183	1.05559124275014e-101
SRRM1	4.99823128827817e-106	-0.315650436243063	0.468	0.769	1.18428092144463e-101
MT-CYB	6.24174090070164e-106	-0.255184510913436	0.93	1	1.47891808901225e-101
TRGV8	1.99555694531277e-105	0.712886763624544	0.169	0.013	4.72827262622407e-101
JAK1	2.33656701812174e-105	-0.350604973441	0.424	0.72	5.53626189273764e-101
SYNE2	3.60355365726317e-105	-0.38734126231038	0.374	0.673	8.53826003551935e-101
ZNF207	8.61247086889806e-105	-0.399924547937147	0.249	0.535	2.04063884767671e-100
ATP5L	2.49526184157162e-104	0.717741786622305	0.15	0	5.91227340741979e-100
WHAMM	3.80204861566776e-104	-0.497473515982977	0.132	0.394	9.00857398996319e-100
ATP5G2	6.51145147548836e-104	0.758260471008663	0.151	0	1.54282331260221e-99
LST1	9.48836093274028e-103	-0.455277082352127	0.015	0.2	2.24817223940348e-98
VCAN	1.92568781235268e-102	-0.403446052936921	0.003	0.156	4.56272470258843e-98
CNOT1	5.37217620058314e-102	-0.357511751220907	0.193	0.483	1.27288342896617e-97
RBM39	7.1310295878653e-102	-0.263652478537319	0.596	0.881	1.6896261505488e-97
CAST	1.49968643506492e-101	-0.413211293633055	0.29	0.591	3.55335703924281e-97
CSDE1	1.63600921151966e-99	-0.395187604258941	0.348	0.654	3.87636022577468e-95
G0S2	6.32287101239456e-98	-0.382684912241317	0.001	0.141	1.49814105767677e-93
TMEM123	6.34436235027283e-98	-0.469716203835266	0.125	0.381	1.50323321527364e-93
CCL4	3.13138351892871e-97	1.18754064105706	0.616	0.504	7.41950010974968e-93
RPS4Y1	9.76969173222344e-96	0.836523181172924	0.46	0.253	2.31483075903302e-91
PCBP1	1.24631533870422e-95	-0.297610194851428	0.535	0.838	2.95301956352577e-91
ITGB1	1.9278294666557e-95	-0.43172764036211	0.247	0.534	4.56779913829402e-91
PTGDS	2.04642877443985e-95	1.54092973516687	0.196	0.062	4.84880833815778e-91
RSL1D1	3.86528614582229e-93	-0.348890737486298	0.192	0.428	9.15840899391132e-89
EIF4B	1.20904414918922e-92	-0.305873064073852	0.411	0.686	2.86470920708894e-88
GLTSCR2	6.16869407423872e-91	0.534640351548302	0.129	0	1.46161037395012e-86
C19orf43	6.80236197298878e-91	0.500057282104456	0.127	0	1.61175164587996e-86
TCEB2	1.12185705336955e-90	0.509300692540356	0.131	0	2.65812810225381e-86
RPS26	1.95693845779784e-90	-0.309295257716671	0.933	0.988	4.63676998190621e-86
LCP1	6.92189162754055e-89	-0.321113718420579	0.494	0.794	1.64007300222946e-84
C9orf142	2.77906939522395e-88	0.530456040264779	0.126	0	6.58472702504362e-84
RSL24D1	5.15936562806017e-88	-0.332905942056884	0.37	0.66	1.22246009191258e-83
DUSP1	1.16701740463548e-87	1.14346379729811	0.622	0.586	2.76513103854331e-83
ISCA1	2.27611853406297e-87	-0.413371253139353	0.179	0.439	5.3930352546088e-83
CDC42	8.67365273163583e-87	-0.258517381944517	0.526	0.811	2.05513527823379e-82
SERPINA1	6.16455189415312e-86	-0.349807974557065	0.004	0.137	1.46062892580064e-81
RORA	1.29540384056682e-85	-0.362451822976323	0.236	0.507	3.06932985983903e-81
KLRG1	4.11151759514897e-85	-0.383778899981557	0.174	0.413	9.74182978994597e-81
SUN2	8.8984919881337e-85	-0.296679319936727	0.385	0.656	2.1084086916684e-80
CD3D	1.35377313635574e-84	0.719936224952	0.778	0.742	3.2076300692813e-80
CREBRF	4.81074613096756e-84	-0.397412215117623	0.116	0.351	1.13985818827145e-79
SET	6.82703949136159e-84	-0.318006068433905	0.288	0.564	1.61759873708322e-79
TAGLN2	1.56774500868402e-83	-0.348081703660843	0.466	0.749	3.71461502357592e-79
CAMK4	1.77143192407689e-83	-0.398725507279413	0.055	0.229	4.19723080090779e-79
ANXA1	1.84914266445599e-83	-0.288598704821416	0.442	0.743	4.38135862916201e-79
PHF3	7.12364786629566e-83	-0.386461453296359	0.17	0.399	1.68787712544009e-78
PRNP	1.38456294798614e-82	-0.39311288606887	0.141	0.361	3.28058344895837e-78
TKT	1.93278953576623e-82	-0.438979037903669	0.155	0.395	4.57955152604451e-78
TRAV1-2	4.07532274158708e-82	0.575923275786076	0.155	0.017	9.65606970391643e-78
NR1D2	4.4336329126136e-82	-0.351279552820251	0.067	0.239	1.05050498231467e-77
SCAF11	2.3188836725852e-81	-0.358535834006885	0.22	0.483	5.49436297382338e-77
CDKN2D	6.70602810256938e-81	-0.356003015931281	0.194	0.431	1.58892629862279e-76
REL	1.2198280856679e-80	-0.351380126463326	0.25	0.517	2.89026066618152e-76
AAK1	1.30670464353083e-80	-0.257762287895119	0.224	0.487	3.09610598238195e-76
AC090498.1	2.38084906590439e-80	0.407211044549189	0.112	0	5.64118377675387e-76
KLRB1	3.52484470955329e-80	1.03561901836213	0.37	0.209	8.35176705481555e-76
RIOK3	3.80979343670353e-80	-0.381971935417528	0.162	0.402	9.02692456892534e-76
CMC1	4.1402893524664e-80	0.819282916762961	0.491	0.29	9.81000159173388e-76
ATP5F1A	6.31092081541417e-80	-0.364068960566742	0.183	0.446	1.49530957800423e-75
ATP5D	1.00343602049713e-79	0.409622046643216	0.114	0	2.37754130696591e-75
ERN1	1.51137582453825e-79	-0.416462477498732	0.091	0.298	3.58105387866093e-75
2006-09-01	3.08401257024892e-79	-0.371966888679342	0.239	0.498	7.30725938394778e-75
SH2D1B	1.94412018302764e-78	0.50981295790754	0.131	0.011	4.60639836166568e-74
HNRNPU	1.4553211876805e-77	-0.288093342852471	0.346	0.61	3.44823802209017e-73
FYB	1.83563513306242e-77	0.414789690644144	0.107	0	4.34935388427809e-73
SEPW1	5.28379099912946e-77	0.371473236696627	0.109	0	1.25194143933373e-72
TERF2IP	6.40987649997549e-77	-0.316332376777775	0.295	0.563	1.51875613790419e-72
YWHAQ	2.12649693155307e-76	-0.33624009916181	0.358	0.626	5.03852182962183e-72
STK17A	6.1841887135712e-76	-0.344704698378661	0.288	0.545	1.46528167379356e-71
USP3	1.37172367201919e-75	-0.390857612683519	0.114	0.333	3.25016206848226e-71
GZMB	1.86619866245552e-75	0.648012269321113	0.734	0.679	4.4217711108221e-71
SELK	2.25585249502945e-75	0.375160538818975	0.106	0	5.34501690172279e-71
SPI1	2.27501714510649e-75	-0.310555514220903	0.003	0.12	5.39042562361533e-71
SFPQ	3.00853967075402e-75	-0.341390005599374	0.231	0.478	7.12843389588458e-71
ZNF683	2.27222474761776e-73	-0.461887060279708	0.056	0.219	5.38380931700552e-69
MXI1	2.74792340036669e-73	-0.32255149310117	0.026	0.161	6.51092970482885e-69
HIST2H2AC	1.13003419579498e-72	-0.356209711562666	0.05	0.228	2.67750302351662e-68
FAM107B	1.17647500357194e-72	-0.342265421594789	0.148	0.354	2.78753987346335e-68
SYF2	1.33969825748683e-72	-0.258387120159128	0.328	0.594	3.1742810512893e-68
NSG1	1.58308827938029e-72	-0.329213020210644	0.016	0.145	3.75096936916366e-68
FCER1G	2.63359513330924e-72	-0.333794432685711	0.01	0.14	6.24004030886292e-68
COTL1	5.72240367908317e-72	-0.355879620798977	0.214	0.471	1.35586632772197e-67
CYBB	5.82072104570915e-72	-0.301484454413231	0.002	0.111	1.37916164457033e-67
TCF7	8.87530607874419e-72	-0.36046698953083	0.035	0.184	2.10291502229765e-67
NFKBIA	1.66782790293453e-71	-0.330898952707479	0.477	0.753	3.95175143321307e-67
ANP32B	2.50414281444337e-71	-0.280672089719956	0.383	0.652	5.93331598454212e-67
SPTY2D1	7.41700924551185e-71	-0.343600290787996	0.064	0.242	1.75738617063158e-66
SP3	1.12472199189801e-70	-0.334728418569919	0.116	0.304	2.66491628760314e-66
ATP5G3	2.10736783796662e-70	0.344042381713769	0.104	0	4.99319735527811e-66
ZFP36	3.29861676186411e-70	0.927662715014401	0.684	0.725	7.81574255556081e-66
CD68	4.79766626517782e-70	-0.298417722727379	0.006	0.118	1.13675904487123e-65
HNRNPL	2.46490687363166e-69	-0.335638113476425	0.192	0.426	5.84035034638284e-65
GPR183	2.50112542221377e-69	-0.316176383870158	0.011	0.132	5.92616657539331e-65
ISG20	3.02655793421075e-69	0.643983187207762	0.469	0.345	7.17112636931895e-65
SORL1	3.26278932135716e-69	-0.393400672488273	0.108	0.308	7.73085301802365e-65
RIPOR2	3.79018890762971e-68	-0.287777425934378	0.15	0.388	8.98047359773784e-64
NSA2	7.12801030669904e-68	-0.269073149398139	0.314	0.56	1.68891076206927e-63
CDC42EP3	1.17932546565339e-67	-0.36758251087366	0.089	0.28	2.79429375831913e-63
GNAI2	1.52724677872557e-67	-0.255291466855168	0.214	0.438	3.61865851751237e-63
RPL12	2.31482251889306e-67	0.279259359075952	0.989	1	5.48474047626521e-63
HEBP2	1.37855101403187e-66	-0.321021186623718	0.037	0.179	3.26633877264712e-62
OSER1	1.26943720712275e-65	-0.36028323664529	0.143	0.363	3.00780451855664e-61
CEBPZ	2.07056938625176e-65	-0.33878910444468	0.143	0.361	4.90600710378492e-61
LTB	2.23986786895393e-65	-0.324783740326197	0.068	0.254	5.30714292869944e-61
ANKRD12	2.66441338427058e-65	-0.333212464676805	0.324	0.574	6.3130610726907e-61
PDE3B	4.29626854244517e-65	-0.338687790624952	0.064	0.221	1.01795786844696e-60
COPS2	5.25068041113387e-65	-0.329959371979629	0.154	0.365	1.24409621661406e-60
HSPA9	1.20005860044387e-64	-0.325724557980148	0.229	0.471	2.8434188478917e-60
ATP5F1B	2.18821285307124e-64	-0.260962135479654	0.24	0.497	5.18475153406699e-60
TUT4	2.99975549904273e-64	-0.331592913751831	0.083	0.285	7.10762067943184e-60
IGLV2-14	3.42924521023686e-64	-0.273007306857809	0.019	0.135	8.12525360113522e-60
EIF3A	4.10042021002291e-64	-0.318017469592518	0.19	0.405	9.71553564562829e-60
SOD2	5.5655525571935e-64	-0.314980644549312	0.071	0.236	1.31870202290143e-59
CLIC3	1.02871169677483e-63	0.79561443163434	0.269	0.126	2.43742949433827e-59
CHD3	1.17100058210715e-63	-0.328225329098504	0.101	0.272	2.77456877924468e-59
BNIP2	1.19657271559575e-63	-0.308321163500399	0.2	0.418	2.83515939233257e-59
SESN1	1.56542823289871e-63	-0.303269415440351	0.02	0.149	3.7091256550302e-59
CWC15	3.20312083615396e-63	-0.283429296851977	0.223	0.457	7.58947450918319e-59
BLOC1S1	4.75665294702897e-63	0.675715965976476	0.286	0.144	1.12704134926904e-58
NAP1L1	2.22644523177265e-62	-0.26131862923112	0.252	0.474	5.27533933216213e-58
RHOB	1.07995086206516e-61	0.887128358685787	0.267	0.143	2.55883557257718e-57
PSMB9	1.27171352727622e-61	0.668201484495663	0.518	0.429	3.01319803152828e-57
RAB14	1.29149697449082e-61	-0.309223224423112	0.17	0.392	3.06007293135855e-57
MZT2B	2.28785284364048e-61	-0.268820479043806	0.196	0.446	5.42083852772175e-57
APLP2	3.33778532373349e-61	-0.33054462382797	0.067	0.227	7.90854854605413e-57
CCL4L2	4.02059128795607e-61	1.26143638551401	0.184	0.074	9.5263889976831e-57
KLF10	4.35931272059594e-61	-0.397729090757131	0.069	0.236	1.032895556018e-56
NDUFA11	6.93483281250181e-61	0.613912303381677	0.222	0.092	1.64313928659418e-56
ANKRD11	7.89341962165821e-61	-0.286844077302656	0.143	0.329	1.8702668451557e-56
PRPF4B	1.36196944039253e-60	-0.276369395524401	0.208	0.438	3.22705039206607e-56
CD40LG	2.44817368842842e-60	-0.272956742416954	0.009	0.103	5.80070273736231e-56
TRGV4	9.04662718341631e-60	0.504298713673217	0.163	0.048	2.14350784483866e-55
MSN	2.79212552142574e-59	-0.256067088186871	0.395	0.649	6.61566221046616e-55
ITGAM	3.60734296842304e-59	-0.351479955467363	0.067	0.227	8.54723842938156e-55
GGNBP2	6.55270373967875e-59	-0.280894012317792	0.242	0.466	1.55259762407948e-54
RBBP6	1.40743363232492e-58	-0.28424966071216	0.209	0.416	3.33477324843066e-54
TIPARP	1.61415223170905e-58	-0.312943490707374	0.1	0.265	3.82457229781143e-54
TTC39C	2.45303440551784e-58	-0.34164334348712	0.094	0.267	5.81221972043398e-54
LAG3	4.37373837966381e-58	0.547437544088973	0.239	0.106	1.03631357167754e-53
MYBL1	4.57772058137273e-58	-0.304854212217634	0.07	0.227	1.08464511455045e-53
TRBV14	5.00447615942227e-58	-0.705152389109644	0.017	0.123	1.18576058121351e-53
OXNAD1	1.59047827980393e-57	-0.292424527937197	0.049	0.171	3.76847923616744e-53
WBP11	1.09307170075628e-56	-0.296566142983199	0.164	0.354	2.58992408777193e-52
BEX2	1.69940861313491e-56	-0.278891546522717	0.027	0.134	4.02657876796186e-52
MFSD14A	1.76431979045162e-56	-0.282192372083138	0.098	0.245	4.18037931149608e-52
FBXL5	1.77867960093261e-56	-0.293128461947945	0.107	0.277	4.21440344644972e-52
AREG	2.87354362394145e-56	0.959207629466869	0.134	0.035	6.80857426256687e-52
SMC3	6.66683889557474e-56	-0.282058094516826	0.101	0.269	1.57964080791748e-51
SLC3A2	6.90613538846668e-56	-0.292044723649154	0.182	0.379	1.63633971894329e-51
PDZD8	9.61986001147059e-56	-0.29385673790796	0.068	0.216	2.27932963111784e-51
RARRES3	1.7033010806813e-55	0.657323894228121	0.639	0.589	4.03580158056626e-51
FNBP1	2.07106635539024e-55	-0.303570552710862	0.233	0.476	4.90718462246162e-51
RNF145	2.21773675266488e-55	-0.287620215799264	0.126	0.324	5.25470546176416e-51
TUBB	2.44508198480154e-55	-0.313531285037027	0.234	0.445	5.79337725478877e-51
PLIN2	3.34318912485704e-55	-0.310974367075604	0.131	0.315	7.92135231243627e-51
GORASP2	4.99141083807004e-55	-0.298989128530837	0.117	0.285	1.18266488397231e-50
TIGIT	1.53958923826107e-54	0.470499603993203	0.142	0.042	3.64790274113577e-50
EIF2S3	2.99932936525067e-54	-0.308155147401228	0.233	0.442	7.10661099802494e-50
RPS15	4.10043776772638e-53	0.279927821403404	0.997	1	9.71557724685088e-49
SLC7A5	6.42097014349166e-53	0.507488212665065	0.206	0.091	1.52138466579891e-48
OGA	1.223588474055e-52	-0.259101543013659	0.135	0.333	2.89917053042591e-48
PTBP3	2.01480109378751e-52	-0.290308659141459	0.164	0.368	4.77386971162013e-48
TTC38	4.52732607128096e-52	0.47008547585171	0.268	0.164	1.07270463932931e-47
FABP5	4.9951624824223e-52	0.569345732019704	0.138	0.034	1.18355379858514e-47
RGS10	5.1500026404089e-52	-0.324123771546785	0.186	0.378	1.22024162561848e-47
RNF130	5.64846175125649e-52	-0.28725651923035	0.036	0.154	1.33834652734271e-47
CD8A	8.71594636324992e-52	0.59043544872335	0.61	0.493	2.06515633130844e-47
TOB1	1.1286569742244e-51	-0.288949442166547	0.106	0.27	2.67423983472729e-47
SNRK	2.12659631461369e-51	-0.270844730362513	0.135	0.308	5.03875730784568e-47
PBXIP1	3.73272124874074e-51	-0.311281473199138	0.114	0.275	8.84430972676631e-47
AMD1	6.44303371840358e-51	-0.319593105920506	0.156	0.367	1.52661240923854e-46
RAD21	1.13281429647048e-50	-0.290748239504269	0.236	0.46	2.68409019405715e-46
GTF2B	2.01201777216085e-50	-0.260936829116944	0.167	0.353	4.76727490935792e-46
SLC1A4	2.39594874659031e-50	0.364973471311279	0.104	0.017	5.67696096017108e-46
CHMP4B	3.91285836142919e-50	-0.269171837103518	0.099	0.268	9.27112660157033e-46
CDK2AP2	2.02042068829213e-49	0.538297388923262	0.213	0.093	4.78718477883936e-45
SSBP4	1.0456359593406e-48	-0.311308959192479	0.183	0.386	2.47752984206162e-44
C16orf87	1.22905286896103e-48	-0.254207485148222	0.082	0.227	2.91211786771627e-44
ATP6V0E1	2.17028473416618e-48	0.591529972402578	0.392	0.294	5.14227264913334e-44
EIF4H	2.3539165290388e-48	-0.268353464194443	0.27	0.483	5.57736982390452e-44
PFN1	6.19617905787513e-48	0.403285854650045	0.963	0.994	1.46812266597293e-43
SLC25A36	7.50299675356677e-48	-0.280071106109266	0.106	0.272	1.77776005079011e-43
PDE4D	1.25243894274963e-47	-0.272952632417561	0.211	0.404	2.96752883095097e-43
CDV3	1.33117136606838e-47	-0.289033534043073	0.132	0.312	3.15407743476242e-43
CCL3	3.38474424114812e-46	0.851877565475439	0.175	0.075	8.01981300497635e-42
TC2N	3.57035223532944e-46	-0.307259613982772	0.107	0.264	8.45959258638958e-42
IL2RG	3.65828078256186e-46	0.542334046847427	0.215	0.13	8.66793048620207e-42
CMPK1	7.56666487200756e-46	-0.267888451178463	0.226	0.428	1.79284557477347e-41
RBL2	8.05718631709183e-46	-0.272126285297838	0.206	0.394	1.90906972597174e-41
BTG3	8.3789333773117e-46	-0.264975168239436	0.193	0.4	1.98530447442023e-41
NUFIP2	2.43087306167036e-45	-0.26654241928982	0.074	0.216	5.75971063232176e-41
ELF2	4.66242428352851e-45	-0.254956741708993	0.168	0.359	1.10471480973925e-40
LINC02446	8.21470620156725e-45	0.755932845449354	0.218	0.103	1.94639248739934e-40
BNIP3L	2.90161704330153e-44	-0.25798041285147	0.113	0.264	6.87509142239864e-40
EVI2B	4.22897926891751e-44	-0.255418644430352	0.047	0.175	1.00201434797731e-39
IFNG	1.09482466807925e-43	0.68410217723813	0.228	0.137	2.59407756854697e-39
RELL1	1.90493635056082e-43	-0.276056392486494	0.056	0.182	4.5135561890188e-39
DNTTIP2	3.50651427594863e-43	-0.288917665446487	0.174	0.354	8.30833492543269e-39
CLINT1	3.97773731007251e-43	-0.298614208597752	0.082	0.236	9.42485078248581e-39
ARAP2	3.01127262890462e-42	-0.272909114619438	0.129	0.287	7.1349093669266e-38
FOXP1	3.47887900208722e-42	-0.274298054312636	0.153	0.331	8.24285590754545e-38
REST	1.49611446477845e-41	-0.263905096670815	0.132	0.286	3.54489361284605e-37
GCC2	1.74143162915597e-41	-0.279008281079318	0.189	0.366	4.12614810212215e-37
PDLIM1	2.02887277488264e-41	0.328617405039473	0.117	0.041	4.80721115280693e-37
SLA2	1.38991735881851e-40	0.478477277495741	0.25	0.14	3.29327018998457e-36
PSMA7	1.54221539587311e-40	0.528729314620688	0.506	0.448	3.65412515898174e-36
HMGA1	3.95054027725061e-40	-0.254577505147868	0.095	0.234	9.3604101329176e-36
ZNF292	6.06935676362215e-40	-0.251512388542263	0.165	0.346	1.43807339157263e-35
PRSS23	6.21600944773526e-40	0.543954321195435	0.289	0.196	1.47282127854639e-35
PPIA	1.81465600451758e-39	0.446898379442571	0.884	0.948	4.29964593710395e-35
RAD23B	2.36839724535193e-39	-0.271818984526481	0.088	0.238	5.61168043313686e-35
CENPC	4.58048891275087e-39	-0.252283223068915	0.186	0.385	1.08530104298719e-34
FKBP8	9.11975060535592e-39	-0.251872998534159	0.34	0.566	2.16083370843303e-34
TRGV10	1.25604754591804e-38	-0.258301471455822	0.073	0.197	2.97607905529821e-34
RGS1	1.52103446533821e-38	0.399722239728657	0.119	0.037	3.60393906217235e-34
KIR3DL2	3.63977020157832e-38	0.450374109843317	0.129	0.042	8.62407151561968e-34
JUN	4.03699677985976e-38	0.831999674390186	0.626	0.645	9.56526017019972e-34
IFITM3	4.97247642129567e-38	0.420274569673904	0.227	0.145	1.1781785632618e-33
RPS10	6.23758998298593e-38	0.665813278554687	0.368	0.311	1.47793457056869e-33
RAB5C	6.38595123801e-38	-0.267936330128283	0.087	0.262	1.51308728633409e-33
GTF3C1	4.61084007934246e-37	0.402248223937082	0.197	0.111	1.0924924483994e-32
SH2D2A	7.46960939388161e-37	0.470410617738193	0.339	0.232	1.76984924978631e-32
HLA-DQA2	1.0140130204576e-36	0.299698782345143	0.121	0.031	2.40260245067224e-32
DDIT4	3.45202281741278e-36	0.539727686874798	0.437	0.366	8.17922286357784e-32
SMDT1	7.77668569205537e-35	0.457421826829758	0.371	0.294	1.8426079078756e-30
SERTAD1	5.4511528379712e-34	0.361196700369934	0.217	0.143	1.2915961534289e-29
LIMD2	7.31572450492999e-34	0.491087000714542	0.555	0.523	1.73338776419811e-29
PLA2G16	8.74190322983419e-34	0.477138618228283	0.219	0.135	2.07130655127691e-29
IFITM2	2.03119976537151e-32	0.51986468009352	0.812	0.858	4.81272472407126e-28
AL118516.1	8.28263217753721e-32	0.429862886632528	0.177	0.097	1.96248686814567e-27
ARID5B	4.6770404665153e-31	0.39529252824682	0.306	0.242	1.10817796813614e-26
UCP2	1.04417502631139e-30	0.470570015953272	0.375	0.309	2.47406830734222e-26
PSME2	1.64528391781834e-30	0.499944189793267	0.454	0.401	3.89833571487878e-26
UQCR10	5.83367447868734e-29	0.52050459994185	0.415	0.366	1.38223083098018e-24
TRAPPC1	8.54764116022684e-29	0.486873056639864	0.375	0.309	2.02527809650415e-24
CRTAM	9.40941206165966e-29	0.301346199919554	0.101	0.039	2.22946609388964e-24
TSC22D3	4.54354159483445e-28	0.846529753404684	0.726	0.858	1.07654674548007e-23
TUBA4A	1.18622338513422e-26	0.462611870616764	0.37	0.313	2.81063768873703e-22
METRNL	1.54772885256764e-26	0.313452136642374	0.172	0.104	3.66718874327376e-22
PSMB10	1.7890925019312e-26	0.489974691068871	0.367	0.302	4.23907577407578e-22
MBP	1.89443876216152e-26	0.45735417782219	0.431	0.387	4.48868320306551e-22
UBL5	5.65331029563267e-26	0.485539155465214	0.541	0.53	1.33949534144721e-21
PECAM1	3.98085325456855e-25	0.344910056534817	0.151	0.078	9.43223370137473e-21
PARK7	5.31264646653269e-25	0.476358893581791	0.472	0.466	1.25877845378025e-20
NT5C	5.79904799510569e-25	0.349844668220396	0.197	0.131	1.37402643196034e-20
DBI	1.08258287297029e-24	0.475804926657407	0.498	0.483	2.5650718592158e-20
RPL26	2.55080010342473e-24	0.332511981939368	0.97	0.996	6.04386576505455e-20
HLA-DRB1	3.81228175957257e-24	0.471061750936986	0.51	0.479	9.03282040113124e-20
UBE2F	8.60320100803477e-24	0.322484328695452	0.134	0.065	2.03844244684376e-19
CISD3	1.70941809181108e-23	0.392280429181973	0.177	0.116	4.05029522673716e-19
TRMT112	1.80895852417572e-23	0.473130727673583	0.359	0.291	4.28614632718195e-19
BATF	3.35472902151554e-23	0.498545193365238	0.18	0.124	7.94869494357892e-19
NCR3	8.30021781560664e-23	0.29060470406723	0.167	0.097	1.96665360922984e-18
DDT	8.97998883669232e-23	0.404963748277646	0.248	0.197	2.12771855496588e-18
NDUFB2	1.02146209566677e-22	0.47636250536624	0.465	0.43	2.42025228947283e-18
TRAV21	2.83326386107944e-22	-0.295781373602947	0.031	0.111	6.71313539244163e-18
LYST	9.43659686983502e-22	0.352124019825532	0.236	0.179	2.23590726233871e-17
IER2	9.78704536779053e-22	0.542878418677165	0.537	0.568	2.31894252944429e-17
OAZ1	1.81213654732646e-21	0.471354002544839	0.683	0.724	4.29367633523531e-17
TRG-AS1	1.84342944204784e-21	0.375002106008518	0.168	0.114	4.36782171998815e-17
HLA-DPB1	2.29944076401215e-21	0.460766533042752	0.6	0.585	5.44829494625039e-17
TECR	2.44741349708597e-21	0.411749744254082	0.328	0.267	5.79890153999549e-17
HLA-DQA1	2.9321259806924e-21	0.379865785118016	0.187	0.12	6.94737929865257e-17
CYCS	6.16731998858527e-21	0.422380718144434	0.402	0.36	1.46128479809539e-16
GZMK	1.28541860790687e-20	-0.294980867547133	0.067	0.159	3.04567084957455e-16
IFIT2	1.42896615632664e-20	-0.474885854981564	0.053	0.136	3.38579241080035e-16
TMEM179B	2.81369764332918e-20	0.337522711428699	0.157	0.104	6.66677519610415e-16
CTSW	3.96099433356091e-20	0.388360060045185	0.752	0.808	9.38517997393923e-16
CD160	5.25329193511832e-20	0.324593002932697	0.115	0.051	1.24471499110693e-15
NDUFAF3	1.15384994668611e-19	0.338070008420963	0.155	0.096	2.73393206367807e-15
IFI27L2	1.5462199810623e-19	0.387024675105829	0.262	0.232	3.66361362312902e-15
RBX1	3.44847541358259e-19	0.416062506416549	0.249	0.204	8.17081764494258e-15
MFSD10	1.0400517893704e-18	0.377224889843942	0.313	0.239	2.46429870973422e-14
SLA	2.31602951588994e-18	0.274751022261284	0.147	0.085	5.48760033494962e-14
FGFBP2	3.54676122070429e-18	0.434824313004889	0.769	0.812	8.40369603633674e-14
NEDD8	3.62200129625037e-18	0.455786239187311	0.335	0.289	8.58196987133562e-14
POP4	3.77057326691345e-18	0.326068277783983	0.136	0.083	8.93399629862473e-14
GZMH	6.06416443974588e-18	0.399018578656563	0.863	0.939	1.43684312235339e-13
MRPL20	6.1323717138379e-18	0.310693819167323	0.176	0.13	1.45300415387675e-13
ADGRE5	8.9260656793711e-18	0.483177202060796	0.434	0.434	2.11494200207019e-13
SH3BGRL3	8.97138639201768e-18	0.327660291621335	0.953	0.994	2.12568029172467e-13
CD53	1.14495691751279e-17	0.34469137566385	0.35	0.299	2.7128609203548e-13
FCMR	3.24148883408946e-17	0.329768689962115	0.24	0.175	7.68038364349157e-13
ASCL2	5.1964205757992e-17	0.271138402903165	0.143	0.089	1.23123989122986e-12
TRABD	5.27636655038106e-17	0.291375024689536	0.249	0.191	1.25018229044729e-12
SNAP47	5.59744966024145e-17	0.254217910717277	0.107	0.051	1.32625972249761e-12
VPS28	5.64368007112917e-17	0.448212319401528	0.341	0.289	1.33721355605335e-12
FOS	2.86736029483558e-16	0.710508570921137	0.49	0.571	6.79392348258342e-12
BRK1	5.69561928664561e-16	0.432359304960621	0.371	0.336	1.34952003377781e-11
PRELID1	8.40227384293882e-16	0.403413653474073	0.373	0.352	1.99083476434592e-11
POLR2G	2.1317024516856e-15	0.315427651926069	0.228	0.189	5.05085578902386e-11
UBB	2.37316728374452e-15	0.401904219409189	0.76	0.821	5.62298256210427e-11
CHST12	2.43207430914213e-15	0.276668283287267	0.214	0.158	5.76255686808137e-11
HCST	4.36857298462992e-15	0.400333265335871	0.859	0.923	1.03508968297821e-10
EMD	4.75133192537157e-15	0.286700904966801	0.379	0.346	1.12578058639754e-10
MTRNR2L8	1.09346387485781e-14	-0.931017629777297	0.174	0.254	2.59085330508809e-10
S100A11	2.57857432660846e-14	0.406867552668567	0.271	0.246	6.10967400946608e-10
UBE2L6	2.86260687406382e-14	0.320042541393168	0.265	0.227	6.78266072740681e-10
STARD3NL	3.41046181022652e-14	0.295364999166014	0.122	0.082	8.08074821315073e-10
SRRT	4.06437130890269e-14	0.343164561222794	0.323	0.301	9.63012137931404e-10
ABRACL	5.81088523561999e-14	0.305268864928587	0.181	0.146	1.3768311477278e-09
CREM	9.67938312238145e-14	0.291672768273306	0.178	0.128	2.29343303701706e-09
TIMM17B	3.59673958580886e-13	0.263465914491501	0.153	0.119	8.52211477461552e-09
MYL6	4.70108844752228e-13	0.378696154849528	0.845	0.925	1.11387589675593e-08
MED15	6.19724400827963e-13	0.272547447970973	0.266	0.226	1.46837499532177e-08
CARD16	1.33191215596383e-12	0.359255013715663	0.238	0.222	3.1558326623407e-08
SERF2	2.72846583672844e-12	0.354127895161041	0.894	0.964	6.46482695354438e-08
RAB29	3.00390110455605e-12	0.252629890006263	0.213	0.177	7.11744327713511e-08
IFITM1	3.48227296327969e-12	0.354553321583284	0.904	0.972	8.25089755919488e-08
SNRPD3	3.84774886977339e-12	0.317016248828264	0.244	0.206	9.11685617204107e-08
MYL12A	4.84118337600955e-12	0.407414263209469	0.839	0.927	1.1470699891117e-07
TBC1D10C	6.15827840097782e-12	0.258416220029546	0.33	0.304	1.45914248432768e-07
PDCD6	9.65950786709517e-12	0.27834962823489	0.203	0.161	2.28872379402953e-07
RHOC	1.35760893143788e-11	0.262300910517032	0.141	0.119	3.2167186021489e-07
GNG5	2.07732212577005e-11	0.340737300428689	0.386	0.377	4.92200704479955e-07
SDF2L1	3.28761570864826e-11	0.314943685141148	0.212	0.183	7.7896766600712e-07
KLRF1	4.39772102954319e-11	0.306022384583976	0.176	0.151	1.04199602073996e-06
SRSF2	6.36455503054585e-11	0.29034301370586	0.44	0.457	1.50801766893753e-06
FAM177A1	7.17387547705606e-11	0.287303060070181	0.233	0.2	1.69977805553366e-06
PRDX1	7.96435367120499e-11	0.352670965907056	0.202	0.172	1.88707395885531e-06
TRAC	1.47574866547432e-10	0.350706866902232	0.166	0.142	3.49663888797486e-06
PSMB3	1.90948452110044e-10	0.333559243469533	0.33	0.316	4.52433262429539e-06
RER1	2.22252584010024e-10	0.267736365798049	0.178	0.149	5.26605272553351e-06
ISG15	3.19701484004209e-10	0.401851070536863	0.244	0.225	7.57500696199572e-06
PPP2R5C	5.03786022124035e-10	0.417321772076463	0.547	0.578	1.19367060082069e-05
MVD	9.26278500858145e-10	0.261218877096069	0.188	0.149	2.19472427993329e-05
PSMA5	1.09748442905152e-09	0.264507227944235	0.177	0.149	2.60037960619467e-05
PRDX5	1.14430193879257e-09	0.294813582754704	0.291	0.283	2.7113090137751e-05
DYNLL1	1.6141021956612e-09	0.325965993726697	0.158	0.128	3.82445374239965e-05
PTPN6	1.98001197078282e-09	0.251046392605282	0.168	0.14	4.69144036357282e-05
RSBN1L	1.98124565523743e-09	0.257545916417619	0.15	0.115	4.69436345551957e-05
NDUFB7	6.14079120653511e-09	0.376109851809045	0.414	0.429	0.000145499906847643
GABARAPL1	9.41428906054488e-09	0.250985246360066	0.274	0.252	0.00022306216500055
RPS27L	1.57983082947048e-08	0.424817538289084	0.314	0.311	0.000374325116734735
DYNLRB1	2.48455939927913e-08	0.313893558269686	0.329	0.331	0.000588691504065198
ZBTB8OS	2.72188876112676e-08	0.280070429439345	0.147	0.131	0.000644924323061374
COX17	2.87086641121084e-08	0.351715972705913	0.243	0.231	0.000680223087472295
C4orf3	2.8847091038434e-08	0.344966400659403	0.347	0.337	0.000683502975064654
MINOS1	4.73221795777451e-08	0.34964045691759	0.177	0.158	0.00112125172291509
LIME1	5.01361470909401e-08	0.284545122329033	0.33	0.334	0.00118792586917273
PAXX	6.94216468745533e-08	0.43353291659002	0.496	0.578	0.00164487650104567
BANF1	1.21863358581319e-07	0.315203601460995	0.173	0.131	0.00288743041822577
EDF1	1.43584082273083e-07	0.353424647893011	0.606	0.664	0.00340208124537844
TBCB	3.82552856338717e-07	0.291986330112062	0.321	0.322	0.00906420737808956
TUBA1A	4.1165472577373e-07	0.378484864250959	0.358	0.355	0.00975374707248277
FKBP11	4.39658366810863e-07	0.307623867977332	0.321	0.315	0.0104172653432166
TPI1	9.2623843583146e-07	0.318923477255236	0.482	0.513	0.0219462934985906
OSTF1	1.06062865909434e-06	0.263479527571692	0.285	0.265	0.0251305354485813
TMBIM6	1.30257418522925e-06	0.286039975006507	0.453	0.475	0.0308631927448219
WDR83OS	1.80118053790963e-06	0.347078459806727	0.417	0.425	0.0426771716652307
ADGRG1	1.89859265063316e-06	0.261727282959927	0.333	0.327	0.0449852542641021
DAD1	1.93428934681168e-06	0.28250275430992	0.279	0.284	0.0458310517833559

## Sheet: Fig. 1f T-hyperexp path
Supplementary Data 2: The differentially expressed pathways between the hyperexpanded T-LGLL and healthy cells in HALLMARK and GO categories
Differentially expressed pathways calculated with Fisher's one-sided exact test and corrected with Benjamini-Hochberg
Up in hyperexpanded T-LGLL cells (HALLMARK)												Up in hyperexpanded healthy cells (HALLMARK)
ID	Description	GeneRatio	BgRatio	pvalue	p.adjust	qvalue	geneID	Count				ID	Description	GeneRatio	BgRatio	pvalue	p.adjust	qvalue	geneID	Count
HALLMARK_ALLOGRAFT_REJECTION	HALLMARK_ALLOGRAFT_REJECTION	14/92	189/3827	0.000132776363085663	0.00557660724959786	0.00503152533798303	CD8B/PRF1/KLRD1/CCL4/CD3D/FYB/GZMB/CD8A/IL2RG/IFNG/CRTAM/PSMB10/HLA-DQA1/PTPN6	14				HALLMARK_MYC_TARGETS_V1	HALLMARK_MYC_TARGETS_V1	14/101	199/3827	0.000617953571744122	0.0265720035849972	0.0240676654258237	RPS2/NPM1/HSP90AB1/HNRNPA1/TRA2B/PABPC1/PCBP1/RSL1D1/SET/HNRNPU/YWHAQ/NAP1L1/EIF4H/RAD23B	14
HALLMARK_ESTROGEN_RESPONSE_LATE	HALLMARK_ESTROGEN_RESPONSE_LATE	"12/92"	161/3827	0.000395817213632905	0.00831216148629101	0.00749969457409715	ZFP36/ISG20/CLIC3/AREG/SLC7A5/FABP5/SLC1A4/PRSS23/PLA2G16/BATF/FOS/PTPN6	12
HALLMARK_INTERFERON_ALPHA_RESPONSE	HALLMARK_INTERFERON_ALPHA_RESPONSE	"8/92"	94/3827	0.00167964115531207	0.0235149761743689	0.0212165198565735	ISG20/PSMB9/IFITM3/IFITM2/PSME2/UBE2L6/IFITM1/ISG15	8
HALLMARK_INTERFERON_GAMMA_RESPONSE	HALLMARK_INTERFERON_GAMMA_RESPONSE	"12/92"	198/3827	0.00246351741858173	0.0258669328951081	0.0233385860707743	ISG20/PSMB9/IFITM3/IFITM2/ARID5B/PSME2/PSMB10/HLA-DRB1/HLA-DQA1/UBE2L6/ISG15/PTPN6	12
Up in hyperexpanded T-LGLL cells (GO)												Up in hyperexpanded healthy cells (GO)
ID	Description	GeneRatio	BgRatio	pvalue	p.adjust	qvalue	geneID	Count				ID	Description	GeneRatio	BgRatio	pvalue	p.adjust	qvalue	geneID	Count
GO_T_CELL_RECEPTOR_SIGNALING_PATHWAY	GO_T_CELL_RECEPTOR_SIGNALING_PATHWAY	17/162	190/12885	2.38904487977522e-10	4.55829763061112e-07	4.20974855657234e-07	HLA-DRB5/CD3D/PSMB9/PSMA7/HLA-DQA2/PSME2/PSMB10/HLA-DRB1/HLA-DPB1/HLA-DQA1/CD160/RAB29/TRAC/PSMB3/PSMA5/PTPN6/LIME1	17				GO_RNA_SPLICING	GO_RNA_SPLICING	22/210	405/12885	7.58203020716153e-07	0.00189854036387325	0.00169677854951846	SF3B1/MBNL1/AHNAK/PIK3R1/HNRNPA1/TRA2B/PABPC1/HSPA8/SRRM1/RBM39/PCBP1/SCAF11/ERN1/HNRNPU/SFPQ/SYF2/HNRNPL/CWC15/PRPF4B/WBP11/PTBP3/REST	22
[truncated: 77 more rows]

## Sheet: Fig. 2b cluster DEGs
p_val	avg_logFC	pct.1	pct.2	p_val_adj	cluster	gene		Supplementary Data 2: The differentially expressed genes between the T-LGLL clusters
[truncated: 2,525 more rows]

[truncated: 9 more sheets: Fig. 2b clusters path, Fig. 2g STAT3 DEGs, Fig. 2g STAT3 path, Fig 3g timepoint DEGs, Fig 4a cluster DEGs, Fig 4b population abund, Fig 5a non-leukemic DEGs, Fig 5a non-leukemic path, Fig 6a cytokine]
