# Supplementary material for: Single-cell characterization of leukemic and non-leukemic immune repertoires in CD8+ T-cell large granular lymphocytic leukemia
Source: Nat Commun. 2022 Apr 11;13:1981. doi: 10.1038/s41467-022-29173-z (PMC9001660; doi:10.1038/s41467-022-29173-z)
Supplement: Supplementary file 7 — Supplementary Data 4 [file 41467_2022_29173_MOESM7_ESM.xlsx]

## Sheet: Supplementary Data 4
Supplementary Data 4: The GLIPH2 prediction results for antigen-driven clonotypes in T-LGLL and for antigen-driven clonotypes for large clonotypes in other patients
pattern	Fisher_score	number_subject	number_unique_cdr3	final_score	hla_score	vb_score	expansion_score	length_score	cluster_size_score	TcRb	V	J	Sample	Freq	sample type	sort	sample key
SMLK%	0.00000000091	1	4	2.3e-12	1	0.001	0.001	0.001	0.0023	CASSMLKNCFL	TRBV19-1	TRBJ1-4	TCR-seq T-LGLL1	0.206667	t_lgll	CD8	t_lgll_cd8
EG%GQYYG	0.00000052	1	3	6.2e-12	1	0.001	0.001	0.001	0.0062	CSVEGQGQYYGYTF	TRBV29-1	TRBJ1-2	TCR-seq T-LGLL2	0.085467	t_lgll	CD8	t_lgll_cd8
QGQY	0.00011	1	5	6.3e-09	1	0.086	0.001	0.05	0.0015	CSVEGQGQYYGYTF	TRBV29-1	TRBJ1-2	TCR-seq T-LGLL2	0.085467	t_lgll	CD8	t_lgll_cd8
QYYG	0.00013	1	5	0.00000002	1	0.052	0.001	0.27	0.0015	CSVEGQGQYYGYTF	TRBV29-1	TRBJ1-2	TCR-seq T-LGLL2	0.085467	t_lgll	CD8	t_lgll_cd8
HTGY	0.0000000000044	1	7	6.4e-10	1	0.75	0.001	0.001	0.00086	CASSHTGYTGELFF	TRBV12	TRBJ2-2	TCR-seq T-LGLL3	0.513033	t_lgll	CD8	t_lgll_cd8
SHTGYTG%	0.00000025	1	3	5.9e-09	1	0.95	0.001	0.001	0.0062	CASSHTGYTGELFF	TRBV12	TRBJ2-2	TCR-seq T-LGLL3	0.513033	t_lgll	CD8	t_lgll_cd8
ISP	2.8E-41	1	67	3.7e-08	1	1	0.004	0.93	0.00001	CASKNCAGGKISPSIL	TRBV28-1	TRBJ1-5	TCR-seq T-LGLL4	0.0811	t_lgll	CD8	t_lgll_cd8
KNCA	0.000000003	1	5	0.00000000009	1	0.001	0.001	0.062	0.0015	CASKNCAGGKISPSIL	TRBV28-1	TRBJ1-5	TCR-seq T-LGLL4	0.0811	t_lgll	CD8	t_lgll_cd8
NCAG	0.000000003	1	5	0.0000000001	1	0.001	0.001	0.07	0.0015	CASKNCAGGKISPSIL	TRBV28-1	TRBJ1-5	TCR-seq T-LGLL4	0.0811	t_lgll	CD8	t_lgll_cd8
KNC	0.0000000048	1	6	2.3e-10	1	0.001	0.001	0.19	0.0012	CASKNCAGGKISPSIL	TRBV28-1	TRBJ1-5	TCR-seq T-LGLL4	0.0811	t_lgll	CD8	t_lgll_cd8
NCA	0.000000018	1	5	0.0000000001	1	0.001	0.001	0.072	0.0015	CASKNCAGGKISPSIL	TRBV28-1	TRBJ1-5	TCR-seq T-LGLL4	0.0811	t_lgll	CD8	t_lgll_cd8
CAG	0.000012	1	6	3.5e-11	1	0.001	0.001	0.029	0.0012	CASKNCAGGKISPSIL	TRBV28-1	TRBJ1-5	TCR-seq T-LGLL4	0.0811	t_lgll	CD8	t_lgll_cd8
QIR	3.4E-19	1	19	3.1e-07	1	0.97	0.003	0.95	0.00011	CASRRTGTQIRSIL	TRBV21-1	TRBJ2-3	TCR-seq T-LGLL5	0.227933	t_lgll	CD8	t_lgll_cd8
SPPDRSNE%	0.000000012	1	3	7.8e-08	1	0.97	0.013	0.001	0.0062	CASSPPDRSNEKLFF	TRBV7-9	TRBJ1-4	TCR-seq T-LGLL6	0.101267	t_lgll	CD8	t_lgll_cd8
SL%AGGYNE	0.0034	1	3	5.8e-09	1	0.47	0.002	0.001	0.0062	CASSLLAGGYNEQFF	TRBV28-1	TRBJ2-1	CCF1.txt	0.4552	t_lgll	1	MNC
S%LAGGYNE	0.017	1	3	0.000000004	1	0.65	0.001	0.001	0.0062	CASSLLAGGYNEQFF	TRBV28-1	TRBJ2-1	CCF1.txt	0.4552	t_lgll	1	MNC
SL%AGGYNE	0.00087	1	4	0.000000002	1	0.87	0.001	0.001	0.0023	CASSLLAGGYNEQFF	TRBV28-1	TRBJ2-1	CCF1.1.txt	0.320954	t_lgll	2	MNC
S%LAGGYNE	0.001	1	5	8.4e-10	1	0.58	0.001	0.001	0.0015	CASSLLAGGYNEQFF	TRBV28-1	TRBJ2-1	CCF1.1.txt	0.320954	t_lgll	2	MNC
%LLAGGYNE	0.00019	1	3	3.9e-09	1	0.62	0.001	0.001	0.0062	CASSLLAGGYNEQFF	TRBV28-1	TRBJ2-1	CCF1.2.txt	0.386867	t_lgll	3	MNC
SL%AGGYNE	0.00098	1	4	0.000000002	1	0.86	0.001	0.001	0.0023	CASSLLAGGYNEQFF	TRBV28-1	TRBJ2-1	CCF1.2.txt	0.386867	t_lgll	3	MNC
S%LAGGYNE	0.0076	1	4	2.1e-09	1	0.88	0.001	0.001	0.0023	CASSLLAGGYNEQFF	TRBV28-1	TRBJ2-1	CCF1.2.txt	0.386867	t_lgll	3	MNC
SLLAG%YNE	0.022	1	3	4.1e-09	1	0.67	0.001	0.001	0.0062	CASSLLAGGYNEQFF	TRBV28-1	TRBJ2-1	CCF1.3.txt	0.0825	t_lgll	4	MNC
SL%AGGYNE	0.022	1	3	2.6e-09	1	0.42	0.001	0.001	0.0062	CASSLLAGGYNEQFF	TRBV28-1	TRBJ2-1	CCF1.3.txt	0.0825	t_lgll	4	MNC
S%LAGGYNE	0.091	1	3	4.1e-09	1	0.66	0.001	0.001	0.0062	CASSLLAGGYNEQFF	TRBV28-1	TRBJ2-1	CCF1.3.txt	0.0825	t_lgll	4	MNC
SL%AGGYNE	0.0027	1	3	0.000000004	1	0.65	0.001	0.001	0.0062	CASSLLAGGYNEQFF	TRBV28-1	TRBJ2-1	CCF1.4.txt	0.617433	t_lgll	5	MNC
FWTL	7.5e-12	1	5	3.8e-10	1	0.001	0.001	0.26	0.0015	CASSPFWTLEKLFF	TRBV18-1	TRBJ1-4	CCF10.txt	0.841433	t_lgll	1	MNC
PFWT	4.5e-11	1	5	0.0000000004	1	0.001	0.001	0.27	0.0015	CASSPFWTLEKLFF	TRBV18-1	TRBJ1-4	CCF10.txt	0.841433	t_lgll	1	MNC
SPFW	2.2e-08	1	5	0.0000000004	1	0.001	0.001	0.28	0.0015	CASSPFWTLEKLFF	TRBV18-1	TRBJ1-4	CCF10.txt	0.841433	t_lgll	1	MNC
SPFWTLE%	2.1e-07	1	3	6.2e-12	1	0.001	0.001	0.001	0.0062	CASSPFWTLEKLFF	TRBV18-1	TRBJ1-4	CCF10.txt	0.841433	t_lgll	1	MNC
PFW	7.9e-07	1	5	3.9e-10	1	0.001	0.001	0.26	0.0015	CASSPFWTLEKLFF	TRBV18-1	TRBJ1-4	CCF10.txt	0.841433	t_lgll	1	MNC
WTL	9.1e-07	1	6	0.00000000007	1	0.001	0.001	0.058	0.0012	CASSPFWTLEKLFF	TRBV18-1	TRBJ1-4	CCF10.txt	0.841433	t_lgll	1	MNC
PFWT	9.4e-12	1	6	7.3e-11	1	0.001	0.001	0.06	0.0012	CASSPFWTLEKLFF	TRBV18-1	TRBJ1-4	CCF10.3.txt	0.7307	t_lgll	4	MNC
FWTL	9.4e-12	1	6	8.7e-11	1	0.001	0.001	0.072	0.0012	CASSPFWTLEKLFF	TRBV18-1	TRBJ1-4	CCF10.3.txt	0.7307	t_lgll	4	MNC
WTLE	3.7e-11	1	6	6.3e-11	1	0.001	0.001	0.052	0.0012	CASSPFWTLEKLFF	TRBV18-1	TRBJ1-4	CCF10.3.txt	0.7307	t_lgll	4	MNC
SPFW	2.5e-10	1	7	4.6e-11	1	0.001	0.001	0.053	0.00086	CASSPFWTLEKLFF	TRBV18-1	TRBJ1-4	CCF10.3.txt	0.7307	t_lgll	4	MNC
PFW	0.00000003	1	7	3.7e-11	1	0.001	0.001	0.043	0.00086	CASSPFWTLEKLFF	TRBV18-1	TRBJ1-4	CCF10.3.txt	0.7307	t_lgll	4	MNC
SPFWTLE%	1.2e-06	1	3	6.2e-12	1	0.001	0.001	0.001	0.0062	CASSPFWTLEKLFF	TRBV18-1	TRBJ1-4	CCF10.3.txt	0.7307	t_lgll	4	MNC
SDLA%MLGR	1.8e-17	1	5	0.0000000007	1	0.24	0.002	0.001	0.0015	CASSDLAGMLGRQFF	TRBV13-1	TRBJ2-1	CCF13.1.txt	0.982967	t_lgll	2	MNC
MLGR	3.8e-16	1	5	1.5e-09	1	0.26	0.004	0.001	0.0015	CASSDLAGMLGRQFF	TRBV13-1	TRBJ2-1	CCF13.1.txt	0.982967	t_lgll	2	MNC
SDLA	1.6e-11	1	6	0.0000000002	1	0.16	0.001	0.001	0.0012	CASSDLAGMLGRQFF	TRBV13-1	TRBJ2-1	CCF13.1.txt	0.982967	t_lgll	2	MNC
MLG	8.1e-10	1	5	7.5e-10	1	0.26	0.002	0.001	0.0015	CASSDLAGMLGRQFF	TRBV13-1	TRBJ2-1	CCF13.1.txt	0.982967	t_lgll	2	MNC
SDL	7.2e-08	1	8	1.7e-10	1	0.2	0.001	0.001	0.00083	CASSDLAGMLGRQFF	TRBV13-1	TRBJ2-1	CCF13.1.txt	0.982967	t_lgll	2	MNC
ML	8.4e-06	1	5	3.9e-10	1	0.27	0.001	0.001	0.0015	CASSDLAGMLGRQFF	TRBV13-1	TRBJ2-1	CCF13.1.txt	0.982967	t_lgll	2	MNC
DLA	2.6e-05	1	6	3.5e-10	1	0.14	0.002	0.001	0.0012	CASSDLAGMLGRQFF	TRBV13-1	TRBJ2-1	CCF13.1.txt	0.982967	t_lgll	2	MNC
SD%AGMLGR	2.1e-17	1	5	4.2e-10	1	0.29	0.001	0.001	0.0015	CASSDLAGMLGRQFF	TRBV13-1	TRBJ2-1	CCF13.2.txt	0.9798	t_lgll	3	MNC
GMLG	4.4e-16	1	5	0.0000000008	1	0.28	0.002	0.001	0.0015	CASSDLAGMLGRQFF	TRBV13-1	TRBJ2-1	CCF13.2.txt	0.9798	t_lgll	3	MNC
MLGR	4.4e-16	1	5	7.8e-10	1	0.27	0.002	0.001	0.0015	CASSDLAGMLGRQFF	TRBV13-1	TRBJ2-1	CCF13.2.txt	0.9798	t_lgll	3	MNC
AGML	2.7e-15	1	5	1.3e-09	1	0.3	0.003	0.001	0.0015	CASSDLAGMLGRQFF	TRBV13-1	TRBJ2-1	CCF13.2.txt	0.9798	t_lgll	3	MNC
GML	0.00000000004	1	5	2.5e-09	1	0.29	0.006	0.001	0.0015	CASSDLAGMLGRQFF	TRBV13-1	TRBJ2-1	CCF13.2.txt	0.9798	t_lgll	3	MNC
MLG	9.5e-10	1	5	4.5e-10	1	0.31	0.001	0.001	0.0015	CASSDLAGMLGRQFF	TRBV13-1	TRBJ2-1	CCF13.2.txt	0.9798	t_lgll	3	MNC
SDLA	0.000000009	1	5	8.5e-10	1	0.29	0.002	0.001	0.0015	CASSDLAGMLGRQFF	TRBV13-1	TRBJ2-1	CCF13.2.txt	0.9798	t_lgll	3	MNC
ML	2.1e-07	1	6	1.5e-09	1	0.41	0.003	0.001	0.0012	CASSDLAGMLGRQFF	TRBV13-1	TRBJ2-1	CCF13.2.txt	0.9798	t_lgll	3	MNC
DLAG	4.7e-07	1	6	6.8e-09	1	0.7	0.004	0.002	0.0012	CASSDLAGMLGRQFF	TRBV13-1	TRBJ2-1	CCF13.2.txt	0.9798	t_lgll	3	MNC
AGM	8.7e-07	1	5	4.4e-10	1	0.3	0.001	0.001	0.0015	CASSDLAGMLGRQFF	TRBV13-1	TRBJ2-1	CCF13.2.txt	0.9798	t_lgll	3	MNC
DLA	2.1e-06	1	7	5.8e-09	1	0.56	0.003	0.004	0.00086	CASSDLAGMLGRQFF	TRBV13-1	TRBJ2-1	CCF13.2.txt	0.9798	t_lgll	3	MNC
SDL	1.8e-05	1	6	2.3e-10	1	0.19	0.001	0.001	0.0012	CASSDLAGMLGRQFF	TRBV13-1	TRBJ2-1	CCF13.2.txt	0.9798	t_lgll	3	MNC
GIQP	5.5e-14	1	10	1.4e-09	1	0.031	0.001	0.14	0.00031	CASSIGIQPQHF	TRBV19-1	TRBJ1-5	CCF15.4.txt	0.859367	t_lgll	3	MNC
%IGIQP	2.5e-12	1	5	1.5e-12	1	0.001	0.001	0.001	0.0015	CASSIGIQPQHF	TRBV19-1	TRBJ1-5	CCF15.4.txt	0.859367	t_lgll	3	MNC
IGIQ	1.1e-11	1	6	3.3e-11	1	0.001	0.001	0.027	0.0012	CASSIGIQPQHF	TRBV19-1	TRBJ1-5	CCF15.4.txt	0.859367	t_lgll	3	MNC
SIGI	2.3e-07	1	5	6.7e-11	1	0.001	0.001	0.046	0.0015	CASSIGIQPQHF	TRBV19-1	TRBJ1-5	CCF15.4.txt	0.859367	t_lgll	3	MNC
IGI	1.7e-05	1	6	2.7e-11	1	0.001	0.001	0.022	0.0012	CASSIGIQPQHF	TRBV19-1	TRBJ1-5	CCF15.4.txt	0.859367	t_lgll	3	MNC
S%GIQP	1.9e-10	1	5	2.9e-12	1	0.002	0.001	0.001	0.0015	CASSIGIQPQHF	TRBV19-1	TRBJ1-5	CCF15.6.txt	0.7644	t_lgll	5	MNC
GIQP	2.2e-09	1	5	5.8e-12	1	0.004	0.001	0.001	0.0015	CASSIGIQPQHF	TRBV19-1	TRBJ1-5	CCF15.6.txt	0.7644	t_lgll	5	MNC
SIGI	7.8e-07	1	5	7.1e-11	1	0.001	0.001	0.049	0.0015	CASSIGIQPQHF	TRBV19-1	TRBJ1-5	CCF15.6.txt	0.7644	t_lgll	5	MNC
GIQP	7.8e-06	1	6	0.0000000003	1	0.003	0.001	0.083	0.0012	CASSIGIQPQHF	TRBV19-1	TRBJ1-5	CCF15.8.txt	0.8187	t_lgll	7	MNC
S%VGYE	0.0014	1	2	5.8e-08	1	0.5	0.004	0.001	0.029	CASSSVGYEQYF	TRBV27-1	TRBJ2-7	CCF16.txt	0.245467	t_lgll	1	MNC
SS%GYE	0.0027	1	2	1.6e-08	1	0.54	0.001	0.001	0.029	CASSSVGYEQYF	TRBV27-1	TRBJ2-7	CCF16.txt	0.245467	t_lgll	1	MNC
SS%GYE	9.5e-06	1	3	1.7e-10	1	0.028	0.001	0.001	0.0062	CASSSVGYEQYF	TRBV27-1	TRBJ2-7	CCF16.1.txt	0.23927	t_lgll	2	MNC
SS%GYE	0.0026	1	2	2.9e-11	1	0.001	0.001	0.001	0.029	CASSSVGYEQYF	TRBV27-1	TRBJ2-7	CCF16.2.txt	0.183048	t_lgll	3	MNC
S%VGYE	0.00084	1	3	0.000000006	1	0.97	0.001	0.001	0.0062	CASSSVGYEQYF	TRBV27-1	TRBJ2-7	CCF16.3.txt	0.3807	t_lgll	4	MNC
SSV%YE	0.0026	1	2	1.9e-08	1	0.64	0.001	0.001	0.029	CASSSVGYEQYF	TRBV27-1	TRBJ2-7	CCF16.3.txt	0.3807	t_lgll	4	MNC
SS%GYE	0.025	1	2	1.8e-08	1	0.63	0.001	0.001	0.029	CASSSVGYEQYF	TRBV27-1	TRBJ2-7	CCF16.3.txt	0.3807	t_lgll	4	MNC
SL%NYE	0.00084	1	2	1.7e-09	1	0.06	0.001	0.001	0.029	CASSLGNYEQYF	TRBV27-1	TRBJ2-7	CCF18.txt	0.035314	t_lgll	1	MNC
SLG%YE	0.0095	1	2	1.3e-08	1	0.072	0.006	0.001	0.029	CASSLGNYEQYF	TRBV27-1	TRBJ2-7	CCF18.txt	0.035314	t_lgll	1	MNC
SLG%YE	0.0079	1	2	1.9e-08	1	0.64	0.001	0.001	0.029	CASSLGNYEQYF	TRBV27-1	TRBJ2-7	CCF18.1.txt	0.141133	t_lgll	2	MNC
S%GQGSP	4.2e-13	1	7	1.4e-10	1	0.16	0.001	0.001	0.00086	CASSVGQGSPLHF	TRBV9-1	TRBJ1-6	CCF2.1.txt	0.7271	t_lgll	2	MNC
SPTS%GE	0.0012	1	2	4.4e-10	1	0.015	0.001	0.001	0.029	CASSPTSGGEQFF	TRBV27-1	TRBJ2-1	CCF4.txt	0.046296	t_lgll	1	MNC
SPTSG%E	0.0047	1	2	1.9e-08	1	0.67	0.001	0.001	0.029	CASSPTSGGEQFF	TRBV27-1	TRBJ2-1	CCF4.1.txt	0.070267	t_lgll	2	MNC
SLTE%YG	0.0034	1	2	2.9e-08	1	1	0.001	0.001	0.029	CASSLTENYGYTF	TRBV7-2	TRBJ1-2	CCF6.3.txt	0.102	t_lgll	4	MNC
S%TENYG	0.05	1	2	2.9e-08	1	1	0.001	0.001	0.029	CASSLTENYGYTF	TRBV7-2	TRBJ1-2	CCF6.3.txt	0.102	t_lgll	4	MNC
SRG%GDSYE	1.6e-11	1	5	2.3e-10	1	0.16	0.001	0.001	0.0015	CATSRGTGDSYEQYF	TRBV15-1	TRBJ2-7	CCF7.1.txt	0.809367	t_lgll	2	MNC
SPEGF%P	1.6e-12	1	5	1.5e-09	1	1	0.001	0.001	0.0015	CASSPEGFQPQHF	TRBV7-9	TRBJ1-5	CCF9.txt	0.897	t_lgll	1	MNC
PEGF	4.7e-07	1	5	1.5e-09	1	1	0.001	0.001	0.0015	CASSPEGFQPQHF	TRBV7-9	TRBJ1-5	CCF9.txt	0.897	t_lgll	1	MNC
SPEGF%P	1.7e-22	1	6	5.5e-08	1	1	0.045	0.001	0.0012	CASSPEGFQPQHF	TRBV7-9	TRBJ1-5	CCF9.1.txt	0.962172	t_lgll	2	MNC
PEGF	3.3e-16	1	6	5.1e-08	1	1	0.042	0.001	0.0012	CASSPEGFQPQHF	TRBV7-9	TRBJ1-5	CCF9.1.txt	0.962172	t_lgll	2	MNC
EGFQ	1.5e-14	1	5	2.6e-08	1	1	0.018	0.001	0.0015	CASSPEGFQPQHF	TRBV7-9	TRBJ1-5	CCF9.1.txt	0.962172	t_lgll	2	MNC
GFQP	5.1e-12	1	5	4.8e-08	1	1	0.033	0.001	0.0015	CASSPEGFQPQHF	TRBV7-9	TRBJ1-5	CCF9.1.txt	0.962172	t_lgll	2	MNC
FQP	5.1e-12	1	5	3.9e-08	1	1	0.027	0.001	0.0015	CASSPEGFQPQHF	TRBV7-9	TRBJ1-5	CCF9.1.txt	0.962172	t_lgll	2	MNC
EGF	3.2e-10	1	6	3.5e-08	1	1	0.029	0.001	0.0012	CASSPEGFQPQHF	TRBV7-9	TRBJ1-5	CCF9.1.txt	0.962172	t_lgll	2	MNC
SPEG	3.9e-09	1	6	2.8e-08	1	1	0.023	0.001	0.0012	CASSPEGFQPQHF	TRBV7-9	TRBJ1-5	CCF9.1.txt	0.962172	t_lgll	2	MNC
GFQ	2.6e-08	1	5	4.4e-08	1	1	0.03	0.001	0.0015	CASSPEGFQPQHF	TRBV7-9	TRBJ1-5	CCF9.1.txt	0.962172	t_lgll	2	MNC
PEG	0.0000007	1	6	3.6e-08	1	1	0.03	0.001	0.0012	CASSPEGFQPQHF	TRBV7-9	TRBJ1-5	CCF9.1.txt	0.962172	t_lgll	2	MNC
SPE	8.5e-06	1	6	3.2e-08	1	1	0.026	0.001	0.0012	CASSPEGFQPQHF	TRBV7-9	TRBJ1-5	CCF9.1.txt	0.962172	t_lgll	2	MNC
GGM%E	0.00000002	1	5	1.3e-09	1	0.88	0.001	0.001	0.0015	CASGGMTEAFF	TRBV7-8	TRBJ1-1	RA3	0.1784	ra	CD8	ra_cd8
GG%TE	0.00039	1	6	1.1e-09	1	0.93	0.001	0.001	0.0012	CASGGMTEAFF	TRBV7-8	TRBJ1-1	RA3	0.1784	ra	CD8	ra_cd8
SLSDESNE%	0.000000053	1	3	6.2e-12	1	0.001	0.001	0.001	0.0062	CASSLSDESNEKLFF	TRBV12	TRBJ1-4	RA8	0.021935	ra	CD8	ra_cd8
MKN	2.5E-33	1	27	3.5e-09	1	0.97	0.001	0.14	2.6e-05	CATSDSGAQMKNCFL	TRBV24	TRBJ1-4	RA11	0.053433	ra	CD8	ra_cd8
SDSGAQMK%	0.00000028	1	4	9.4e-12	1	0.004	0.001	0.001	0.0023	CATSDSGAQMKNCFL	TRBV24	TRBJ1-4	RA11	0.053433	ra	CD8	ra_cd8
SVAGGLNE%	0.00003	1	3	6.2e-12	1	0.001	0.001	0.001	0.0062	CASSVAGGLNEKLFF	TRBV9-1	TRBJ1-4	RA13	0.029033	ra	CD8	ra_cd8
SIYR	0.0000000081	1	7	8.4e-10	1	0.97	0.001	0.001	0.00086	CASSIYRGRNSPSIL	TRBV5-4	TRBJ1-5	RA14	0.313167	ra	CD8	ra_cd8
IYRG	0.00000029	1	6	1.2e-09	1	0.95	0.001	0.001	0.0012	CASSIYRGRNSPSIL	TRBV5-4	TRBJ1-5	RA14	0.313167	ra	CD8	ra_cd8
IYR	0.0000022	1	7	8.4e-10	1	0.97	0.001	0.001	0.00086	CASSIYRGRNSPSIL	TRBV5-4	TRBJ1-5	RA14	0.313167	ra	CD8	ra_cd8
SLGLA%YE	0.032	1	2	2.9e-08	1	1	0.001	0.001	0.029	CASSLGLAVYEQYF	TRBV5-6	TRBJ2-7	RA16	0.046833	ra	CD8	ra_cd8
S%GQGADT	0.000035	1	5	0.000000001	1	0.7	0.001	0.001	0.0015	CASSEGQGADTQYF	TRBV6-1	TRBJ2-3	RA21	0.0454	ra	CD8	ra_cd8
SEGQG%DT	0.00061	1	3	2.9e-09	1	0.47	0.001	0.001	0.0062	CASSEGQGADTQYF	TRBV6-1	TRBJ2-3	RA21	0.0454	ra	CD8	ra_cd8
SE%SYE	0.00053	1	6	7.8e-10	1	0.64	0.001	0.001	0.0012	CASSEFSYEQYF	TRBV2-1	TRBJ2-7	RA22	0.017033	ra	CD8	ra_cd8
S%FSYE	0.043	1	2	1.5e-08	1	0.52	0.001	0.001	0.029	CASSEFSYEQYF	TRBV2-1	TRBJ2-7	RA22	0.017033	ra	CD8	ra_cd8
NDDR	0.0000000034	1	6	0.000000001	1	0.84	0.001	0.001	0.0012	CASNDDRGSRQPQHF	TRBV6	TRBJ1-5	RA29	0.119447	ra	CD8	ra_cd8
NDD	0.0000033	1	6	0.000000001	1	0.83	0.001	0.001	0.0012	CASNDDRGSRQPQHF	TRBV6	TRBJ1-5	RA29	0.119447	ra	CD8	ra_cd8
SPWAGLRY%	0.0000042	1	3	1.2e-08	1	1	0.002	0.001	0.0062	CASSPWAGLRYEQYF	TRBV7-9	TRBJ2-7	RA32	0.193267	ra	CD8	ra_cd8
SL%GTVNTE	0.0008	1	3	5.6e-09	1	0.91	0.001	0.001	0.0062	CASSLGGTVNTEAFF	TRBV11-3	TRBJ1-1	RA35	0.030596	ra	CD8	ra_cd8
S%QGANYG	0.02	1	2	1.6e-09	1	0.055	0.001	0.001	0.029	CASSRQGANYGYTF	TRBV3	TRBJ1-2	RA36	0.0146	ra	CD8	ra_cd8
GEIS%RA	0.00043	1	2	4.3e-09	1	0.15	0.001	0.001	0.029	CAGGEISLRAVLR	TRBV6	TRBJ2-7	RA37	0.047067	ra	CD8	ra_cd8
SFGLAGVTG%	0.000012	1	3	1.6e-09	1	0.26	0.001	0.001	0.0062	CASSFGLAGVTGELFF	TRBV12	TRBJ2-2	RA39	0.042467	ra	CD8	ra_cd8
VRSP	0.0022	1	3	8.2e-10	1	0.13	0.001	0.001	0.0062	CASSLRGQGVRSPLHF	TRBV5-6	TRBJ1-6	RA41	0.083376	ra	CD8	ra_cd8
SEGSG%TDT	0.0052	1	2	5.2e-09	1	0.18	0.001	0.001	0.029	CASSEGSGSTDTQYF	TRBV6-4	TRBJ2-3	RA42	0.017167	ra	CD8	ra_cd8
TLK	0	1	81	7.1e-09	1	1	0.001	0.71	0.00001	CASRERDGGTLKLSL	TRBV14-1	TRBJ1-1	RA47	0.047133	ra	CD8	ra_cd8
GTLK	5e-29	1	28	2.3e-08	1	0.87	0.001	0.68	0.00004	CASRERDGGTLKLSL	TRBV14-1	TRBJ1-1	RA47	0.047133	ra	CD8	ra_cd8
TNGE	0.00006	1	5	1.4e-07	1	0.93	0.001	0.1	0.0015	CASSYSTNGELFF	TRBV7-3	TRBJ2-2	4069_SD_PB_IpNi_R_0m_CD8_nv.txt	0.0361	melanoma	CD8	melanoma_cd8
S%SSGSSYNE	0.0027	1	2	5.5e-09	1	0.19	0.001	0.001	0.029	CASSHSSGSSYNEQFF	TRBV14-1	TRBJ2-1	4102_PR_PB_IpNi_R_0m_CD8_nv.txt	0.1189	melanoma	CD8	melanoma_cd8
SL%PVSGTGAMEGP	0.000093	1	2	3.3e-09	1	0.11	0.001	0.001	0.029	CASSLIPVSGTGAMEGPLHF	unresolved	TRBJ1-6	4106_NA_PB_NANA_U_0m_CD8_nv.txt	0.066	melanoma	CD8	melanoma_cd8
SLIPVSGTGAM%GP	0.000093	1	2	3.3e-09	1	0.11	0.001	0.001	0.029	CASSLIPVSGTGAMEGPLHF	unresolved	TRBJ1-6	4106_NA_PB_NANA_U_0m_CD8_nv.txt	0.066	melanoma	CD8	melanoma_cd8
SLGGRN%P	0.001	1	2	8.5e-09	1	0.29	0.001	0.001	0.029	CASSLGGRNSPLHF	TRBV5-6	TRBJ1-6	4127_PD_PB_NiIp_N_0m_CD8_nv.txt	0.219967	melanoma	CD8	melanoma_cd8
SLA%ET	0.00022	1	3	9.4e-09	1	0.76	0.002	0.001	0.0062	CASSLAWETQYF	TRBV7-9	TRBJ2-5	4139_NA_PB_NANA_U_0m_CD8_nv.txt	0.1248	melanoma	CD8	melanoma_cd8
SLRPIYQESSY%SP	0.00023	1	2	5.4e-09	1	0.19	0.001	0.001	0.029	CASSLRPIYQESSYNSPLHF	TRBV7-8	TRBJ1-6	4141_PD_PB_IpNi_N_0m_CD8_nv.txt	0.190467	melanoma	CD8	melanoma_cd8
STTGSSPY%	0.000011	1	2	2.6e-10	1	0.001	0.009	0.001	0.029	CASSTTGSSPYGYTF	unresolved	TRBJ1-2	4142_PD_PB_IpNi_N_0m_CD8_nv.txt	0.192433	melanoma	CD8	melanoma_cd8
SPGQ%YE	0.0083	1	3	1.2e-09	1	0.2	0.001	0.001	0.0062	CASSPGQGYEQYF	TRBV19-1	TRBJ2-7	4144_PD_PB_NiIp_N_0m_CD8_nv.txt	0.0271	melanoma	CD8	melanoma_cd8
S%GQGYE	0.024	1	3	1.2e-09	1	0.19	0.001	0.001	0.0062	CASSPGQGYEQYF	TRBV19-1	TRBJ2-7	4144_PD_PB_NiIp_N_0m_CD8_nv.txt	0.0271	melanoma	CD8	melanoma_cd8
SPGQG%E	0.086	1	2	1.7e-09	1	0.06	0.001	0.001	0.029	CASSPGQGYEQYF	TRBV19-1	TRBJ2-7	4144_PD_PB_NiIp_N_0m_CD8_nv.txt	0.0271	melanoma	CD8	melanoma_cd8
SQVPG%GDNE	0.00000027	1	3	8.7e-11	1	0.007	0.002	0.001	0.0062	CASSQVPGQGDNEQFF	TRBV14-1	TRBJ2-1	4148_SD_PB_NiIp_R_0m_CD8_nv.txt	0.191667	melanoma	CD8	melanoma_cd8
S%AGGRDE	0.0066	1	2	3.6e-08	1	0.61	0.002	0.001	0.029	CASSSAGGRDEQYF	TRBV7-2	TRBJ2-7	4149_PD_PB_IpNi_N_0m_CD8_nv.txt	0.0614	melanoma	CD8	melanoma_cd8
SLAGGW%	0.00002	1	2	4.4e-10	1	0.015	0.001	0.001	0.029	CASSLAGGWGYTF	TRBV5-1	TRBJ1-2	4174_PD_PB_NiIp_N_0m_CD8_nv.txt	0.246267	melanoma	CD8	melanoma_cd8
SLGG%TE	0.00062	1	3	0.000000002	1	0.33	0.001	0.001	0.0062	CASSLGGHTEAFF	TRBV28-1	TRBJ1-1	4175_PR_PB_IpNi_R_0m_CD8_nv.txt	0.170533	melanoma	CD8	melanoma_cd8
SIDR%TE	0.011	1	2	2.9e-11	1	0.001	0.001	0.001	0.029	CASSIDRNTEAFF	TRBV19-1	TRBJ1-1	HC1	0.019067	ctrl	CD8	ctrl_cd8
SI%RNTE	0.079	1	2	2.9e-11	1	0.001	0.001	0.001	0.029	CASSIDRNTEAFF	TRBV19-1	TRBJ1-1	HC1	0.019067	ctrl	CD8	ctrl_cd8
S%DRNTE	0.31	1	2	5.8e-09	1	0.2	0.001	0.001	0.029	CASSIDRNTEAFF	TRBV19-1	TRBJ1-1	HC1	0.019067	ctrl	CD8	ctrl_cd8
TSVTGIG%	0.000005	1	3	6.2e-12	1	0.001	0.001	0.001	0.0062	CASTSVTGIGGYTF	TRBV27-1	TRBJ1-2	HC9	0.031567	ctrl	CD8	ctrl_cd8
PPPV%VW	0.0000000000000083	1	7	1.7e-12	1	0.001	0.002	0.001	0.00086	CSAPPPVEVWLHL	TRBV20	TRBJ1-2	HC11	0.1121	ctrl	CD8	ctrl_cd8
PPPV	0.000000000023	1	8	1.7e-12	1	0.001	0.002	0.001	0.00083	CSAPPPVEVWLHL	TRBV20	TRBJ1-2	HC11	0.1121	ctrl	CD8	ctrl_cd8
VEVW	0.000000011	1	5	1.5e-12	1	0.001	0.001	0.001	0.0015	CSAPPPVEVWLHL	TRBV20	TRBJ1-2	HC11	0.1121	ctrl	CD8	ctrl_cd8
PPVE	0.00000041	1	6	3.6e-12	1	0.001	0.001	0.003	0.0012	CSAPPPVEVWLHL	TRBV20	TRBJ1-2	HC11	0.1121	ctrl	CD8	ctrl_cd8
PVEV	0.00000091	1	5	1.5e-12	1	0.001	0.001	0.001	0.0015	CSAPPPVEVWLHL	TRBV20	TRBJ1-2	HC11	0.1121	ctrl	CD8	ctrl_cd8
SSG%QP	0.000000000000000066	1	12	3.1e-13	1	0.002	0.001	0.001	0.00015	CATSSGAQPQHF	TRBV15-1	TRBJ1-5	HC13	0.240767	ctrl	CD8	ctrl_cd8
SP%QGEGYE	0.000000081	1	4	0.000000002	1	0.86	0.001	0.001	0.0023	CASSPGQGEGYEQYF	TRBV4-1	TRBJ2-7	HC14	0.045667	ctrl	CD8	ctrl_cd8
SPGQGE%YE	0.000000081	1	4	0.000000002	1	0.86	0.001	0.001	0.0023	CASSPGQGEGYEQYF	TRBV4-1	TRBJ2-7	HC14	0.045667	ctrl	CD8	ctrl_cd8
SPG%GEGYE	0.0000004	1	4	0.000000002	1	0.87	0.001	0.001	0.0023	CASSPGQGEGYEQYF	TRBV4-1	TRBJ2-7	HC14	0.045667	ctrl	CD8	ctrl_cd8
LETP	1.2E-23	1	16	9.3e-09	1	0.28	0.001	0.38	8.6e-05	CASSSGQSLETPYIL	TRBV5-1	TRBJ1-3	HC15	0.204767	ctrl	CD8	ctrl_cd8
QSLE	0.000000000000033	1	10	3.1e-13	1	0.001	0.001	0.001	0.00031	CASSSGQSLETPYIL	TRBV5-1	TRBJ1-3	HC15	0.204767	ctrl	CD8	ctrl_cd8
GQSL	0.0000000000019	1	13	1.5e-13	1	0.002	0.001	0.001	7.7e-05	CASSSGQSLETPYIL	TRBV5-1	TRBJ1-3	HC15	0.204767	ctrl	CD8	ctrl_cd8
SSGQSLE%P	0.0000000000042	1	6	4.5e-11	1	0.037	0.001	0.001	0.0012	CASSSGQSLETPYIL	TRBV5-1	TRBJ1-3	HC15	0.204767	ctrl	CD8	ctrl_cd8
%SGQSLETP	0.0000000000042	1	6	9.7e-12	1	0.008	0.001	0.001	0.0012	CASSSGQSLETPYIL	TRBV5-1	TRBJ1-3	HC15	0.204767	ctrl	CD8	ctrl_cd8
SSGQSL%TP	0.0000000000042	1	6	3.9e-11	1	0.032	0.001	0.001	0.0012	CASSSGQSLETPYIL	TRBV5-1	TRBJ1-3	HC15	0.204767	ctrl	CD8	ctrl_cd8
SSGQSLET%	0.00000000033	1	5	2.4e-10	1	0.054	0.003	0.001	0.0015	CASSSGQSLETPYIL	TRBV5-1	TRBJ1-3	HC15	0.204767	ctrl	CD8	ctrl_cd8
SPLWE%SS	0.00000018	1	4	3.6e-10	1	0.15	0.001	0.001	0.0023	CASSPLWEGSSSTS	TRBV23-1	TRBJ2-7	HC16	0.0405	ctrl	CD8	ctrl_cd8
S%LWEGSS	0.0000086	1	3	1.8e-09	1	0.28	0.001	0.001	0.0062	CASSPLWEGSSSTS	TRBV23-1	TRBJ2-7	HC16	0.0405	ctrl	CD8	ctrl_cd8
SYSH%QP	0.00000000000067	1	8	3.6e-10	1	0.43	0.001	0.001	0.00083	CASSYSHGQPQHF	TRBV6-5	TRBJ1-5	HC17	0.0376	ctrl	CD8	ctrl_cd8
SYS%GQP	0.00000000042	1	8	3.4e-10	1	0.41	0.001	0.001	0.00083	CASSYSHGQPQHF	TRBV6-5	TRBJ1-5	HC17	0.0376	ctrl	CD8	ctrl_cd8
HGQP	0.00000029	1	7	4.5e-10	1	0.52	0.001	0.001	0.00086	CASSYSHGQPQHF	TRBV6-5	TRBJ1-5	HC17	0.0376	ctrl	CD8	ctrl_cd8
YSHG	0.00000059	1	7	4.5e-10	1	0.52	0.001	0.001	0.00086	CASSYSHGQPQHF	TRBV6-5	TRBJ1-5	HC17	0.0376	ctrl	CD8	ctrl_cd8
S%EGDTE	0.000029	1	4	2.2e-09	1	0.95	0.001	0.001	0.0023	CASSQEGDTEAFF	TRBV4-3	TRBJ1-1	HC21	0.051367	ctrl	CD8	ctrl_cd8
SQ%GDTE	0.000063	1	5	0.000000001	1	0.68	0.001	0.001	0.0015	CASSQEGDTEAFF	TRBV4-3	TRBJ1-1	HC21	0.051367	ctrl	CD8	ctrl_cd8
SPTTGTGFY%	0.00015	1	2	1.9e-08	1	0.64	0.001	0.001	0.029	CASSPTTGTGFYGYTF	TRBV6	TRBJ1-2	HC22	0.0624	ctrl	CD8	ctrl_cd8
EEGAHY%	0.00003	1	3	5.5e-09	1	0.89	0.001	0.001	0.0062	CASEEGAHYGYTF	TRBV7-2	TRBJ1-2	HC23	0.098767	ctrl	CD8	ctrl_cd8
S%GGGSSYE	0.14	1	2	1.6e-09	1	0.056	0.001	0.001	0.029	CASSPGGGSSYEQYF	TRBV4-1	TRBJ2-7	HC26	0.014267	ctrl	CD8	ctrl_cd8
SEGDTG%	0.0000035	1	3	3.2e-09	1	0.51	0.001	0.001	0.0062	CASSEGDTGELFF	TRBV6-1	TRBJ2-2	HC36	0.075267	ctrl	CD8	ctrl_cd8
SE%DTGE	0.000017	1	3	3.3e-09	1	0.54	0.001	0.001	0.0062	CASSEGDTGELFF	TRBV6-1	TRBJ2-2	HC36	0.075267	ctrl	CD8	ctrl_cd8
S%GDTGE	0.00037	1	3	2.6e-09	1	0.42	0.001	0.001	0.0062	CASSEGDTGELFF	TRBV6-1	TRBJ2-2	HC36	0.075267	ctrl	CD8	ctrl_cd8
SQ%VNTE	0.000065	1	4	2.3e-09	1	0.99	0.001	0.001	0.0023	CASSQTVNTEAFF	TRBV6-5	TRBJ1-1	HC37	0.061033	ctrl	CD8	ctrl_cd8
SIKG%HP	0.0012	1	2	2.9e-09	1	0.1	0.001	0.001	0.029	CASSIKGAHPSTL	TRBV5-1	TRBJ1-6	HIP00110.txt	0.020067	ctrl	MNC	ctrl_mnc
S%WDRDNSP	0.000034	1	3	6.2e-12	1	0.001	0.001	0.001	0.0062	CASSGWDRDNSPLHF	TRBV27-1	TRBJ1-6	HIP00594.txt	0.018067	ctrl	MNC	ctrl_mnc
SQDPLRR%SGNT	0.00084	1	2	0.000000001	1	0.035	0.001	0.001	0.029	CASSQDPLRRGSGNTIYF	TRBV4-3	TRBJ1-3	HIP00707.txt	0.0617	ctrl	MNC	ctrl_mnc
SYSPDRL%GG	0.000046	1	3	6.2e-12	1	0.001	0.001	0.001	0.0062	CASSYSPDRLSGGYTF	TRBV6-5	TRBJ1-2	HIP00710.txt	0.0253	ctrl	MNC	ctrl_mnc
SYSP%RLSGG	0.0013	1	2	2.9e-11	1	0.001	0.001	0.001	0.029	CASSYSPDRLSGGYTF	TRBV6-5	TRBJ1-2	HIP00710.txt	0.0253	ctrl	MNC	ctrl_mnc
%YSPDRLSGG	0.0013	1	2	2.3e-09	1	0.079	0.001	0.001	0.029	CASSYSPDRLSGGYTF	TRBV6-5	TRBJ1-2	HIP00710.txt	0.0253	ctrl	MNC	ctrl_mnc
PTM	0	1	101	1.9e-08	1	1	0.002	0.96	0.00001	CVTRVAVPTMATPS	TRBV11-3	TRBJ1-2	HIP00715.txt	0.022233	ctrl	MNC	ctrl_mnc
TMA	0	1	72	0.00000002	1	1	0.003	0.68	0.00001	CVTRVAVPTMATPS	TRBV11-3	TRBJ1-2	HIP00715.txt	0.022233	ctrl	MNC	ctrl_mnc
VPTM	0.0000000000021	1	10	8.5e-09	1	0.12	0.001	0.23	0.00031	CVTRVAVPTMATPS	TRBV11-3	TRBJ1-2	HIP00715.txt	0.022233	ctrl	MNC	ctrl_mnc
PTMA	0.00013	1	4	5.6e-07	1	0.5	0.001	0.48	0.0023	CVTRVAVPTMATPS	TRBV11-3	TRBJ1-2	HIP00715.txt	0.022233	ctrl	MNC	ctrl_mnc
R%GNTE	0.0028	1	7	8.6e-13	1	0.001	0.001	0.001	0.00086	CASRVGNTEAFF	TRBV19-1	TRBJ1-1	HIP00734.txt	0.0552	ctrl	MNC	ctrl_mnc
RG%SYE	0.14	1	3	0.000000004	1	0.65	0.001	0.001	0.0062	CASRGASYEQYF	TRBV10-3	TRBJ2-7	HIP00826.txt	0.019033	ctrl	MNC	ctrl_mnc
SQDW%PRQP	0.0017	1	2	1.3e-08	1	0.43	0.001	0.001	0.029	CASSQDWGPRQPQHF	TRBV4-3	TRBJ1-5	HIP00934.txt	0.0198	ctrl	MNC	ctrl_mnc
NL%GSTE	0.0014	1	2	1.8e-08	1	0.63	0.001	0.001	0.029	CASNLQGSTEAFF	TRBV6-5	TRBJ1-1	HIP00971.txt	0.052	ctrl	MNC	ctrl_mnc
NLQG%TE	0.0079	1	2	2.7e-08	1	0.92	0.001	0.001	0.029	CASNLQGSTEAFF	TRBV6-5	TRBJ1-1	HIP00971.txt	0.052	ctrl	MNC	ctrl_mnc
SPSR%E	0.02	1	2	0.000000002	1	0.067	0.001	0.001	0.029	CASSPSRREAFF	TRBV14-1	TRBJ1-1	HIP01091.txt	0.015633	ctrl	MNC	ctrl_mnc
SQDLAGGP%T	0.0017	1	2	9.9e-10	1	0.034	0.001	0.001	0.029	CASSQDLAGGPDTQYF	TRBV4-3	TRBJ2-3	HIP01197.txt	0.0103	ctrl	MNC	ctrl_mnc
SS%LRRENNE	0.0018	1	2	2.9e-11	1	0.001	0.001	0.001	0.029	CASSSSLRRENNEQFF	TRBV11-2	TRBJ2-1	HIP01218.txt	0.017033	ctrl	MNC	ctrl_mnc
RGGDAG%	0.000052	1	3	5.6e-11	1	0.009	0.001	0.001	0.0062	CATRGGDAGELFF	TRBV6-4	TRBJ2-2	HIP01232.txt	0.027833	ctrl	MNC	ctrl_mnc
SQ%DGYNE	0.000061	1	3	6.2e-12	1	0.001	0.001	0.001	0.0062	CASSQGDGYNEQFF	TRBV27-1	TRBJ2-1	HIP01253.txt	0.010567	ctrl	MNC	ctrl_mnc
SQG%GYNE	0.01	1	3	0.0000000006	1	0.097	0.001	0.001	0.0062	CASSQGDGYNEQFF	TRBV27-1	TRBJ2-1	HIP01253.txt	0.010567	ctrl	MNC	ctrl_mnc
SQGD%YNE	0.014	1	2	2.9e-11	1	0.001	0.001	0.001	0.029	CASSQGDGYNEQFF	TRBV27-1	TRBJ2-1	HIP01253.txt	0.010567	ctrl	MNC	ctrl_mnc
SPTG%E	0.09	1	4	7.3e-10	1	0.31	0.001	0.001	0.0023	CASSPTGPEAFF	TRBV3	TRBJ1-1	HIP01571.txt	0.011833	ctrl	MNC	ctrl_mnc
SFGGS%E	0.069	1	2	2.2e-08	1	0.77	0.001	0.001	0.029	CASSFGGSDEQYF	TRBV6-5	TRBJ2-7	HIP01850.txt	0.014733	ctrl	MNC	ctrl_mnc
YVQT	0.0000000078	1	5	0.0000000003	1	0.2	0.001	0.001	0.0015	CASSYVQTGYNEQFF	TRBV6-5	TRBJ2-1	HIP01865.txt	0.131633	ctrl	MNC	ctrl_mnc
S%VQTGYNE	0.000000029	1	4	8.9e-10	1	0.38	0.001	0.001	0.0023	CASSYVQTGYNEQFF	TRBV6-5	TRBJ2-1	HIP01865.txt	0.131633	ctrl	MNC	ctrl_mnc
VQTG	0.00000014	1	9	1.3e-11	1	0.028	0.001	0.001	0.00048	CASSYVQTGYNEQFF	TRBV6-5	TRBJ2-1	HIP01865.txt	0.131633	ctrl	MNC	ctrl_mnc
QTGY	0.00000051	1	9	0.00000000008	1	0.17	0.001	0.001	0.00048	CASSYVQTGYNEQFF	TRBV6-5	TRBJ2-1	HIP01865.txt	0.131633	ctrl	MNC	ctrl_mnc
SYVQTG%NE	0.0000022	1	3	2.6e-09	1	0.41	0.001	0.001	0.0062	CASSYVQTGYNEQFF	TRBV6-5	TRBJ2-1	HIP01865.txt	0.131633	ctrl	MNC	ctrl_mnc
SYVQ%GYNE	0.0000022	1	3	3.6e-09	1	0.57	0.001	0.001	0.0062	CASSYVQTGYNEQFF	TRBV6-5	TRBJ2-1	HIP01865.txt	0.131633	ctrl	MNC	ctrl_mnc
%YVQTGYNE	0.0000022	1	3	3.6e-09	1	0.58	0.001	0.001	0.0062	CASSYVQTGYNEQFF	TRBV6-5	TRBJ2-1	HIP01865.txt	0.131633	ctrl	MNC	ctrl_mnc
SYV%TGYNE	0.0000022	1	3	3.5e-09	1	0.57	0.001	0.001	0.0062	CASSYVQTGYNEQFF	TRBV6-5	TRBJ2-1	HIP01865.txt	0.131633	ctrl	MNC	ctrl_mnc
%LGPLVPSSYNE	0.0012	1	2	1.5e-10	1	0.005	0.001	0.001	0.029	CASSLGPLVPSSYNEQFF	TRBV7-9	TRBJ2-1	HIP01870.txt	0.027667	ctrl	MNC	ctrl_mnc
SYQG%E	0.057	1	2	2.2e-09	1	0.076	0.001	0.001	0.029	CSASYQGVEAFF	TRBV20	TRBJ1-1	HIP02078.txt	0.0186	ctrl	MNC	ctrl_mnc
SQT%GSYNE	0.026	1	2	2.1e-09	1	0.072	0.001	0.001	0.029	CASSQTWGSYNEQFF	TRBV3	TRBJ2-1	HIP02126.txt	0.013167	ctrl	MNC	ctrl_mnc
SQ%RNYE	0.005	1	2	2.1e-09	1	0.072	0.001	0.001	0.029	CASSQNRNYEQYF	TRBV14-1	TRBJ2-7	HIP02271.txt	0.016567	ctrl	MNC	ctrl_mnc
LETP	0	1	43	2.4e-08	1	1	0.001	0.89	2.7e-05	CASSQTRTGPLETPYIL	TRBV3	TRBJ1-3	HIP02663.txt	0.0144	ctrl	MNC	ctrl_mnc
YDGA	0.000054	1	6	1.1e-08	1	0.9	0.001	0.01	0.0012	CASSYDGASNEKLFF	TRBV6-5	TRBJ1-4	HIP02737.txt	0.029833	ctrl	MNC	ctrl_mnc
SEQG%RSNQP	0.000051	1	3	6.2e-11	1	0.01	0.001	0.001	0.0062	CASSEQGSRSNQPQHF	TRBV2-1	TRBJ1-5	HIP02742.txt	0.026567	ctrl	MNC	ctrl_mnc
HRGA	6e-33	1	40	0.00000002	1	0.99	0.001	0.68	2.9e-05	RASSLPGLAGPEHRGAVFW	TRBV7-3	TRBJ2-2	HIP02780.txt	0.0171	ctrl	MNC	ctrl_mnc
EHRG	2.5E-32	1	33	3.6e-09	1	1	0.001	0.096	3.7e-05	RASSLPGLAGPEHRGAVFW	TRBV7-3	TRBJ2-2	HIP02780.txt	0.0171	ctrl	MNC	ctrl_mnc
PEHR	0.0000028	1	6	1.2e-10	1	0.05	0.001	0.002	0.0012	RASSLPGLAGPEHRGAVFW	TRBV7-3	TRBJ2-2	HIP02780.txt	0.0171	ctrl	MNC	ctrl_mnc
GPEH	0.00012	1	6	1.5e-08	1	0.28	0.001	0.043	0.0012	RASSLPGLAGPEHRGAVFW	TRBV7-3	TRBJ2-2	HIP02780.txt	0.0171	ctrl	MNC	ctrl_mnc
SL%SGANV	0.03	1	3	6.1e-10	1	0.098	0.001	0.001	0.0062	CASSLVSGANVLTF	TRBV7-9	TRBJ2-6	HIP02877.txt	0.030267	ctrl	MNC	ctrl_mnc
TLK	0	1	105	4.9e-09	1	1	0.001	0.49	0.00001	CASSRGQARTLKLSL	TRBV12	TRBJ1-1	HIP02997.txt	0.063867	ctrl	MNC	ctrl_mnc
RTLK	1.9E-36	1	28	3.3e-08	1	0.89	0.001	0.91	0.00004	CASSRGQARTLKLSL	TRBV12	TRBJ1-1	HIP02997.txt	0.063867	ctrl	MNC	ctrl_mnc
WGQR	2.5E-22	1	21	9.6e-11	1	1	0.001	0.001	9.6e-05	CASSYLCFWGQRPDF	TRBV6-5	TRBJ2-6	HIP03107.txt	0.014033	ctrl	MNC	ctrl_mnc
LETP	1.3E-28	1	27	1.2e-08	1	0.99	0.001	0.49	2.6e-05	CASTLRTGGLLETPYIL	TRBV6	TRBJ1-3	HIP03111.txt	0.0327	ctrl	MNC	ctrl_mnc
S%SDT	0.014	1	3	1.1e-09	1	0.18	0.001	0.001	0.0062	CASSTSDTQYF	TRBV27-1	TRBJ2-3	HIP03184.txt	0.011567	ctrl	MNC	ctrl_mnc
SLATV%DT	0.0029	1	2	1.5e-08	1	0.51	0.001	0.001	0.029	CASSLATVQDTQYF	TRBV7-9	TRBJ2-3	HIP03194.txt	0.020833	ctrl	MNC	ctrl_mnc
S%SGSGANV	0.0031	1	3	1.3e-09	1	0.21	0.001	0.001	0.0062	CASSSSGSGANVLTF	TRBV6	TRBJ2-6	HIP03275.txt	0.070433	ctrl	MNC	ctrl_mnc
SSSG%GANV	0.0036	1	2	1.5e-08	1	0.51	0.001	0.001	0.029	CASSSSGSGANVLTF	TRBV6	TRBJ2-6	HIP03275.txt	0.070433	ctrl	MNC	ctrl_mnc
SS%GSGANV	0.0058	1	3	1.5e-09	1	0.24	0.001	0.001	0.0062	CASSSSGSGANVLTF	TRBV6	TRBJ2-6	HIP03275.txt	0.070433	ctrl	MNC	ctrl_mnc
NE%	0.000061	1	3	3.7e-11	1	0.006	0.001	0.001	0.0062	GATNEKLFF	TRBV28-1	TRBJ1-4	HIP03378.txt	0.0124	ctrl	MNC	ctrl_mnc
%EK	0.0019	1	3	3.1e-11	1	0.005	0.001	0.001	0.0062	GATNEKLFF	TRBV28-1	TRBJ1-4	HIP03378.txt	0.0124	ctrl	MNC	ctrl_mnc
SLDGI%E	0.0051	1	2	1.5e-08	1	0.52	0.001	0.001	0.029	CASSLDGISEAFF	TRBV7-9	TRBJ1-1	HIP03502.txt	0.018067	ctrl	MNC	ctrl_mnc
NRG*D*%	0.001	1	2	2.9e-11	1	0.001	0.001	0.001	0.029	CATNRG*D*SFLW	TRBV19-1	TRBJ1-1	HIP03505.txt	0.104267	ctrl	MNC	ctrl_mnc
SLA%*MNTE	0.000001	1	4	2.3e-12	1	0.001	0.001	0.001	0.0023	CASSLAG*MNTEAFF	TRBV5-1	TRBJ1-1	HIP03591.txt	0.0177	ctrl	MNC	ctrl_mnc
SL%G*MNTE	0.000001	1	4	2.3e-12	1	0.001	0.001	0.001	0.0023	CASSLAG*MNTEAFF	TRBV5-1	TRBJ1-1	HIP03591.txt	0.0177	ctrl	MNC	ctrl_mnc
SLAG%MNTE	0.0033	1	3	5.6e-10	1	0.091	0.001	0.001	0.0062	CASSLAG*MNTEAFF	TRBV5-1	TRBJ1-1	HIP03591.txt	0.0177	ctrl	MNC	ctrl_mnc
SLDL%GSTE	0.0000032	1	4	4.6e-10	1	0.2	0.001	0.001	0.0023	CASSLDLTGSTEAFF	TRBV11-3	TRBJ1-1	HIP03628.txt	0.015533	ctrl	MNC	ctrl_mnc
SLD%TGSTE	0.000076	1	3	8.7e-10	1	0.14	0.001	0.001	0.0062	CASSLDLTGSTEAFF	TRBV11-3	TRBJ1-1	HIP03628.txt	0.015533	ctrl	MNC	ctrl_mnc
S%DLTGSTE	0.000076	1	3	1.1e-09	1	0.17	0.001	0.001	0.0062	CASSLDLTGSTEAFF	TRBV11-3	TRBJ1-1	HIP03628.txt	0.015533	ctrl	MNC	ctrl_mnc
SLF%NE	0.00000088	1	6	1.8e-10	1	0.15	0.001	0.001	0.0012	CASSLFSNEQFF	TRBV5-5	TRBJ2-1	HIP03630.txt	0.032867	ctrl	MNC	ctrl_mnc
GSVK	0.00023	1	5	4.5e-07	1	0.93	0.001	0.33	0.0015	CAIRPRGSVKTAPAF	TRBV10-3	TRBJ1-5	HIP03746.txt	0.0282	ctrl	MNC	ctrl_mnc
KVGR	0.00006	1	5	1.5e-09	1	0.022	0.001	0.047	0.0015	RASSLKVGRLAGVGSYEQYF	TRBV7-3	TRBJ2-7	HIP03807.txt	0.042633	ctrl	MNC	ctrl_mnc
SFG%GTE	0.0061	1	4	6.6e-11	1	0.028	0.001	0.001	0.0023	CASSFGGGTEAFF	TRBV28-1	TRBJ1-1	HIP03812.txt	0.0154	ctrl	MNC	ctrl_mnc
SFGGG%E	0.048	1	2	2.9e-11	1	0.001	0.001	0.001	0.029	CASSFGGGTEAFF	TRBV28-1	TRBJ1-1	HIP03812.txt	0.0154	ctrl	MNC	ctrl_mnc
S%GGGTE	0.16	1	3	1.2e-09	1	0.19	0.001	0.001	0.0062	CASSFGGGTEAFF	TRBV28-1	TRBJ1-1	HIP03812.txt	0.0154	ctrl	MNC	ctrl_mnc
SF%GGTE	0.16	1	2	1.4e-09	1	0.047	0.001	0.001	0.029	CASSFGGGTEAFF	TRBV28-1	TRBJ1-1	HIP03812.txt	0.0154	ctrl	MNC	ctrl_mnc
TMS	0	1	73	9.9e-09	1	1	0.001	0.99	0.00001	*YRAPTMSSSS	TRBV19-1	TRBJ2-1	HIP04464.txt	0.077367	ctrl	MNC	ctrl_mnc
TMS	0	1	73	9.9e-09	1	1	0.001	0.99	0.00001	*YRAPTMSSSS	TRBV19-1	TRBJ2-1	HIP04464.txt	0.020967	ctrl	MNC	ctrl_mnc
PTM	0.000000000000000028	1	25	4.5e-08	1	0.86	0.001	1	5.2e-05	*YRAPTMSSSS	TRBV19-1	TRBJ2-1	HIP04464.txt	0.077367	ctrl	MNC	ctrl_mnc
PTM	0.000000000000000028	1	25	4.5e-08	1	0.86	0.001	1	5.2e-05	*YRAPTMSSSS	TRBV19-1	TRBJ2-1	HIP04464.txt	0.020967	ctrl	MNC	ctrl_mnc
SYSG%DE	0.00013	1	4	3.3e-10	1	0.14	0.001	0.001	0.0023	CASSYSGSDEQYF	TRBV6-5	TRBJ2-7	HIP04527.txt	0.068467	ctrl	MNC	ctrl_mnc
SY%GQGGHE	0.0014	1	2	9.7e-09	1	0.33	0.001	0.001	0.029	CASSYLGQGGHEQYF	TRBV6-6	TRBJ2-7	HIP04578.txt	0.048367	ctrl	MNC	ctrl_mnc
HLNS	0.00024	1	5	3.7e-08	1	0.66	0.001	0.038	0.0015	CASRLGF*HLNSNQPQHF	TRBV7-3	TRBJ1-5	HIP05331.txt	0.050133	ctrl	MNC	ctrl_mnc
TDLLAAT%T	0.0015	1	2	1.2e-10	1	0.004	0.001	0.001	0.029	CASTDLLAATDTQYF	TRBV28-1	TRBJ2-3	HIP05434.txt	0.033167	ctrl	MNC	ctrl_mnc
SP%TGGGNE	0.013	1	2	6.4e-09	1	0.22	0.001	0.001	0.029	CASSPLTGGGNEQFF	TRBV6-1	TRBJ2-1	HIP05455.txt	0.099967	ctrl	MNC	ctrl_mnc
SL%SGE	0.0043	1	4	3.3e-10	1	0.14	0.001	0.001	0.0023	CASSLVSGELFF	TRBV11-2	TRBJ2-2	HIP05467.txt	0.02	ctrl	MNC	ctrl_mnc
SLV%GE	0.0084	1	4	2.1e-11	1	0.009	0.001	0.001	0.0023	CASSLVSGELFF	TRBV11-2	TRBJ2-2	HIP05467.txt	0.02	ctrl	MNC	ctrl_mnc
LLRA	1.9E-26	1	33	3.9e-09	1	1	0.001	0.11	3.7e-05	CASSQ*KQGELLRAVLR	TRBV23-1	TRBJ2-7	HIP05559.txt	0.018333	ctrl	MNC	ctrl_mnc
ELLR	0.0000000005	1	10	7.7e-09	1	0.88	0.001	0.028	0.00031	CASSQ*KQGELLRAVLR	TRBV23-1	TRBJ2-7	HIP05559.txt	0.018333	ctrl	MNC	ctrl_mnc
TLK	0	1	147	2.3e-09	1	1	0.001	0.23	0.00001	CATTGGGGRTLKLSL	TRBV24	TRBJ1-1	HIP05578.txt	0.0105	ctrl	MNC	ctrl_mnc
RTLK	0	1	46	1.6e-08	1	1	0.003	0.34	1.5e-05	CATTGGGGRTLKLSL	TRBV24	TRBJ1-1	HIP05578.txt	0.0105	ctrl	MNC	ctrl_mnc
RGG%EK	0.011	1	2	0.000000002	1	0.067	0.001	0.001	0.029	CASRGGTEKAFF	TRBV3	TRBJ1-1	HIP05590.txt	0.039833	ctrl	MNC	ctrl_mnc
SYSNEGSRDSLLG%TS	0.00092	1	2	1.3e-09	1	0.046	0.001	0.001	0.029	CASSYSNEGSRDSLLGPTS*LS	TRBV6	TRBJ2-6	HIP05595.txt	0.078933	ctrl	MNC	ctrl_mnc
SQD%GAGANV	0.028	1	2	5.8e-11	1	0.002	0.001	0.001	0.029	CASSQDGGAGANVLTF	TRBV4-2	TRBJ2-6	HIP05665.txt	0.018667	ctrl	MNC	ctrl_mnc
IVLI	2.1E-42	1	24	1.7e-13	1	0.002	0.001	0.001	8.4e-05	CASSQDMIVLIYNEQFF	TRBV4-3	TRBJ2-1	HIP05832.txt	0.393767	ctrl	MNC	ctrl_mnc
DMIV	5.1E-41	1	24	1.7e-13	1	0.002	0.001	0.001	8.4e-05	CASSQDMIVLIYNEQFF	TRBV4-3	TRBJ2-1	HIP05832.txt	0.393767	ctrl	MNC	ctrl_mnc
QDMI	6.2E-39	1	22	2.3e-13	1	0.003	0.001	0.001	7.5e-05	CASSQDMIVLIYNEQFF	TRBV4-3	TRBJ2-1	HIP05832.txt	0.393767	ctrl	MNC	ctrl_mnc
MIV	1.5E-36	1	26	7.6e-14	1	0.001	0.002	0.001	3.8e-05	CASSQDMIVLIYNEQFF	TRBV4-3	TRBJ2-1	HIP05832.txt	0.393767	ctrl	MNC	ctrl_mnc
VLIY	4.9E-35	1	23	1.7e-13	1	0.002	0.001	0.001	8.5e-05	CASSQDMIVLIYNEQFF	TRBV4-3	TRBJ2-1	HIP05832.txt	0.393767	ctrl	MNC	ctrl_mnc
MIVL	1e-33	1	19	0.000000000002	1	0.009	0.002	0.001	0.00011	CASSQDMIVLIYNEQFF	TRBV4-3	TRBJ2-1	HIP05832.txt	0.393767	ctrl	MNC	ctrl_mnc
DMI	2.8E-33	1	26	3.8e-14	1	0.001	0.001	0.001	3.8e-05	CASSQDMIVLIYNEQFF	TRBV4-3	TRBJ2-1	HIP05832.txt	0.393767	ctrl	MNC	ctrl_mnc
SQDMIV%IYNE	1.6E-28	1	16	1.2e-12	1	0.014	0.001	0.001	8.6e-05	CASSQDMIVLIYNEQFF	TRBV4-3	TRBJ2-1	HIP05832.txt	0.393767	ctrl	MNC	ctrl_mnc
SQDMIVLI%NE	4.9E-25	1	14	1.2e-12	1	0.016	0.001	0.001	7.4e-05	CASSQDMIVLIYNEQFF	TRBV4-3	TRBJ2-1	HIP05832.txt	0.393767	ctrl	MNC	ctrl_mnc
S%DMIVLIYNE	2.7E-23	1	13	1.5e-12	1	0.019	0.001	0.001	7.7e-05	CASSQDMIVLIYNEQFF	TRBV4-3	TRBJ2-1	HIP05832.txt	0.393767	ctrl	MNC	ctrl_mnc
%QDMIVLIYNE	2.7E-23	1	13	1.8e-12	1	0.024	0.001	0.001	7.7e-05	CASSQDMIVLIYNEQFF	TRBV4-3	TRBJ2-1	HIP05832.txt	0.393767	ctrl	MNC	ctrl_mnc
LIYN	9.9E-23	1	21	7.7e-13	1	0.008	0.001	0.001	9.6e-05	CASSQDMIVLIYNEQFF	TRBV4-3	TRBJ2-1	HIP05832.txt	0.393767	ctrl	MNC	ctrl_mnc
VLI	1.3E-22	1	26	3.8e-14	1	0.001	0.001	0.001	3.8e-05	CASSQDMIVLIYNEQFF	TRBV4-3	TRBJ2-1	HIP05832.txt	0.393767	ctrl	MNC	ctrl_mnc
IVL	2.4E-22	1	24	8.4e-14	1	0.001	0.001	0.001	8.4e-05	CASSQDMIVLIYNEQFF	TRBV4-3	TRBJ2-1	HIP05832.txt	0.393767	ctrl	MNC	ctrl_mnc
SSG%GMNTE	0.023	1	2	1.8e-08	1	0.63	0.001	0.001	0.029	CASSSGEGMNTEAFF	TRBV7-9	TRBJ1-1	HIP05841.txt	0.02	ctrl	MNC	ctrl_mnc
SE%ANYG	0.06	1	2	1.2e-08	1	0.43	0.001	0.001	0.029	CASSEEANYGYTF	TRBV6-1	TRBJ1-2	HIP08200.txt	0.014767	ctrl	MNC	ctrl_mnc
SSN%P	0.0073	1	2	3.1e-09	1	0.11	0.001	0.001	0.029	CASSSNSPLHF	TRBV5-6	TRBJ1-6	HIP08337.txt	0.0275	ctrl	MNC	ctrl_mnc
SDSGG%YNE	0.016	1	2	1.2e-08	1	0.4	0.001	0.001	0.029	CASSDSGGSYNEQFF	TRBV6-4	TRBJ2-1	HIP08399.txt	0.024633	ctrl	MNC	ctrl_mnc
S%SGGSYNE	0.27	1	2	1.5e-08	1	0.5	0.001	0.001	0.029	CASSDSGGSYNEQFF	TRBV6-4	TRBJ2-1	HIP08399.txt	0.024633	ctrl	MNC	ctrl_mnc
SG%STDT	0.16	1	2	1.6e-09	1	0.054	0.001	0.001	0.029	CAWSGISTDTQYF	TRBV30-1	TRBJ2-3	HIP08400.txt	0.012433	ctrl	MNC	ctrl_mnc
MKN	2e-44	1	37	2.2e-08	1	0.99	0.001	0.74	0.00003	CNQQGAMKNCFL	TRBV6-4	TRBJ1-4	HIP08596.txt	0.1035	ctrl	MNC	ctrl_mnc
SYPTGG%QP	0.0043	1	2	9.3e-10	1	0.032	0.001	0.001	0.029	CASSYPTGGNQPQHF	TRBV6	TRBJ1-5	HIP08710.txt	0.010933	ctrl	MNC	ctrl_mnc
TMA	3.4E-38	1	43	1.5e-08	1	0.98	0.001	0.58	2.7e-05	CATTGVLLTMATPS	TRBV10-3	TRBJ1-2	HIP08725.txt	0.026967	ctrl	MNC	ctrl_mnc
LTM	0.000000000000000021	1	23	7.5e-08	1	0.91	0.001	0.98	8.5e-05	CATTGVLLTMATPS	TRBV10-3	TRBJ1-2	HIP08725.txt	0.026967	ctrl	MNC	ctrl_mnc
LTMA	0.0000000000000025	1	12	4.2e-08	1	0.97	0.001	0.28	0.00015	CATTGVLLTMATPS	TRBV10-3	TRBJ1-2	HIP08725.txt	0.026967	ctrl	MNC	ctrl_mnc
SPIDGLAL%	0.00096	1	2	1.9e-08	1	0.64	0.001	0.001	0.029	CASSPIDGLALRAVR	TRBV6-6	TRBJ2-7	HIP08816.txt	0.1234	ctrl	MNC	ctrl_mnc
YLRA	0.00000003	1	5	1.5e-12	1	0.001	0.001	0.001	0.0015	CASSYSGGYLRAVLR	TRBV6-7	TRBJ2-7	HIP08821.txt	0.033433	ctrl	MNC	ctrl_mnc
GYLR	0.000018	1	6	1.1e-10	1	0.009	0.001	0.01	0.0012	CASSYSGGYLRAVLR	TRBV6-7	TRBJ2-7	HIP08821.txt	0.033433	ctrl	MNC	ctrl_mnc
SPR%TE	0.00071	1	4	1.5e-09	1	0.64	0.001	0.001	0.0023	CASSPRGTEAFF	TRBV25-1	TRBJ1-1	HIP09020.txt	0.032933	ctrl	MNC	ctrl_mnc
SPRG%E	0.021	1	3	0.000000003	1	0.48	0.001	0.001	0.0062	CASSPRGTEAFF	TRBV25-1	TRBJ1-1	HIP09020.txt	0.032933	ctrl	MNC	ctrl_mnc
SP%GTE	0.045	1	3	3.2e-09	1	0.52	0.001	0.001	0.0062	CASSPRGTEAFF	TRBV25-1	TRBJ1-1	HIP09020.txt	0.032933	ctrl	MNC	ctrl_mnc
SSYRTGISTG%	0.000041	1	3	1.4e-09	1	0.23	0.001	0.001	0.0062	CASSSYRTGISTGELFF	TRBV6	TRBJ2-2	HIP09022.txt	0.0571	ctrl	MNC	ctrl_mnc
SSETGSVV%MK	0.0019	1	2	2.9e-11	1	0.001	0.001	0.001	0.029	CASSSETGSVVGMKLSL	TRBV3	TRBJ1-1	HIP09029.txt	0.0165	ctrl	MNC	ctrl_mnc
SLGVG%	0.011	1	2	2.8e-08	1	0.95	0.001	0.001	0.029	CASSLGVGGYTF	TRBV5-6	TRBJ1-2	HIP09051.txt	0.1576	ctrl	MNC	ctrl_mnc
SLGV%G	0.042	1	2	2.8e-08	1	0.95	0.001	0.001	0.029	CASSLGVGGYTF	TRBV5-6	TRBJ1-2	HIP09051.txt	0.1576	ctrl	MNC	ctrl_mnc
SLR%GTE	0.0056	1	3	2.4e-09	1	0.38	0.001	0.001	0.0062	CASSLRPGTEAFF	TRBV13-1	TRBJ1-1	HIP09190.txt	0.015267	ctrl	MNC	ctrl_mnc
SQASG%VMNE	0.0014	1	2	3.2e-09	1	0.11	0.001	0.001	0.029	CASSQASGGVMNEQFF	TRBV4-1	TRBJ2-1	HIP09624.txt	0.010533	ctrl	MNC	ctrl_mnc
SVGGI%E	0.000014	1	4	1.4e-09	1	0.58	0.001	0.001	0.0023	CASSVGGITEAFF	TRBV11-2	TRBJ1-1	HIP09681.txt	0.0274	ctrl	MNC	ctrl_mnc
S%GGITE	0.000062	1	4	1.3e-09	1	0.56	0.001	0.001	0.0023	CASSVGGITEAFF	TRBV11-2	TRBJ1-1	HIP09681.txt	0.0274	ctrl	MNC	ctrl_mnc
SGLA%GYE	0.00066	1	3	6.2e-12	1	0.001	0.001	0.001	0.0062	CATSGLADGYEQYF	TRBV24	TRBJ2-7	HIP09775.txt	0.024433	ctrl	MNC	ctrl_mnc
SLP%GDTGE	0.00089	1	3	1.4e-09	1	0.22	0.001	0.001	0.0062	CASSLPAGDTGELFF	TRBV13-1	TRBJ2-2	HIP09789.txt	0.040133	ctrl	MNC	ctrl_mnc
PGTSGGWS%NE	0	1	34	6.8e-14	1	0.001	0.002	0.001	3.4e-05	CSAPGTSGGWSYNEQFF	TRBV20	TRBJ2-1	HIP10424.txt	0.024767	ctrl	MNC	ctrl_mnc
GGWS	7.4E-25	1	40	0.000000000003	1	0.001	0.003	0.034	2.9e-05	CSAPGTSGGWSYNEQFF	TRBV20	TRBJ2-1	HIP10424.txt	0.024767	ctrl	MNC	ctrl_mnc
WSYN	6.1E-21	1	31	2.4e-14	1	0.001	0.001	0.001	2.4e-05	CSAPGTSGGWSYNEQFF	TRBV20	TRBJ2-1	HIP10424.txt	0.024767	ctrl	MNC	ctrl_mnc
GWSY	2.8E-20	1	30	6.1e-14	1	0.001	0.002	0.001	0.00003	CSAPGTSGGWSYNEQFF	TRBV20	TRBJ2-1	HIP10424.txt	0.024767	ctrl	MNC	ctrl_mnc
HRY	0	1	70	6.3e-09	1	1	0.002	0.31	0.00001	CASSHRRQHRYAVFW	TRBV6	TRBJ2-3	HIP10514.txt	0.015667	ctrl	MNC	ctrl_mnc
HRYA	0	1	33	3.7e-11	1	1	0.001	0.001	3.7e-05	CASSHRRQHRYAVFW	TRBV6	TRBJ2-3	HIP10514.txt	0.015667	ctrl	MNC	ctrl_mnc
RYA	0	1	67	0.00000000004	1	1	0.002	0.002	0.00001	CASSHRRQHRYAVFW	TRBV6	TRBJ2-3	HIP10514.txt	0.015667	ctrl	MNC	ctrl_mnc
N%QGSTE	0.0039	1	2	6.5e-09	1	0.22	0.001	0.001	0.029	CASNLQGSTEAFF	TRBV6	TRBJ1-1	HIP10568.txt	0.058133	ctrl	MNC	ctrl_mnc
%LQGSTE	0.0039	1	2	1.8e-08	1	0.6	0.001	0.001	0.029	CASNLQGSTEAFF	TRBV6	TRBJ1-1	HIP10568.txt	0.058133	ctrl	MNC	ctrl_mnc
TADRGLI%K	0.000043	1	3	6.2e-12	1	0.001	0.001	0.001	0.0062	CASTADRGLIEKLFF	TRBV28-1	TRBJ1-4	HIP10787.txt	0.083933	ctrl	MNC	ctrl_mnc
TADR%LIEK	0.000043	1	3	6.2e-12	1	0.001	0.001	0.001	0.0062	CASTADRGLIEKLFF	TRBV28-1	TRBJ1-4	HIP10787.txt	0.083933	ctrl	MNC	ctrl_mnc
S%SSGTGADE	1.2E-21	1	14	7.4e-14	1	0.001	0.001	0.001	7.4e-05	CASSDSSGTGADEQFF	TRBV6-4	TRBJ2-1	HIP10815.txt	0.051133	ctrl	MNC	ctrl_mnc
RGNARWWKD%	0.00098	1	2	2.9e-11	1	0.001	0.001	0.001	0.029	CASRGNARWWKDGYTF	TRBV2-1	TRBJ1-2	HIP10817.txt	0.039867	ctrl	MNC	ctrl_mnc
SG%NE	0.0000016	1	9	4.9e-11	1	0.1	0.001	0.001	0.00048	CASSGHNEQFF	TRBV5-1	TRBJ2-1	HIP11518.txt	0.014833	ctrl	MNC	ctrl_mnc
%GHNE	0.0013	1	3	6.9e-10	1	0.11	0.001	0.001	0.0062	CASSGHNEQFF	TRBV5-1	TRBJ2-1	HIP11518.txt	0.014833	ctrl	MNC	ctrl_mnc
SQGQG%QET	0.014	1	2	3.3e-09	1	0.11	0.001	0.001	0.029	CASSQGQGSQETQYF	TRBV7-7	TRBJ2-5	HIP11613.txt	0.048867	ctrl	MNC	ctrl_mnc
SDGTSGN%	0.0011	1	2	2.8e-09	1	0.095	0.001	0.001	0.029	CASSDGTSGNEQFF	TRBV6-4	TRBJ2-1	HIP11711.txt	0.021467	ctrl	MNC	ctrl_mnc
SDGT%GNE	0.0065	1	2	2.9e-11	1	0.001	0.001	0.001	0.029	CASSDGTSGNEQFF	TRBV6-4	TRBJ2-1	HIP11711.txt	0.021467	ctrl	MNC	ctrl_mnc
S%GTSGNE	0.079	1	2	1.5e-10	1	0.005	0.001	0.001	0.029	CASSDGTSGNEQFF	TRBV6-4	TRBJ2-1	HIP11711.txt	0.021467	ctrl	MNC	ctrl_mnc
SRGPAG%	0.000032	1	3	6.2e-12	1	0.001	0.001	0.001	0.0062	CASSRGPAGQQFF	TRBV14-1	TRBJ2-1	HIP11774.txt	0.0328	ctrl	MNC	ctrl_mnc
%RGPAGQ	0.000032	1	3	6.2e-12	1	0.001	0.001	0.001	0.0062	CASSRGPAGQQFF	TRBV14-1	TRBJ2-1	HIP11774.txt	0.0328	ctrl	MNC	ctrl_mnc
SRGP%GQ	0.000032	1	3	6.2e-12	1	0.001	0.001	0.001	0.0062	CASSRGPAGQQFF	TRBV14-1	TRBJ2-1	HIP11774.txt	0.0328	ctrl	MNC	ctrl_mnc
S%GPAGQ	0.000032	1	3	6.2e-12	1	0.001	0.001	0.001	0.0062	CASSRGPAGQQFF	TRBV14-1	TRBJ2-1	HIP11774.txt	0.0328	ctrl	MNC	ctrl_mnc
%LGNTE	0.042	1	3	4.8e-09	1	0.77	0.001	0.001	0.0062	CASSLGNTEAFF	TRBV4-2	TRBJ1-1	HIP12097.txt	0.0431	ctrl	MNC	ctrl_mnc
SLG%TE	0.21	1	3	6.1e-09	1	0.98	0.001	0.001	0.0062	CASSLGNTEAFF	TRBV4-2	TRBJ1-1	HIP12097.txt	0.0431	ctrl	MNC	ctrl_mnc
SL%NTE	0.28	1	2	1.9e-08	1	0.64	0.001	0.001	0.029	CASSLGNTEAFF	TRBV4-2	TRBJ1-1	HIP12097.txt	0.0431	ctrl	MNC	ctrl_mnc
S%GNTE	0.58	1	2	2.7e-08	1	0.91	0.001	0.001	0.029	CASSLGNTEAFF	TRBV4-2	TRBJ1-1	HIP12097.txt	0.0431	ctrl	MNC	ctrl_mnc
R%QGATE	0.0000018	1	4	0.000000002	1	0.87	0.001	0.001	0.0023	CASRKQGATEAFF	TRBV6-5	TRBJ1-1	HIP12123.txt	0.0563	ctrl	MNC	ctrl_mnc
Q%TLTWDG	0.000052	1	3	6.2e-12	1	0.001	0.001	0.001	0.0062	CATQSTLTWDGYTF	TRBV10-3	TRBJ1-2	HIP12129.txt	0.026133	ctrl	MNC	ctrl_mnc
SI%DTE	0.007	1	2	2.9e-11	1	0.001	0.001	0.001	0.029	CASSIGDTEAFF	TRBV19-1	TRBJ1-1	HIP13157.txt	0.012133	ctrl	MNC	ctrl_mnc
S%GDTE	0.012	1	4	1.5e-09	1	0.64	0.001	0.001	0.0023	CASSIGDTEAFF	TRBV19-1	TRBJ1-1	HIP13157.txt	0.012133	ctrl	MNC	ctrl_mnc
SLGGGG%E	0.17	1	2	1.9e-08	1	0.64	0.001	0.001	0.029	CASSLGGGGFEAFF	TRBV11-2	TRBJ1-1	HIP13168.txt	0.010533	ctrl	MNC	ctrl_mnc
SQGR%	0.0013	1	3	3.1e-09	1	0.5	0.001	0.001	0.0062	CASSQGRGYTF	TRBV4-1	TRBJ1-2	HIP13209.txt	0.0145	ctrl	MNC	ctrl_mnc
SQG%G	0.035	1	3	2.9e-09	1	0.47	0.001	0.001	0.0062	CASSQGRGYTF	TRBV4-1	TRBJ1-2	HIP13209.txt	0.0145	ctrl	MNC	ctrl_mnc
S%GRG	0.063	1	2	0.00000001	1	0.35	0.001	0.001	0.029	CASSQGRGYTF	TRBV4-1	TRBJ1-2	HIP13209.txt	0.0145	ctrl	MNC	ctrl_mnc
SLGTSGG%NE	0.0016	1	3	8.5e-10	1	0.14	0.001	0.001	0.0062	CASSLGTSGGHNEQFF	TRBV7-3	TRBJ2-1	HIP13220.txt	0.011333	ctrl	MNC	ctrl_mnc
SPGGR%E	0.00038	1	4	1.2e-09	1	0.52	0.001	0.001	0.0023	CASSPGGRFEQYF	TRBV7-6	TRBJ2-7	HIP13245.txt	0.018833	ctrl	MNC	ctrl_mnc
TMA	0	1	81	1.7e-08	1	1	0.002	0.86	0.00001	CASSLLG*HLTMATPS	TRBV11-2	TRBJ1-2	HIP13252.txt	0.035367	ctrl	MNC	ctrl_mnc
LTMA	2.8E-36	1	29	3.5e-08	1	0.96	0.001	0.91	0.00004	CASSLLG*HLTMATPS	TRBV11-2	TRBJ1-2	HIP13252.txt	0.035367	ctrl	MNC	ctrl_mnc
LTM	6.9E-25	1	33	2.9e-08	1	0.98	0.001	0.8	3.7e-05	CASSLLG*HLTMATPS	TRBV11-2	TRBJ1-2	HIP13252.txt	0.035367	ctrl	MNC	ctrl_mnc
SD%GVDTE	0.00000073	1	4	1.2e-11	1	0.005	0.001	0.001	0.0023	CASSDGGVDTEAFF	TRBV25-1	TRBJ1-1	HIP13284.txt	0.0314	ctrl	MNC	ctrl_mnc
S%GGVDTE	0.000024	1	4	1.2e-10	1	0.051	0.001	0.001	0.0023	CASSDGGVDTEAFF	TRBV25-1	TRBJ1-1	HIP13284.txt	0.0314	ctrl	MNC	ctrl_mnc
SLFGTG%NTE	0.000000023	1	5	1.3e-09	1	0.91	0.001	0.001	0.0015	CASSLFGTGGNTEAFF	TRBV5-6	TRBJ1-1	HIP13296.txt	0.090133	ctrl	MNC	ctrl_mnc
SL%GTGGNTE	0.00000077	1	4	2.2e-09	1	0.92	0.001	0.001	0.0023	CASSLFGTGGNTEAFF	TRBV5-6	TRBJ1-1	HIP13296.txt	0.090133	ctrl	MNC	ctrl_mnc
GN%E	0.056	1	2	2.2e-08	1	0.77	0.001	0.001	0.029	CASGNYEQYF	TRBV6	TRBJ2-7	HIP13355.txt	0.044633	ctrl	MNC	ctrl_mnc
G%YE	0.23	1	3	0.000000003	1	0.48	0.001	0.001	0.0062	CASGNYEQYF	TRBV6	TRBJ2-7	HIP13355.txt	0.044633	ctrl	MNC	ctrl_mnc
QRTP	0.0000000000064	1	9	4.8e-13	1	0.001	0.001	0.001	0.00048	CARSLTGAEQRTPSATTTSSTS	TRBV5-3	TRBJ2-7	HIP13361.txt	0.0202	ctrl	MNC	ctrl_mnc
AEQR	0.00000000015	1	8	8.3e-13	1	0.001	0.001	0.001	0.00083	CARSLTGAEQRTPSATTTSSTS	TRBV5-3	TRBJ2-7	HIP13361.txt	0.0202	ctrl	MNC	ctrl_mnc
SLTGAEQRTP%ATTTS	0.000000001	1	6	1.2e-12	1	0.001	0.001	0.001	0.0012	CARSLTGAEQRTPSATTTSSTS	TRBV5-3	TRBJ2-7	HIP13361.txt	0.0202	ctrl	MNC	ctrl_mnc
%LTGAEQRTPSATTTS	0.000000001	1	6	1.2e-12	1	0.001	0.001	0.001	0.0012	CARSLTGAEQRTPSATTTSSTS	TRBV5-3	TRBJ2-7	HIP13361.txt	0.0202	ctrl	MNC	ctrl_mnc
SLTG%EQRTPSATTTS	0.000000001	1	6	1.2e-12	1	0.001	0.001	0.001	0.0012	CARSLTGAEQRTPSATTTSSTS	TRBV5-3	TRBJ2-7	HIP13361.txt	0.0202	ctrl	MNC	ctrl_mnc
EQRT	0.0000000012	1	9	4.8e-13	1	0.001	0.001	0.001	0.00048	CARSLTGAEQRTPSATTTSSTS	TRBV5-3	TRBJ2-7	HIP13361.txt	0.0202	ctrl	MNC	ctrl_mnc
ATTT	0.000000041	1	9	4.8e-13	1	0.001	0.001	0.001	0.00048	CARSLTGAEQRTPSATTTSSTS	TRBV5-3	TRBJ2-7	HIP13361.txt	0.0202	ctrl	MNC	ctrl_mnc
SLG%GE	0.00000067	1	12	7.2e-12	1	0.047	0.001	0.001	0.00015	CASSLGDGELFF	TRBV5-6	TRBJ2-2	HIP13383.txt	0.0141	ctrl	MNC	ctrl_mnc
SLGD%E	0.000029	1	7	4.6e-11	1	0.053	0.001	0.001	0.00086	CASSLGDGELFF	TRBV5-6	TRBJ2-2	HIP13383.txt	0.0141	ctrl	MNC	ctrl_mnc
SG%TFYE	0.0018	1	2	2.6e-08	1	0.9	0.001	0.001	0.029	CASSGDTFYEQYF	TRBV5-6	TRBJ2-7	HIP13396.txt	0.028367	ctrl	MNC	ctrl_mnc
TGHLNE%	0.00000091	1	4	2.3e-12	1	0.001	0.001	0.001	0.0023	CASTGHLNEKLFF	TRBV10-2	TRBJ1-4	HIP13449.txt	0.061567	ctrl	MNC	ctrl_mnc
QSAP	0	1	38	3.6e-09	1	0.83	0.002	0.065	3.3e-05	CATSPPGQGLQSAPAFW	TRBV24	TRBJ1-5	HIP13478.txt	0.047767	ctrl	MNC	ctrl_mnc
QSA	0	1	67	1.6e-08	1	1	0.005	0.33	0.00001	CATSPPGQGLQSAPAFW	TRBV24	TRBJ1-5	HIP13478.txt	0.047767	ctrl	MNC	ctrl_mnc
LQSA	0.000000000000000018	1	14	7.4e-14	1	0.001	0.001	0.001	7.4e-05	CATSPPGQGLQSAPAFW	TRBV24	TRBJ1-5	HIP13478.txt	0.047767	ctrl	MNC	ctrl_mnc
SPPG%GLQSAP	0.00000000015	1	6	1.2e-12	1	0.001	0.001	0.001	0.0012	CATSPPGQGLQSAPAFW	TRBV24	TRBJ1-5	HIP13478.txt	0.047767	ctrl	MNC	ctrl_mnc
SPPGQGLQSA%	0.00000000015	1	6	1.2e-12	1	0.001	0.001	0.001	0.0012	CATSPPGQGLQSAPAFW	TRBV24	TRBJ1-5	HIP13478.txt	0.047767	ctrl	MNC	ctrl_mnc
GLQS	0.0000000024	1	12	1.5e-13	1	0.001	0.001	0.001	0.00015	CATSPPGQGLQSAPAFW	TRBV24	TRBJ1-5	HIP13478.txt	0.047767	ctrl	MNC	ctrl_mnc
%PPGQGLQSAP	0.0000000065	1	5	1.5e-12	1	0.001	0.001	0.001	0.0015	CATSPPGQGLQSAPAFW	TRBV24	TRBJ1-5	HIP13478.txt	0.047767	ctrl	MNC	ctrl_mnc
SPPGQGLQ%AP	0.0000000065	1	5	2.9e-12	1	0.002	0.001	0.001	0.0015	CATSPPGQGLQSAPAFW	TRBV24	TRBJ1-5	HIP13478.txt	0.047767	ctrl	MNC	ctrl_mnc
SPPGQGL%SAP	0.0000000065	1	5	1.5e-12	1	0.001	0.001	0.001	0.0015	CATSPPGQGLQSAPAFW	TRBV24	TRBJ1-5	HIP13478.txt	0.047767	ctrl	MNC	ctrl_mnc
SPPGQG%QSAP	0.0000000065	1	5	1.5e-12	1	0.001	0.001	0.001	0.0015	CATSPPGQGLQSAPAFW	TRBV24	TRBJ1-5	HIP13478.txt	0.047767	ctrl	MNC	ctrl_mnc
SP%GQGLQSAP	0.0000000065	1	5	1.5e-12	1	0.001	0.001	0.001	0.0015	CATSPPGQGLQSAPAFW	TRBV24	TRBJ1-5	HIP13478.txt	0.047767	ctrl	MNC	ctrl_mnc
T%PGAAYG	0.00076	1	2	2.7e-09	1	0.093	0.001	0.001	0.029	CASTLPGAAYGYTF	TRBV7-9	TRBJ1-2	HIP13505.txt	0.019	ctrl	MNC	ctrl_mnc
SLIGISS%NE	2e-40	1	25	5.2e-14	1	0.001	0.001	0.001	5.2e-05	CASSLIGISSYNEQFF	TRBV7-9	TRBJ2-1	HIP13515.txt	0.144533	ctrl	MNC	ctrl_mnc
LIGI	7.9E-35	1	26	3.8e-14	1	0.001	0.001	0.001	3.8e-05	CASSLIGISSYNEQFF	TRBV7-9	TRBJ2-1	HIP13515.txt	0.144533	ctrl	MNC	ctrl_mnc
IGIS	8e-31	1	25	5.2e-14	1	0.001	0.001	0.001	5.2e-05	CASSLIGISSYNEQFF	TRBV7-9	TRBJ2-1	HIP13515.txt	0.144533	ctrl	MNC	ctrl_mnc
SL%GISSYNE	1e-27	1	17	9.5e-14	1	0.001	0.001	0.001	9.5e-05	CASSLIGISSYNEQFF	TRBV7-9	TRBJ2-1	HIP13515.txt	0.144533	ctrl	MNC	ctrl_mnc
SLVGR%TE	0.01	1	2	1.8e-09	1	0.062	0.001	0.001	0.029	CASSLVGRSTEAFF	TRBV12	TRBJ1-1	HIP13627.txt	0.0144	ctrl	MNC	ctrl_mnc
TLDPTGV%NQP	0.0019	1	2	2.9e-11	1	0.001	0.001	0.001	0.029	CASTLDPTGVLNQPQHF	TRBV6	TRBJ1-5	HIP13654.txt	0.013733	ctrl	MNC	ctrl_mnc
SLWD%	0.003	1	2	1.9e-09	1	0.064	0.001	0.001	0.029	CASSLWDEQFF	TRBV12	TRBJ2-1	HIP13667.txt	0.0528	ctrl	MNC	ctrl_mnc
SL%DE	0.0055	1	5	6.4e-11	1	0.044	0.001	0.001	0.0015	CASSLWDEQFF	TRBV12	TRBJ2-1	HIP13667.txt	0.0528	ctrl	MNC	ctrl_mnc
S%WDE	0.0096	1	2	1.9e-09	1	0.066	0.001	0.001	0.029	CASSLWDEQFF	TRBV12	TRBJ2-1	HIP13667.txt	0.0528	ctrl	MNC	ctrl_mnc
%GANTE	0.03	1	3	1.9e-10	1	0.03	0.001	0.001	0.0062	CASTGANTEAFF	TRBV9-1	TRBJ1-1	HIP13671.txt	0.0109	ctrl	MNC	ctrl_mnc
TG%NTE	0.41	1	2	5.4e-09	1	0.19	0.001	0.001	0.029	CASTGANTEAFF	TRBV9-1	TRBJ1-1	HIP13671.txt	0.0109	ctrl	MNC	ctrl_mnc
SYST%SYE	0.0011	1	4	1.4e-11	1	0.006	0.001	0.001	0.0023	CASSYSTDSYEQYF	TRBV6	TRBJ2-7	HIP13709.txt	0.0168	ctrl	MNC	ctrl_mnc
QIR	0	1	93	4.1e-08	1	1	0.005	0.82	0.00001	CASRPRTSGGAQIRSIL	TRBV6-7	TRBJ2-3	HIP13746.txt	0.017767	ctrl	MNC	ctrl_mnc
AQIR	0	1	43	2.4e-08	1	1	0.001	0.89	2.7e-05	CASRPRTSGGAQIRSIL	TRBV6-7	TRBJ2-3	HIP13746.txt	0.017767	ctrl	MNC	ctrl_mnc
AQI	7.2E-39	1	45	0.00000005	1	1	0.004	0.88	1.4e-05	CASRPRTSGGAQIRSIL	TRBV6-7	TRBJ2-3	HIP13746.txt	0.017767	ctrl	MNC	ctrl_mnc
GAQI	1.9E-19	1	16	1.6e-08	1	0.5	0.001	0.38	8.6e-05	CASRPRTSGGAQIRSIL	TRBV6-7	TRBJ2-3	HIP13746.txt	0.017767	ctrl	MNC	ctrl_mnc
RPR%SGGAQIR	0.000000031	1	5	1.5e-12	1	0.001	0.001	0.001	0.0015	CASRPRTSGGAQIRSIL	TRBV6-7	TRBJ2-3	HIP13746.txt	0.017767	ctrl	MNC	ctrl_mnc
RYA	2.1E-41	1	54	2.9e-08	1	1	0.003	0.97	0.00001	CATSDL*AGA*RYAVFW	TRBV24	TRBJ2-3	HIP13751.txt	0.010033	ctrl	MNC	ctrl_mnc
%EGTGDTGE	0.0000025	1	3	6.2e-12	1	0.001	0.001	0.001	0.0062	CATREGTGDTGELFF	TRBV24	TRBJ2-2	HIP13753.txt	0.065746	ctrl	MNC	ctrl_mnc
SFSPDS%HG	0.00000092	1	4	2.3e-12	1	0.001	0.001	0.001	0.0023	CASSFSPDSSHGYTF	TRBV27-1	TRBJ1-2	HIP13760.txt	0.0147	ctrl	MNC	ctrl_mnc
S%GQGMA	0.000000038	1	5	7.3e-12	1	0.005	0.001	0.001	0.0015	CASSPGQGMATPS	TRBV18-1	TRBJ1-2	HIP13773.txt	0.076167	ctrl	MNC	ctrl_mnc
%PGQGMA	0.000035	1	3	1.2e-11	1	0.002	0.001	0.001	0.0062	CASSPGQGMATPS	TRBV18-1	TRBJ1-2	HIP13773.txt	0.076167	ctrl	MNC	ctrl_mnc
SG%ENTE	0.059	1	2	5.4e-09	1	0.18	0.001	0.001	0.029	CASSGGENTEAFF	TRBV6-1	TRBJ1-1	HIP13774.txt	0.017	ctrl	MNC	ctrl_mnc
S%GENTE	0.16	1	2	5.7e-09	1	0.19	0.001	0.001	0.029	CASSGGENTEAFF	TRBV6-1	TRBJ1-1	HIP13774.txt	0.017	ctrl	MNC	ctrl_mnc
SGG%NTE	0.23	1	2	5.2e-09	1	0.18	0.001	0.001	0.029	CASSGGENTEAFF	TRBV6-1	TRBJ1-1	HIP13774.txt	0.017	ctrl	MNC	ctrl_mnc
SQ%ADT	0.0016	1	3	7.3e-10	1	0.12	0.001	0.001	0.0062	CASSQGADTQYF	TRBV7-2	TRBJ2-3	HIP13782.txt	0.042667	ctrl	MNC	ctrl_mnc
SLSRADQ%	0.000000000000000069	1	10	3.1e-13	1	0.001	0.001	0.001	0.00031	CASSLSRADQPQHF	TRBV27-1	TRBJ1-5	HIP13793.txt	0.1096	ctrl	MNC	ctrl_mnc
SLSRAD%P	0.0000000000000029	1	9	4.8e-13	1	0.001	0.001	0.001	0.00048	CASSLSRADQPQHF	TRBV27-1	TRBJ1-5	HIP13793.txt	0.1096	ctrl	MNC	ctrl_mnc
SP%NQET	0.0000011	1	5	4.7e-11	1	0.032	0.001	0.001	0.0015	CASSPPNQETQYF	TRBV4-1	TRBJ2-5	HIP13800.txt	0.0296	ctrl	MNC	ctrl_mnc
SPPNQE%	0.0000011	1	4	1.2e-10	1	0.053	0.001	0.001	0.0023	CASSPPNQETQYF	TRBV4-1	TRBJ2-5	HIP13800.txt	0.0296	ctrl	MNC	ctrl_mnc
SPP%QET	0.00013	1	4	3.1e-10	1	0.13	0.001	0.001	0.0023	CASSPPNQETQYF	TRBV4-1	TRBJ2-5	HIP13800.txt	0.0296	ctrl	MNC	ctrl_mnc
SPGLMG%P	0.0012	1	2	2.9e-11	1	0.001	0.001	0.001	0.029	CASSPGLMGQPQHF	TRBV27-1	TRBJ1-5	HIP13806.txt	0.0145	ctrl	MNC	ctrl_mnc
S%TSASYE	0.0079	1	2	0.00000001	1	0.36	0.001	0.001	0.029	CASSATSASYEQYF	TRBV6	TRBJ2-7	HIP13822.txt	0.012	ctrl	MNC	ctrl_mnc
GG%E	0.44	1	2	9.9e-09	1	0.34	0.001	0.001	0.029	CAIGGHEQYF	TRBV5-4	TRBJ2-7	HIP13847.txt	0.012433	ctrl	MNC	ctrl_mnc
RSGG%TE	0.016	1	2	2.5e-08	1	0.87	0.001	0.001	0.029	CASRSGGATEAFF	TRBV13-1	TRBJ1-1	HIP13856.txt	0.034133	ctrl	MNC	ctrl_mnc
SF%GLNTE	0.059	1	2	1.5e-08	1	0.51	0.001	0.001	0.029	CASSFPGLNTEAFF	TRBV5-5	TRBJ1-1	HIP13857.txt	0.021867	ctrl	MNC	ctrl_mnc
SGVGSG%NE	0.0000023	1	4	4.7e-12	1	0.002	0.001	0.001	0.0023	CASSGVGSGYNEQFF	TRBV5-6	TRBJ2-1	HIP13869.txt	0.012433	ctrl	MNC	ctrl_mnc
%GVGSGYNE	0.0000023	1	4	0.000000000007	1	0.003	0.001	0.001	0.0023	CASSGVGSGYNEQFF	TRBV5-6	TRBJ2-1	HIP13869.txt	0.012433	ctrl	MNC	ctrl_mnc
%PGGSVNE	0.000018	1	3	6.2e-12	1	0.001	0.001	0.001	0.0062	CASGPGGSVNEQFF	TRBV12-5	TRBJ2-1	HIP13875.txt	0.128167	ctrl	MNC	ctrl_mnc
GPG%SVNE	0.000018	1	3	6.2e-12	1	0.001	0.001	0.001	0.0062	CASGPGGSVNEQFF	TRBV12-5	TRBJ2-1	HIP13875.txt	0.128167	ctrl	MNC	ctrl_mnc
SQ%PDRRGDT	0.00075	1	2	8.7e-11	1	0.003	0.001	0.001	0.029	CASSQEPDRRGDTQYF	TRBV4-3	TRBJ2-3	HIP13894.txt	0.0172	ctrl	MNC	ctrl_mnc
SL%RTE	0.00023	1	5	2.5e-11	1	0.017	0.001	0.001	0.0015	CASSLSRTELFF	TRBV28-1	TRBJ1-4	HIP13902.txt	0.014933	ctrl	MNC	ctrl_mnc
S%SRTE	0.00035	1	4	3.3e-11	1	0.014	0.001	0.001	0.0023	CASSLSRTELFF	TRBV28-1	TRBJ1-4	HIP13902.txt	0.014933	ctrl	MNC	ctrl_mnc
SLS%TE	0.0015	1	4	9.4e-12	1	0.004	0.001	0.001	0.0023	CASSLSRTELFF	TRBV28-1	TRBJ1-4	HIP13902.txt	0.014933	ctrl	MNC	ctrl_mnc
SPE%DPRNI	0.001	1	2	5.6e-09	1	0.19	0.001	0.001	0.029	CASSPEEDPRNIQYF	TRBV4-1	TRBJ2-4	HIP13919.txt	0.047333	ctrl	MNC	ctrl_mnc
SPA%GGTE	0.016	1	2	1.2e-09	1	0.042	0.001	0.001	0.029	CASSPAKGGTEAFF	TRBV12	TRBJ1-1	HIP13920.txt	0.012867	ctrl	MNC	ctrl_mnc
SAS%GDRGPNGYT	0.0003	1	2	2.9e-11	1	0.001	0.001	0.001	0.029	CASSASLGDRGPNGYTQYF	TRBV6-1	TRBJ2-3	HIP13923.txt	0.0685	ctrl	MNC	ctrl_mnc
ISP	0	1	145	3.5e-08	1	1	0.004	0.88	0.00001	CASSIDWTGQTISPSIL	TRBV19-1	TRBJ1-5	HIP13928.txt	0.014733	ctrl	MNC	ctrl_mnc
TISP	0.0000000000000034	1	15	2.5e-08	1	0.94	0.001	0.28	9.5e-05	CASSIDWTGQTISPSIL	TRBV19-1	TRBJ1-5	HIP13928.txt	0.014733	ctrl	MNC	ctrl_mnc
VKG%RGLSDT	0.000053	1	3	6.2e-12	1	0.001	0.001	0.001	0.0062	CSVVKGDRGLSDTQYF	TRBV29-1	TRBJ2-3	HIP13932.txt	0.027433	ctrl	MNC	ctrl_mnc
VKGD	0.00032	1	5	6.1e-10	1	0.002	0.001	0.21	0.0015	CSVVKGDRGLSDTQYF	TRBV29-1	TRBJ2-3	HIP13932.txt	0.027433	ctrl	MNC	ctrl_mnc
PKTF	0.00000000000000033	1	11	7.9e-08	1	0.61	0.001	0.54	0.00024	WGVG*RYGGPKTFSTS	TRBV2-1	TRBJ2-4	HIP13938.txt	0.0182	ctrl	MNC	ctrl_mnc
KTF	0.0000000000055	1	13	1.8e-08	1	0.62	0.001	0.38	7.7e-05	WGVG*RYGGPKTFSTS	TRBV2-1	TRBJ2-4	HIP13938.txt	0.0182	ctrl	MNC	ctrl_mnc
%LTGFLGEYNE	0.000000077	1	5	1.5e-12	1	0.001	0.001	0.001	0.0015	CASSLTGFLGEYNEQFF	TRBV7-2	TRBJ2-1	HIP13947.txt	0.013233	ctrl	MNC	ctrl_mnc
SLTGF%GEYNE	0.000002	1	4	1.9e-11	1	0.008	0.001	0.001	0.0023	CASSLTGFLGEYNEQFF	TRBV7-2	TRBJ2-1	HIP13947.txt	0.013233	ctrl	MNC	ctrl_mnc
SLTG%LGEYNE	0.000002	1	4	1.2e-11	1	0.005	0.001	0.001	0.0023	CASSLTGFLGEYNEQFF	TRBV7-2	TRBJ2-1	HIP13947.txt	0.013233	ctrl	MNC	ctrl_mnc
%GGTTYE	0.0088	1	2	1.1e-08	1	0.38	0.001	0.001	0.029	CASRGGTTYEQYF	TRBV6-1	TRBJ2-7	HIP13956.txt	0.067067	ctrl	MNC	ctrl_mnc
SLA%PDGE	0.000015	1	3	0.0000000003	1	0.049	0.001	0.001	0.0062	CASSLATPDGELFF	TRBV6	TRBJ2-2	HIP13962.txt	0.0827	ctrl	MNC	ctrl_mnc
SLATPDG%	0.000015	1	3	3.4e-10	1	0.055	0.001	0.001	0.0062	CASSLATPDGELFF	TRBV6	TRBJ2-2	HIP13962.txt	0.0827	ctrl	MNC	ctrl_mnc
S%RSSGANV	0.024	1	2	5.2e-09	1	0.18	0.001	0.001	0.029	CASSSRSSGANVLTF	TRBV27-1	TRBJ2-6	HIP13989.txt	0.0178	ctrl	MNC	ctrl_mnc
SRTG%PPQE	0.0000019	1	4	6.1e-11	1	0.026	0.001	0.001	0.0023	CASSRTGLPPQEQYF	TRBV5-5	TRBJ2-7	HIP13996.txt	0.021033	ctrl	MNC	ctrl_mnc
SRTGL%PQE	0.0000019	1	4	4.5e-11	1	0.019	0.001	0.001	0.0023	CASSRTGLPPQEQYF	TRBV5-5	TRBJ2-7	HIP13996.txt	0.021033	ctrl	MNC	ctrl_mnc
SLAF%TDT	0.000000018	1	5	1.5e-12	1	0.001	0.001	0.001	0.0015	CASSLAFVTDTQYF	TRBV7-8	TRBJ2-3	HIP14024.txt	0.058667	ctrl	MNC	ctrl_mnc
S%EVNTE	0.0018	1	4	9.4e-10	1	0.4	0.001	0.001	0.0023	CASSYEVNTEAFF	TRBV6-6	TRBJ1-1	HIP14030.txt	0.0477	ctrl	MNC	ctrl_mnc
SYE%NTE	0.0019	1	3	0.0000000002	1	0.033	0.001	0.001	0.0062	CASSYEVNTEAFF	TRBV6-6	TRBJ1-1	HIP14030.txt	0.0477	ctrl	MNC	ctrl_mnc
SY%VNTE	0.0043	1	3	1.5e-10	1	0.024	0.001	0.001	0.0062	CASSYEVNTEAFF	TRBV6-6	TRBJ1-1	HIP14030.txt	0.0477	ctrl	MNC	ctrl_mnc
SRGPT%FSNQP	0.00005	1	3	6.2e-12	1	0.001	0.001	0.001	0.0062	CASSRGPTTFSNQPQHF	TRBV6	TRBJ1-5	HIP14041.txt	0.031867	ctrl	MNC	ctrl_mnc
SYS%GSYE	0.0023	1	4	0.000000001	1	0.44	0.001	0.001	0.0023	CASSYSSGSYEQYF	TRBV6	TRBJ2-7	HIP14043.txt	0.047467	ctrl	MNC	ctrl_mnc
S%SSGSYE	0.011	1	3	2.9e-09	1	0.47	0.001	0.001	0.0062	CASSYSSGSYEQYF	TRBV6	TRBJ2-7	HIP14043.txt	0.047467	ctrl	MNC	ctrl_mnc
SQGN%	0.0014	1	4	5.2e-10	1	0.22	0.001	0.001	0.0023	CAISQGNEQYF	TRBV10-3	TRBJ2-7	HIP14045.txt	0.0255	ctrl	MNC	ctrl_mnc
S%GNE	0.012	1	8	8.3e-13	1	0.001	0.001	0.001	0.00083	CAISQGNEQYF	TRBV10-3	TRBJ2-7	HIP14045.txt	0.0255	ctrl	MNC	ctrl_mnc
SQG%E	0.066	1	5	3.5e-11	1	0.024	0.001	0.001	0.0015	CAISQGNEQYF	TRBV10-3	TRBJ2-7	HIP14045.txt	0.0255	ctrl	MNC	ctrl_mnc
S*AT%DFSGANV	0.0017	1	2	9.6e-10	1	0.033	0.001	0.001	0.029	CASS*ATGDFSGANVLTF	TRBV7-2	TRBJ2-6	HIP14055.txt	0.020433	ctrl	MNC	ctrl_mnc
SLFGTGG%TE	2.7E-24	1	15	9.5e-14	1	0.001	0.001	0.001	9.5e-05	CASSLFGTGGNTEAFF	TRBV5-6	TRBJ1-1	HIP14060.txt	0.060033	ctrl	MNC	ctrl_mnc
SLF%TGGNTE	2.7E-24	1	15	9.5e-14	1	0.001	0.001	0.001	9.5e-05	CASSLFGTGGNTEAFF	TRBV5-6	TRBJ1-1	HIP14060.txt	0.060033	ctrl	MNC	ctrl_mnc
SLFG%GGNTE	2.7E-24	1	15	9.5e-14	1	0.001	0.001	0.001	9.5e-05	CASSLFGTGGNTEAFF	TRBV5-6	TRBJ1-1	HIP14060.txt	0.060033	ctrl	MNC	ctrl_mnc
SLFGTGGNT%	1e-22	1	14	7.4e-14	1	0.001	0.001	0.001	7.4e-05	CASSLFGTGGNTEAFF	TRBV5-6	TRBJ1-1	HIP14060.txt	0.060033	ctrl	MNC	ctrl_mnc
SL%GTGGNTE	1.4E-19	1	12	1.5e-13	1	0.001	0.001	0.001	0.00015	CASSLFGTGGNTEAFF	TRBV5-6	TRBJ1-1	HIP14060.txt	0.060033	ctrl	MNC	ctrl_mnc
S%FGTGGNTE	1.4E-19	1	12	1.5e-13	1	0.001	0.001	0.001	0.00015	CASSLFGTGGNTEAFF	TRBV5-6	TRBJ1-1	HIP14060.txt	0.060033	ctrl	MNC	ctrl_mnc
SSVGA%GE	0.000047	1	3	1.2e-09	1	0.19	0.001	0.001	0.0062	CASSSVGAGGELFF	TRBV7-3	TRBJ2-2	HIP14066.txt	0.030433	ctrl	MNC	ctrl_mnc
%SVGAGGE	0.000047	1	3	7.7e-10	1	0.12	0.001	0.001	0.0062	CASSSVGAGGELFF	TRBV7-3	TRBJ2-2	HIP14066.txt	0.030433	ctrl	MNC	ctrl_mnc
SSLDL%GDSYE	0.0000029	1	4	1.8e-10	1	0.078	0.001	0.001	0.0023	CASSSLDLTGDSYEQYF	TRBV5-4	TRBJ2-7	HIP14089.txt	0.013867	ctrl	MNC	ctrl_mnc
SRL%AGE	0.0017	1	2	1.7e-09	1	0.059	0.001	0.001	0.029	CASSRLLAGEQFF	TRBV5-6	TRBJ2-1	HIP14092.txt	0.025567	ctrl	MNC	ctrl_mnc
SY%RGGTE	0.0089	1	2	1.1e-08	1	0.38	0.001	0.001	0.029	CASSYRRGGTEAFF	TRBV6-5	TRBJ1-1	HIP14096.txt	0.042567	ctrl	MNC	ctrl_mnc
SYSTQGEN%	0.0011	1	2	1.2e-10	1	0.004	0.001	0.001	0.029	CASSYSTQGENEQFF	TRBV6-5	TRBJ2-1	HIP14107.txt	0.0144	ctrl	MNC	ctrl_mnc
S%GTGTYE	0.02	1	3	2.4e-10	1	0.039	0.001	0.001	0.0062	CASSQGTGTYEQYF	TRBV4-1	TRBJ2-7	HIP14110.txt	0.016567	ctrl	MNC	ctrl_mnc
TPT%LGTRD	0.000000000029	1	7	8.6e-13	1	0.001	0.001	0.001	0.00086	CARTPTPLGTRDPVL	TRBV6-6	TRBJ2-5	HIP14114.txt	0.0293	ctrl	MNC	ctrl_mnc
TPTPLGTR%	0.00000000094	1	6	1.2e-12	1	0.001	0.001	0.001	0.0012	CARTPTPLGTRDPVL	TRBV6-6	TRBJ2-5	HIP14114.txt	0.0293	ctrl	MNC	ctrl_mnc
TPTPLGT%D	0.00000000094	1	6	1.2e-12	1	0.001	0.001	0.001	0.0012	CARTPTPLGTRDPVL	TRBV6-6	TRBJ2-5	HIP14114.txt	0.0293	ctrl	MNC	ctrl_mnc
TP%PLGTRD	0.00000000094	1	6	1.2e-12	1	0.001	0.001	0.001	0.0012	CARTPTPLGTRDPVL	TRBV6-6	TRBJ2-5	HIP14114.txt	0.0293	ctrl	MNC	ctrl_mnc
PTPL	0.00000069	1	7	8.6e-13	1	0.001	0.001	0.001	0.00086	CARTPTPLGTRDPVL	TRBV6-6	TRBJ2-5	HIP14114.txt	0.0293	ctrl	MNC	ctrl_mnc
SL%APGANV	0.0054	1	2	1.8e-09	1	0.061	0.001	0.001	0.029	CASSLTAPGANVLTF	TRBV28-1	TRBJ2-6	HIP14124.txt	0.010467	ctrl	MNC	ctrl_mnc
S%NPTGE	0.0013	1	2	6.2e-09	1	0.21	0.001	0.001	0.029	CATSDNPTGEQYF	TRBV24	TRBJ2-7	HIP14127.txt	0.047767	ctrl	MNC	ctrl_mnc
SDG%GGTDT	0.00000012	1	5	1.5e-12	1	0.001	0.001	0.001	0.0015	CASSDGTGGTDTQYF	TRBV6-4	TRBJ2-3	HIP14130.txt	0.011933	ctrl	MNC	ctrl_mnc
SDGTGGTD%	0.000069	1	3	6.2e-12	1	0.001	0.001	0.001	0.0062	CASSDGTGGTDTQYF	TRBV6-4	TRBJ2-3	HIP14130.txt	0.011933	ctrl	MNC	ctrl_mnc
%DGTGGTDT	0.000069	1	3	6.2e-12	1	0.001	0.001	0.001	0.0062	CASSDGTGGTDTQYF	TRBV6-4	TRBJ2-3	HIP14130.txt	0.011933	ctrl	MNC	ctrl_mnc
SDGT%GTDT	0.000069	1	3	6.2e-12	1	0.001	0.001	0.001	0.0062	CASSDGTGGTDTQYF	TRBV6-4	TRBJ2-3	HIP14130.txt	0.011933	ctrl	MNC	ctrl_mnc
SDGTGG%DT	0.00027	1	3	6.2e-12	1	0.001	0.001	0.001	0.0062	CASSDGTGGTDTQYF	TRBV6-4	TRBJ2-3	HIP14130.txt	0.011933	ctrl	MNC	ctrl_mnc
SYSY%	0.042	1	2	5.2e-09	1	0.18	0.001	0.001	0.029	CASSYSYEQYF	TRBV6	TRBJ2-7	HIP14152.txt	0.079167	ctrl	MNC	ctrl_mnc
SYSY%	0.042	1	2	5.2e-09	1	0.18	0.001	0.001	0.029	CASSYSYEQYF	TRBV6	TRBJ2-7	HIP14152.txt	0.017333	ctrl	MNC	ctrl_mnc
SYS%E	0.13	1	3	7.9e-10	1	0.13	0.001	0.001	0.0062	CASSYSYEQYF	TRBV6	TRBJ2-7	HIP14152.txt	0.079167	ctrl	MNC	ctrl_mnc
SYS%E	0.13	1	3	7.9e-10	1	0.13	0.001	0.001	0.0062	CASSYSYEQYF	TRBV6	TRBJ2-7	HIP14152.txt	0.017333	ctrl	MNC	ctrl_mnc
S%SYE	0.14	1	3	3.1e-09	1	0.51	0.001	0.001	0.0062	CASSYSYEQYF	TRBV6	TRBJ2-7	HIP14152.txt	0.079167	ctrl	MNC	ctrl_mnc
S%SYE	0.14	1	3	3.1e-09	1	0.51	0.001	0.001	0.0062	CASSYSYEQYF	TRBV6	TRBJ2-7	HIP14152.txt	0.017333	ctrl	MNC	ctrl_mnc
TPGS	8.1E-26	1	43	2.6e-08	1	1	0.001	0.98	2.7e-05	CASRPGQGWETPGSCFL	TRBV12-2	TRBJ2-2	HIP14156.txt	0.016267	ctrl	MNC	ctrl_mnc
SLGLLGQGS%E	0.0015	1	2	1.5e-08	1	0.5	0.001	0.001	0.029	CASSLGLLGQGSFEQYF	TRBV13-1	TRBJ2-7	HIP14157.txt	0.034167	ctrl	MNC	ctrl_mnc
IHP	1.2E-34	1	36	2.6e-08	1	1	0.001	0.78	3.3e-05	CASS*WKREIHPSTL	TRBV6-5	TRBJ1-6	HIP14176.txt	0.0305	ctrl	MNC	ctrl_mnc
S*%KREIHP	0.0012	1	2	3.6e-09	1	0.12	0.001	0.001	0.029	CASS*WKREIHPSTL	TRBV6-5	TRBJ1-6	HIP14176.txt	0.0305	ctrl	MNC	ctrl_mnc
%LYRDSNQP	0.000008	1	4	1.3e-09	1	0.54	0.001	0.001	0.0023	CASTLYRDSNQPQHF	TRBV6-6	TRBJ1-5	HIP14205.txt	0.0499	ctrl	MNC	ctrl_mnc
SQR%RGAYE	0.00000069	1	4	7.2e-10	1	0.31	0.001	0.001	0.0023	CASSQRGRGAYEQYF	TRBV11-3	TRBJ2-7	HIP14223.txt	0.0848	ctrl	MNC	ctrl_mnc
%QRGRGAYE	0.000024	1	3	3.5e-09	1	0.56	0.001	0.001	0.0062	CASSQRGRGAYEQYF	TRBV11-3	TRBJ2-7	HIP14223.txt	0.0848	ctrl	MNC	ctrl_mnc
SQRGRGA%E	0.000024	1	3	3.6e-09	1	0.58	0.001	0.001	0.0062	CASSQRGRGAYEQYF	TRBV11-3	TRBJ2-7	HIP14223.txt	0.0848	ctrl	MNC	ctrl_mnc
SQRGRG%YE	0.000024	1	3	3.5e-09	1	0.56	0.001	0.001	0.0062	CASSQRGRGAYEQYF	TRBV11-3	TRBJ2-7	HIP14223.txt	0.0848	ctrl	MNC	ctrl_mnc
SQRGR%AYE	0.000024	1	3	0.000000002	1	0.31	0.001	0.001	0.0062	CASSQRGRGAYEQYF	TRBV11-3	TRBJ2-7	HIP14223.txt	0.0848	ctrl	MNC	ctrl_mnc
RTGTGA%E	0.00059	1	3	3.1e-10	1	0.05	0.001	0.001	0.0062	CASRTGTGAHEQFF	TRBV28-1	TRBJ2-1	HIP14227.txt	0.024033	ctrl	MNC	ctrl_mnc
WGPH	0.0000000000000000024	1	13	7.7e-14	1	0.001	0.001	0.001	7.7e-05	CASSEAWGPHIQYF	TRBV6-1	TRBJ2-4	HIP14236.txt	0.083667	ctrl	MNC	ctrl_mnc
SEAWG%HI	0.0000000000000000053	1	10	3.1e-13	1	0.001	0.001	0.001	0.00031	CASSEAWGPHIQYF	TRBV6-1	TRBJ2-4	HIP14236.txt	0.083667	ctrl	MNC	ctrl_mnc
GPHI	0.000000000000000034	1	11	2.4e-13	1	0.001	0.001	0.001	0.00024	CASSEAWGPHIQYF	TRBV6-1	TRBJ2-4	HIP14236.txt	0.083667	ctrl	MNC	ctrl_mnc
SEAWGP%I	0.00000000000000028	1	9	4.8e-13	1	0.001	0.001	0.001	0.00048	CASSEAWGPHIQYF	TRBV6-1	TRBJ2-4	HIP14236.txt	0.083667	ctrl	MNC	ctrl_mnc
EAWG	0.00000000000000061	1	16	8.6e-14	1	0.001	0.001	0.001	8.6e-05	CASSEAWGPHIQYF	TRBV6-1	TRBJ2-4	HIP14236.txt	0.083667	ctrl	MNC	ctrl_mnc
AWGP	0.0000000000000041	1	14	7.4e-14	1	0.001	0.001	0.001	7.4e-05	CASSEAWGPHIQYF	TRBV6-1	TRBJ2-4	HIP14236.txt	0.083667	ctrl	MNC	ctrl_mnc
SE%WGPHI	0.000000000000015	1	8	8.3e-13	1	0.001	0.001	0.001	0.00083	CASSEAWGPHIQYF	TRBV6-1	TRBJ2-4	HIP14236.txt	0.083667	ctrl	MNC	ctrl_mnc
SEAW	0.00000000000027	1	17	9.5e-14	1	0.001	0.001	0.001	9.5e-05	CASSEAWGPHIQYF	TRBV6-1	TRBJ2-4	HIP14236.txt	0.083667	ctrl	MNC	ctrl_mnc
S%AWGPHI	0.00000000000081	1	7	8.6e-13	1	0.001	0.001	0.001	0.00086	CASSEAWGPHIQYF	TRBV6-1	TRBJ2-4	HIP14236.txt	0.083667	ctrl	MNC	ctrl_mnc
SEAWGPH%	0.000000000043	1	6	1.2e-12	1	0.001	0.001	0.001	0.0012	CASSEAWGPHIQYF	TRBV6-1	TRBJ2-4	HIP14236.txt	0.083667	ctrl	MNC	ctrl_mnc
PHI	0.00000000014	1	11	2.4e-13	1	0.001	0.001	0.001	0.00024	CASSEAWGPHIQYF	TRBV6-1	TRBJ2-4	HIP14236.txt	0.083667	ctrl	MNC	ctrl_mnc
R%AGGHIE	0.0015	1	2	2.9e-11	1	0.001	0.001	0.001	0.029	CSARLAGGHIEQFF	TRBV20	TRBJ2-1	HIP14844.txt	0.024633	ctrl	MNC	ctrl_mnc
SSGVG%	0.000001	1	4	2.9e-10	1	0.12	0.001	0.001	0.0023	CASSSGVGEAFF	TRBV27-1	TRBJ1-1	HIP15860.txt	0.051567	ctrl	MNC	ctrl_mnc
SSG%GE	0.0025	1	4	5.1e-10	1	0.22	0.001	0.001	0.0023	CASSSGVGEAFF	TRBV27-1	TRBJ1-1	HIP15860.txt	0.051567	ctrl	MNC	ctrl_mnc
SD%NYG	0.00015	1	5	4.2e-10	1	0.29	0.001	0.001	0.0015	CAISDGNYGYTF	TRBV10-3	TRBJ1-2	HIP15861.txt	0.035933	ctrl	MNC	ctrl_mnc
S%GNYG	0.013	1	5	9.5e-10	1	0.65	0.001	0.001	0.0015	CAISDGNYGYTF	TRBV10-3	TRBJ1-2	HIP15861.txt	0.035933	ctrl	MNC	ctrl_mnc
SL%GLAYE	0.068	1	2	9.9e-09	1	0.34	0.001	0.001	0.029	CASSLWGLAYEQFF	TRBV14-1	TRBJ2-1	HIP16867.txt	0.0103	ctrl	MNC	ctrl_mnc
SLVG%R	0.0016	1	2	1.9e-09	1	0.066	0.001	0.001	0.029	CASSLVGLRAFF	TRBV28-1	TRBJ1-1	HIP17445.txt	0.0123	ctrl	MNC	ctrl_mnc
ELLR	0.000000000000041	1	13	4.1e-09	1	0.82	0.001	0.064	7.7e-05	CASSPNDRELLRAVL	TRBV3	TRBJ2-7	HIP17462.txt	0.031767	ctrl	MNC	ctrl_mnc
SIDR%STGE	0.0017	1	2	1.9e-09	1	0.065	0.001	0.001	0.029	CASSIDRHSTGEQYF	TRBV19-1	TRBJ2-7	HIP17657.txt	0.010267	ctrl	MNC	ctrl_mnc
TG%E	0.0024	1	4	3.1e-10	1	0.13	0.001	0.001	0.0023	CASTGFEQFF	TRBV2-1	TRBJ2-1	HIP17793.txt	0.033067	ctrl	MNC	ctrl_mnc
S%GQFLR	0.000061	1	3	2.2e-10	1	0.035	0.001	0.001	0.0062	CASSVGQFLRAVL	TRBV10-2	TRBJ2-7	HIP19717.txt	0.041933	ctrl	MNC	ctrl_mnc
SVPGQ%	0.00035	1	3	3.1e-09	1	0.5	0.001	0.001	0.0062	CASSVPGQPQHF	TRBV13-1	TRBJ1-5	Keck0001_MC1.txt	0.0233	ctrl	MNC	ctrl_mnc
S%PGQP	0.0085	1	3	3.1e-09	1	0.49	0.001	0.001	0.0062	CASSVPGQPQHF	TRBV13-1	TRBJ1-5	Keck0001_MC1.txt	0.0233	ctrl	MNC	ctrl_mnc
SASNTG%	0.000029	1	4	3.3e-10	1	0.14	0.001	0.001	0.0023	CASSASNTGELFF	TRBV6-4	TRBJ2-2	Keck0002_MC1.txt	0.104933	ctrl	MNC	ctrl_mnc
S%SNTGE	0.0042	1	4	1.4e-10	1	0.061	0.001	0.001	0.0023	CASSASNTGELFF	TRBV6-4	TRBJ2-2	Keck0002_MC1.txt	0.104933	ctrl	MNC	ctrl_mnc
SYPG%	0.00021	1	5	1.7e-10	1	0.12	0.001	0.001	0.0015	CASSYPGEAFF	TRBV6	TRBJ1-1	Keck0007_MC1.txt	0.039733	ctrl	MNC	ctrl_mnc
S%PGE	0.013	1	5	2.6e-10	1	0.18	0.001	0.001	0.0015	CASSYPGEAFF	TRBV6	TRBJ1-1	Keck0007_MC1.txt	0.039733	ctrl	MNC	ctrl_mnc
SY%GE	0.073	1	4	3.2e-10	1	0.14	0.001	0.001	0.0023	CASSYPGEAFF	TRBV6	TRBJ1-1	Keck0007_MC1.txt	0.039733	ctrl	MNC	ctrl_mnc
SPTTGP%	0.0014	1	2	2.5e-08	1	0.88	0.001	0.001	0.029	CASSPTTGPEQYF	TRBV27-1	TRBJ2-7	Keck0024_MC1.txt	0.0115	ctrl	MNC	ctrl_mnc
SPTTG%E	0.025	1	2	2.2e-08	1	0.75	0.001	0.001	0.029	CASSPTTGPEQYF	TRBV27-1	TRBJ2-7	Keck0024_MC1.txt	0.0115	ctrl	MNC	ctrl_mnc
QSAP	0	1	66	4.7e-09	1	1	0.001	0.47	0.00001	CSVDQGARQSAPAFW	TRBV29-1	TRBJ1-5	Keck0025_MC1.txt	0.026533	ctrl	MNC	ctrl_mnc
QSA	0	1	140	9.3e-09	1	1	0.001	0.93	0.00001	CSVDQGARQSAPAFW	TRBV29-1	TRBJ1-5	Keck0025_MC1.txt	0.026533	ctrl	MNC	ctrl_mnc
RQSA	0.0000000000034	1	12	0.000000003	1	0.027	0.001	0.72	0.00015	CSVDQGARQSAPAFW	TRBV29-1	TRBJ1-5	Keck0025_MC1.txt	0.026533	ctrl	MNC	ctrl_mnc
ISP	0	1	183	1.8e-08	1	1	0.002	0.92	0.00001	CASSLGTDMLISPSIL	TRBV11-3	TRBJ1-5	Keck0035_MC1.txt	0.018767	ctrl	MNC	ctrl_mnc
SHGT%GGRNTGE	0.0000028	1	4	0.000000000007	1	0.003	0.001	0.001	0.0023	CASSHGTTGGRNTGELFF	TRBV3	TRBJ2-2	Keck0041_MC1.txt	0.019733	ctrl	MNC	ctrl_mnc
SHGTTGGRNTG%	0.000068	1	3	1.1e-10	1	0.017	0.001	0.001	0.0062	CASSHGTTGGRNTGELFF	TRBV3	TRBJ2-2	Keck0041_MC1.txt	0.019733	ctrl	MNC	ctrl_mnc
SLAAVVTG%	0.000073	1	3	6.2e-09	1	1	0.001	0.001	0.0062	CASSLAAVVTGELFF	TRBV5-4	TRBJ2-2	Keck0043_MC1.txt	0.044267	ctrl	MNC	ctrl_mnc
SL%LNSNQP	0.000046	1	4	9.4e-12	1	0.004	0.001	0.001	0.0023	CASSLSLNSNQPQHF	TRBV27-1	TRBJ1-5	Keck0044_MC1.txt	0.0177	ctrl	MNC	ctrl_mnc
ISP	0	1	154	7.8e-08	1	1	0.008	0.98	0.00001	CASSLS*HLISPSIL	TRBV27-1	TRBJ1-5	Keck0045_MC1.txt	0.029967	ctrl	MNC	ctrl_mnc
SVLAGVNTG%	0.0022	1	2	1.2e-08	1	0.4	0.001	0.001	0.029	CASSVLAGVNTGELFF	TRBV13-1	TRBJ2-2	Keck0047_MC1.txt	0.011067	ctrl	MNC	ctrl_mnc
S%LAGVNTGE	0.0047	1	3	2.9e-09	1	0.47	0.001	0.001	0.0062	CASSVLAGVNTGELFF	TRBV13-1	TRBJ2-2	Keck0047_MC1.txt	0.011067	ctrl	MNC	ctrl_mnc
SY%RQEGGGNE	0.0013	1	2	1.2e-10	1	0.004	0.001	0.001	0.029	CASSYPRQEGGGNEQYF	TRBV6	TRBJ2-7	Keck0051_MC1.txt	0.023367	ctrl	MNC	ctrl_mnc
GSRQG%A	8.5E-33	1	23	8.5e-14	1	0.001	0.001	0.001	8.5e-05	CASGSRQGMATPS	TRBV12-5	TRBJ1-2	Keck0052_MC1.txt	0.0403	ctrl	MNC	ctrl_mnc
SLGG%NSP	0.0097	1	3	2.3e-09	1	0.37	0.001	0.001	0.0062	CASSLGGNNSPLHF	TRBV27-1	TRBJ1-6	Keck0053_MC1.txt	0.0135	ctrl	MNC	ctrl_mnc
SL%GNNSP	0.092	1	2	5.4e-09	1	0.18	0.001	0.001	0.029	CASSLGGNNSPLHF	TRBV27-1	TRBJ1-6	Keck0053_MC1.txt	0.0135	ctrl	MNC	ctrl_mnc
SV%NTGE	0.011	1	3	2.4e-10	1	0.038	0.001	0.001	0.0062	CASSVSNTGELFF	TRBV6-4	TRBJ2-2	Keck0085_MC1.txt	0.012467	ctrl	MNC	ctrl_mnc
E%GYE	0.23	1	2	2.9e-11	1	0.001	0.001	0.001	0.029	CSVEEGYEQYF	TRBV29-1	TRBJ2-7	Keck0087_MC1.txt	0.010633	ctrl	MNC	ctrl_mnc
%EGYE	0.27	1	2	1.5e-09	1	0.052	0.001	0.001	0.029	CSVEEGYEQYF	TRBV29-1	TRBJ2-7	Keck0087_MC1.txt	0.010633	ctrl	MNC	ctrl_mnc
SLRG%DYE	0.014	1	2	1.4e-08	1	0.49	0.001	0.001	0.029	CASSLRGTDYEQYF	TRBV5-5	TRBJ2-7	Keck0091_MC1.txt	0.030067	ctrl	MNC	ctrl_mnc
SQDR%R	0.0015	1	2	5.6e-09	1	0.19	0.001	0.001	0.029	CASSQDRVRQYF	TRBV14-1	TRBJ2-7	Keck0096_MC1.txt	0.090667	ctrl	MNC	ctrl_mnc
SQDRV%	0.0044	1	2	5.6e-09	1	0.19	0.001	0.001	0.029	CASSQDRVRQYF	TRBV14-1	TRBJ2-7	Keck0096_MC1.txt	0.090667	ctrl	MNC	ctrl_mnc
SQDS%YE	0.02	1	2	1.9e-08	1	0.64	0.001	0.001	0.029	CASSQDSGYEQYF	TRBV4-1	TRBJ2-7	Keck0101_MC1.txt	0.031567	ctrl	MNC	ctrl_mnc
Y%SSYE	0.0083	1	2	1.2e-08	1	0.43	0.001	0.001	0.029	CASYTSSYEQYF	TRBV27-1	TRBJ2-7	Keck0108_MC1.txt	0.042933	ctrl	MNC	ctrl_mnc
%TSSYE	0.025	1	3	2.5e-09	1	0.41	0.001	0.001	0.0062	CASYTSSYEQYF	TRBV27-1	TRBJ2-7	Keck0108_MC1.txt	0.042933	ctrl	MNC	ctrl_mnc
SERG%	0.0045	1	2	1.8e-09	1	0.061	0.001	0.001	0.029	CASSERGWLHL	TRBV10-1	TRBJ1-2	Keck0112_MC1.txt	0.022	ctrl	MNC	ctrl_mnc
SRGTG%DE	0.0079	1	2	2.9e-08	1	0.99	0.001	0.001	0.029	CASSRGTGTDEQYF	TRBV11-2	TRBJ2-7	Keck0117_MC1.txt	0.043467	ctrl	MNC	ctrl_mnc
SPTG%E	0.33	1	3	6.1e-10	1	0.099	0.001	0.001	0.0062	CASSPTGFEQYF	TRBV10-1	TRBJ2-7	Keck0119_MC1.txt	0.010033	ctrl	MNC	ctrl_mnc
