# Supplementary material for: Single-cell characterization of leukemic and non-leukemic immune repertoires in CD8+ T-cell large granular lymphocytic leukemia
Source: Nat Commun. 2022 Apr 11;13:1981. doi: 10.1038/s41467-022-29173-z (PMC9001660; doi:10.1038/s41467-022-29173-z)
Supplement: Supplementary file 9 — Source Data [file 41467_2022_29173_MOESM9_ESM.xlsx]

## Sheet: Fig1b
latentumap_1	latentumap_2	cluster	tcr
-2.27269258661896	-2.91938647000991	0 CD8 effector	TRUE
-1.29746058149963	-2.54053481786452	0 CD8 effector	TRUE
-2.09178056879669	-2.47190698354446	0 CD8 effector	TRUE
0.862793360513153	3.0177711609105	1 CD4	FALSE
-2.89951839609772	-2.94378765790664	0 CD8 effector	TRUE
-2.33573022051483	-3.01013263433181	0 CD8 effector	TRUE
-4.02991190119415	-4.99883707730972	0 CD8 effector	FALSE
1.19310233430237	6.09517136843003	1 CD4	TRUE
-2.56166186495453	-2.07067760198318	0 CD8 effector	TRUE
-1.35962631865173	3.70219818384446	1 CD4	TRUE
-0.879400636393127	-2.72500022618972	0 CD8 effector	FALSE
-2.7053207413736	-2.3679071304103	0 CD8 effector	TRUE
-0.702221538263855	2.46008793146409	1 CD4	TRUE
-2.61713018580109	-1.5394935247203	0 CD8 effector	TRUE
-1.32408466501862	-1.53229674070083	0 CD8 effector	TRUE
-1.64532222910553	-1.6415477630397	0 CD8 effector	TRUE
11.3831008418021	3.08811584741868	3 Monocytes CD16-	FALSE
-0.779861773687897	-2.56820210187637	0 CD8 effector	TRUE
-0.998830224710998	-2.81887420385085	0 CD8 effector	TRUE
-1.91858103438049	-2.54947074620925	0 CD8 effector	TRUE
-0.99246635599762	-2.86682375638686	0 CD8 effector	TRUE
-1.0632661835733	-2.5700932380458	0 CD8 effector	TRUE
-1.54454507990509	-2.31914623944961	0 CD8 effector	TRUE
-4.77229943438202	-2.95662077634536	0 CD8 effector	TRUE
-1.37846043272644	-2.59744604795181	0 CD8 effector	TRUE
-4.73628964586884	-6.06905516355239	4 T-cells	FALSE
-0.738413836199341	-3.84973057477676	0 CD8 effector	FALSE
-1.66755070849091	-2.4892609950801	0 CD8 effector	TRUE
-2.17162408991486	-2.66083534925185	0 CD8 effector	TRUE
0.0978224916872406	3.17201057703294	1 CD4	FALSE
-5.58555140658051	3.8216988208989	4 T-cells	TRUE
-2.314916993815	-2.88591488568984	0 CD8 effector	TRUE
-0.92931994362503	-2.92594011991225	0 CD8 effector	TRUE
-2.17693391009003	-3.37548168866836	0 CD8 effector	TRUE
-2.53043093844086	-2.33342298238479	0 CD8 effector	TRUE
-2.36831894083649	-2.37246926992141	0 CD8 effector	TRUE
-0.822883691031036	-2.12707003324233	0 CD8 effector	TRUE
-2.29255047007233	-2.33527716367446	0 CD8 effector	TRUE
-2.26004328890472	-2.40809377401077	0 CD8 effector	TRUE
-2.22765793963104	-2.5290833350917	0 CD8 effector	TRUE
-0.940945412355957	-2.85463222234451	0 CD8 effector	TRUE
0.0417694269236946	3.15120068819321	1 CD4	TRUE
-1.32629933519989	-1.69900830953323	0 CD8 effector	TRUE
-5.77104916735321	2.53091970712937	4 T-cells	TRUE
-1.05229493542343	-3.03910430638992	0 CD8 effector	FALSE
-0.956448818880615	-1.82867773740493	0 CD8 effector	TRUE
-0.924067224699554	-3.00216516225539	0 CD8 effector	TRUE
-2.27079429789215	-1.21496471135818	0 CD8 effector	TRUE
-2.63475790186554	-3.32112630574905	0 CD8 effector	TRUE
-0.824741567808685	-2.72225769727431	0 CD8 effector	TRUE
-1.31215026541382	-2.60810264318191	0 CD8 effector	TRUE
-0.490580196816025	5.64401713640489	1 CD4	FALSE
0.76119199828476	1.48988620073594	10 CD8	FALSE
-5.85163035555511	3.88625589639939	4 T-cells	FALSE
9.53481516675324	1.49803832800187	1 CD4	FALSE
-2.22875037356049	-2.46568735807143	0 CD8 effector	TRUE
0.317283128064575	-4.3190732833644	5 NK-cells	FALSE
-2.24267807169586	-2.40316661565505	0 CD8 effector	FALSE
-2.44276895685822	-2.34022220342361	0 CD8 effector	FALSE
-0.922990228373108	-2.82762082784377	0 CD8 effector	TRUE
-5.38997521563202	-6.42814120023452	4 T-cells	FALSE
-0.997607554632721	-3.24995287625991	0 CD8 effector	TRUE
-0.334196294981537	6.14109793932237	1 CD4	TRUE
-1.95654525919586	-3.06421931951247	5 NK-cells	TRUE
-1.83533528013855	-3.10860904424392	0 CD8 effector	TRUE
-2.19760265513092	-2.8096865054866	0 CD8 effector	TRUE
-2.33646431131989	-1.71993073194228	0 CD8 effector	TRUE
-0.0617045567813492	3.5726822975377	1 CD4	TRUE
-3.98380055590302	-4.63081177442275	0 CD8 effector	TRUE
-0.0447399442526674	3.20118204386033	1 CD4	TRUE
0.654486869138184	-4.50125845639907	5 NK-cells	FALSE
0.152296756070557	6.38687602312364	1 CD4	FALSE
-2.16123690767914	-2.97984012334548	0 CD8 effector	TRUE
0.353022102874222	3.19769564897813	1 CD4	TRUE
-2.34469213648468	-2.52431544034682	0 CD8 effector	TRUE
0.789261613648834	3.03840485842027	1 CD4	FALSE
-1.25296929045349	-2.61548217504226	0 CD8 effector	TRUE
-2.07500376864105	-3.54162772863113	0 CD8 effector	TRUE
-0.576412524420319	3.21793881685532	1 CD4	TRUE
0.577177201074066	2.8906902435521	1 CD4	TRUE
-0.886143769461212	-3.13982876508437	0 CD8 effector	TRUE
-2.09821310206085	-2.40910037725173	0 CD8 effector	TRUE
-1.90231385393768	-1.85700257985793	0 CD8 effector	TRUE
-2.49126472635895	-4.16217716901504	0 CD8 effector	TRUE
-2.13751449747711	-2.84501560895644	0 CD8 effector	TRUE
-1.36065545244843	-2.28479012220107	0 CD8 effector	FALSE
1.05934581593842	-4.57057722776138	5 NK-cells	FALSE
-5.00143113299042	-3.05258735387527	2 CD8 T-LGLL	TRUE
-1.96915664835602	-2.96742042272292	0 CD8 effector	TRUE
-0.242495308953819	-4.75370463102065	5 NK-cells	FALSE
-0.709395374495087	4.40008655817307	1 CD4	TRUE
-0.945334459978638	-2.87196525304519	0 CD8 effector	TRUE
0.77159831361145	-1.60218580930434	0 CD8 effector	TRUE
-0.678932453829346	2.3595543268422	1 CD4	TRUE
-2.50278296633392	-1.75580867498122	0 CD8 effector	TRUE
-4.17253127260834	-4.89958485334121	0 CD8 effector	TRUE
-2.79764523668915	-2.62678512304031	0 CD8 effector	TRUE
-2.20822849436432	-1.52516850202285	0 CD8 effector	TRUE
-1.78950038118988	-2.90810641019546	0 CD8 effector	TRUE
-0.321960146862564	-3.9759655830165	0 CD8 effector	FALSE
-2.35063400431305	-2.08602770536147	0 CD8 effector	TRUE
0.177066330474319	-2.53090652196609	0 CD8 effector	TRUE
-4.38496461077362	-4.45275648801528	2 CD8 T-LGLL	FALSE
-2.66873302622467	-2.27273281781875	0 CD8 effector	TRUE
-5.30047240420013	-6.52401503293716	4 T-cells	FALSE
-0.320464442807732	-2.92682989804946	0 CD8 effector	TRUE
-0.750983025270996	-3.49404391019546	0 CD8 effector	TRUE
-3.00663771792084	-2.93744477002822	0 CD8 effector	TRUE
-1.84776106043488	-2.27772101133071	0 CD8 effector	TRUE
-0.93346771164566	-2.77856143682204	0 CD8 effector	FALSE
-2.65292134447723	-2.21438869207107	0 CD8 effector	FALSE
-2.72390570803314	-2.74726446836196	0 CD8 effector	FALSE
-1.88028457327515	-2.76340326039993	0 CD8 effector	TRUE
-1.92366304560333	-2.90678747861587	0 CD8 effector	TRUE
0.862544034284058	3.03800574571885	1 CD4	FALSE
-1.76110234423309	-1.92229207723342	0 CD8 effector	FALSE
-2.1036566750589	-2.76351579396926	0 CD8 effector	TRUE
-1.65837755365997	-0.2204781409999	0 CD8 effector	TRUE
-0.9064172761026	2.05952874452866	1 CD4	TRUE
-0.547101344305573	3.8337096336583	1 CD4	TRUE
-0.262992184001503	3.93724838526048	1 CD4	TRUE
-2.66758074923187	-2.4169805881282	0 CD8 effector	TRUE
-2.61680283709198	-2.5245233413478	0 CD8 effector	TRUE
-2.79817786379486	-2.96337922780715	0 CD8 effector	TRUE
11.3826373560843	0.795097446749581	3 Monocytes CD16-	FALSE
-4.81807532473236	-6.23914726941787	4 T-cells	FALSE
-1.96574905081421	-1.98681410520278	0 CD8 effector	TRUE
-0.96471109553009	-2.80604895322524	0 CD8 effector	TRUE
-2.13590922518402	-1.46016272275649	0 CD8 effector	TRUE
-1.59090390368134	-2.45539625852309	0 CD8 effector	TRUE
-1.14230778380066	3.65035907060899	1 CD4	TRUE
-0.0397157923760986	6.24481240541734	1 CD4	FALSE
-1.21539976759583	-2.65396031110488	0 CD8 effector	TRUE
-2.04984107180267	-2.51245793073379	0 CD8 effector	TRUE
-2.46028080149323	-3.26664384572707	0 CD8 effector	TRUE
0.377522234481277	-4.35399016111098	5 NK-cells	FALSE
-1.30014958544403	-2.51589544980727	0 CD8 effector	TRUE
-4.11633124514252	-4.57803543775283	0 CD8 effector	FALSE
-1.28894581957489	-2.31974705426894	0 CD8 effector	TRUE
-1.10178699656158	-3.47364815442764	0 CD8 effector	TRUE
-2.01807191534668	-3.04818662374221	0 CD8 effector	TRUE
-2.0991879956308	-2.60530813901626	0 CD8 effector	TRUE
-1.19460263415009	-2.48871978490554	0 CD8 effector	TRUE
0.134731460970345	-4.90091952054702	5 NK-cells	FALSE
-2.07028498812347	-2.6280823585292	0 CD8 effector	TRUE
-2.31354537172943	-2.06890424459182	0 CD8 effector	TRUE
-0.0934626416745758	6.31847802431382	1 CD4	FALSE
-5.17610850496918	-6.08830555646621	4 T-cells	TRUE
-0.765844966608582	1.79980889589585	1 CD4	FALSE
-4.89666857882172	-6.30169638364516	4 T-cells	FALSE
-0.189603681999741	-4.47309740750991	5 NK-cells	FALSE
-2.18252458735138	-2.89557679860793	0 CD8 effector	TRUE
0.295218203824463	3.33014265329636	1 CD4	FALSE
-0.207143376905022	-5.02295263974868	5 NK-cells	FALSE
-1.31851437254578	-3.17698749273025	0 CD8 effector	TRUE
-1.35000863238007	-2.59242161481582	0 CD8 effector	TRUE
-2.75089326067596	-2.90927084653579	0 CD8 effector	TRUE
1.31600913838715	6.09406892092027	1 CD4	TRUE
-1.20803811712891	-2.52545818059646	0 CD8 effector	TRUE
-2.2816773907724	-2.48418053357803	0 CD8 effector	TRUE
-1.0135020868364	-2.85691269605361	0 CD8 effector	FALSE
-1.67982497378021	-2.78724058835708	0 CD8 effector	TRUE
-1.51120808287292	4.57105246813096	1 CD4	TRUE
0.743252490323486	1.39184383184708	10 CD8	TRUE
-1.28315224810272	-2.49347337453567	0 CD8 effector	TRUE
-4.52927031679779	-4.44395836560928	4 T-cells	FALSE
-2.66952338381439	-1.81211956708633	0 CD8 effector	FALSE
-2.38040008707672	-2.33987697332107	0 CD8 effector	TRUE
-1.47051646872192	-3.35231932370864	0 CD8 effector	TRUE
-1.12910165949493	-3.188405596902	0 CD8 effector	TRUE
-1.58598437472015	-2.54642542569839	0 CD8 effector	TRUE
-5.07526269121796	-6.10683735578262	4 T-cells	FALSE
12.0386508448538	1.7884979608754	3 Monocytes CD16-	FALSE
-1.62493410273224	-2.77935870855056	0 CD8 effector	TRUE
-1.02405896349579	-2.83232363431655	0 CD8 effector	TRUE
11.2680695994315	3.175941145728	3 Monocytes CD16-	FALSE
-1.64827122851044	0.40772212446261	0 CD8 effector	TRUE
0.894209597867432	3.03428903848924	1 CD4	FALSE
-0.465080435711441	3.04231492311753	1 CD4	FALSE
-1.1145471589151	-2.65361508100234	0 CD8 effector	TRUE
-2.07567849321991	-3.15580328672134	0 CD8 effector	TRUE
0.0702677710470581	-5.21971281736099	5 NK-cells	FALSE
-0.981259073454437	-2.60759671895705	0 CD8 effector	TRUE
-1.91900470419556	-2.41332062452041	0 CD8 effector	TRUE
-1.32017674608856	-2.09853037564956	0 CD8 effector	TRUE
11.227227543157	1.66591349870957	3 Monocytes CD16-	FALSE
-4.0588876263681	-4.95561894147598	0 CD8 effector	TRUE
-1.49211099310547	-2.57959111898147	0 CD8 effector	TRUE
0.737606261533203	1.42087832720078	10 CD8	TRUE
-0.367717261749802	0.146501279185189	0 CD8 effector	TRUE
-1.38797393007904	-2.77286776273452	0 CD8 effector	TRUE
-2.38497224016815	-2.00572546689712	0 CD8 effector	FALSE
-2.12052765055328	-1.97764047353469	0 CD8 effector	TRUE
-1.57574691935211	-0.817846381356346	0 CD8 effector	TRUE
-2.62609782381683	-2.38898810117446	0 CD8 effector	TRUE
0.42096144394249	-4.65872677533828	5 NK-cells	FALSE
-2.29394998713165	-1.88127502172195	0 CD8 effector	TRUE
-0.997272695738373	4.4627026680211	1 CD4	TRUE
-0.567246462542114	2.46156660349168	1 CD4	TRUE
-1.71136465235382	-1.08121892183028	0 CD8 effector	TRUE
-2.33735242052704	-2.93460401265823	0 CD8 effector	TRUE
-3.6625527398172	-3.0383959647914	0 CD8 effector	FALSE
-1.29967632456451	-2.68140896527969	0 CD8 effector	TRUE
-1.36518004103333	-2.42832192151748	0 CD8 effector	TRUE
-2.73661055727631	-2.82232602803909	0 CD8 effector	TRUE
-1.05364700718552	-2.6679764625331	0 CD8 effector	TRUE
-0.209123428303299	-4.84372910230361	5 NK-cells	FALSE
-1.61728825731903	-2.82638868062698	0 CD8 effector	TRUE
0.302171413463058	6.35966864855088	1 CD4	TRUE
-0.7929979817453	3.5519143703679	1 CD4	TRUE
-0.879113759237823	-2.8746689197322	5 NK-cells	TRUE
-3.71670499010712	-4.31631573407851	0 CD8 effector	TRUE
-1.52981128855377	-1.40698131292068	0 CD8 effector	TRUE
-1.30333223505646	3.67709962160386	1 CD4	TRUE
-2.86296668215424	-3.36914309232436	0 CD8 effector	TRUE
-1.04131772680908	-2.59545668332778	0 CD8 effector	TRUE
-1.94172802134186	-2.16303356855117	0 CD8 effector	TRUE
-5.69994940920502	2.32748655111588	4 T-cells	TRUE
-2.41259732409149	-2.7940545913478	0 CD8 effector	TRUE
-1.2631032721582	-2.24296840398513	0 CD8 effector	TRUE
-5.18289294405609	-5.9888640281459	4 T-cells	TRUE
0.352845732730331	-4.58146532743179	5 NK-cells	FALSE
1.26509961919159	6.12309495241441	1 CD4	TRUE
-2.21921625300079	-2.65399082868301	0 CD8 effector	TRUE
-1.01770004196793	-3.01872929303848	0 CD8 effector	TRUE
-0.37118875547081	-5.05849941938125	5 NK-cells	FALSE
0.10319707230896	2.79278198511399	1 CD4	TRUE
-1.6198954836908	-2.67248710363113	0 CD8 effector	TRUE
-2.02064373655945	-2.17300184934341	0 CD8 effector	TRUE
-2.74351921244293	-2.76075943677627	0 CD8 effector	TRUE
-1.70309140844971	-2.88871105878555	0 CD8 effector	FALSE
-1.89864947958618	-2.45193632810317	0 CD8 effector	TRUE
-0.219820554691849	-5.03767164914809	5 NK-cells	FALSE
-0.0573036236199713	3.70591203005113	1 CD4	FALSE
-0.40032711191803	3.05468574793137	1 CD4	TRUE
-2.10245981379181	-1.9510997173091	0 CD8 effector	TRUE
-1.47995462580353	-2.53897007672988	0 CD8 effector	TRUE
0.325405929845276	-4.4668365356227	5 NK-cells	FALSE
-2.38719334765106	-2.84497603147231	0 CD8 effector	TRUE
-5.10094275637299	-6.06610592572891	4 T-cells	TRUE
-1.17165305777222	-2.51656945913039	0 CD8 effector	TRUE
0.937700365346375	-4.49852713315688	0 CD8 effector	FALSE
-0.381976391512451	4.16284910471238	1 CD4	FALSE
-0.915278817850647	-2.75120600431167	0 CD8 effector	TRUE
-0.916435982424316	-2.25772174565994	0 CD8 effector	TRUE
-2.35999169512421	-2.4668205615779	0 CD8 effector	TRUE
-2.00698986216217	-2.73402603833877	0 CD8 effector	FALSE
1.04497620896667	6.19704524309434	1 CD4	TRUE
-1.21810057325989	-2.40613063543044	0 CD8 effector	FALSE
-1.94738748236328	4.09207812578477	1 CD4	TRUE
-2.18791952295929	-2.74785073964797	0 CD8 effector	TRUE
-0.580140437323151	2.1478673580388	1 CD4	TRUE
-3.79175820513397	-4.62774761884414	0 CD8 effector	FALSE
6.60077175931305	7.81867305071153	6 B-cells	TRUE
-4.89664521380096	-6.21613081662856	4 T-cells	FALSE
-0.878527249533234	-2.78476794927322	0 CD8 effector	TRUE
-1.7313992039743	-2.77926977842056	0 CD8 effector	FALSE
-1.53227510615021	-2.8465984699031	0 CD8 effector	TRUE
-1.94098463221222	-3.40247901647292	0 CD8 effector	TRUE
0.0737364484486008	3.1928211811284	1 CD4	TRUE
1.0710955603537	-1.34049710004531	0 CD8 effector	TRUE
-1.64125766916901	-1.70405706136428	0 CD8 effector	TRUE
-5.68202796145111	2.36343077451981	4 T-cells	TRUE
-0.307356427747307	-4.90548905103408	5 NK-cells	FALSE
-2.47428169413239	-2.46543868749343	0 CD8 effector	TRUE
-1.57941534681946	-2.88582881658279	0 CD8 effector	TRUE
-1.37486984892517	3.68634978563584	1 CD4	TRUE
-2.27942147417694	-2.92440088956557	0 CD8 effector	TRUE
1.03963730172485	-4.59046610563003	5 NK-cells	FALSE
-3.06411447687775	-3.93658217160903	0 CD8 effector	TRUE
-1.77563169165283	-2.63071521489822	0 CD8 effector	TRUE
-1.94926097555786	-1.9447372791072	0 CD8 effector	FALSE
-3.96214451952606	-4.86997040479385	0 CD8 effector	FALSE
-1.87297811670929	-1.81050142018996	0 CD8 effector	TRUE
-2.48917808695465	-2.75457533567153	0 CD8 effector	TRUE
-1.09451582594543	-2.89119561879836	0 CD8 effector	TRUE
0.00195625857681277	3.22622076303758	1 CD4	TRUE
11.3211797221121	1.90289286405839	3 Monocytes CD16-	FALSE
-1.24832787676483	-2.51899059980117	0 CD8 effector	TRUE
-2.58847727938324	-3.139657342126	0 CD8 effector	TRUE
-1.97107818289429	-2.63560446469985	0 CD8 effector	TRUE
-1.98486163778931	-1.96089013784133	0 CD8 effector	TRUE
-2.25757255716949	-2.60852392881118	0 CD8 effector	TRUE
-2.48125853701263	-2.78236016004287	0 CD8 effector	TRUE
-3.95624318285614	-4.85831745832168	0 CD8 effector	FALSE
-3.54388775988251	-3.88930376737319	0 CD8 effector	FALSE
-1.50424888296753	-1.41527482240401	0 CD8 effector	TRUE
-1.25972881479889	-1.93142183988296	0 CD8 effector	TRUE
-5.1348907010141	-6.02851589887344	4 T-cells	TRUE
-6.66624417467743	4.53204098970689	4 T-cells	TRUE
-1.0047831790033	-2.56542476384841	0 CD8 effector	TRUE
-3.19345274134308	-3.70393379895889	0 CD8 effector	FALSE
-3.84356775446564	-4.49058922498428	0 CD8 effector	FALSE
-2.13932147188812	-2.75224336354934	0 CD8 effector	TRUE
-0.202485735851822	0.404577203775419	1 CD4	TRUE
-0.243162121016083	-2.82977207868301	0 CD8 effector	TRUE
-2.52298488779694	-2.96238406865798	0 CD8 effector	TRUE
-1.92217483683258	-2.55497368543349	0 CD8 effector	TRUE
-0.640917326647339	5.04462853700913	1 CD4	FALSE
-2.22292485399872	-2.81538780896865	0 CD8 effector	TRUE
-1.91794886751801	-2.55281528203689	0 CD8 effector	TRUE
-1.52063861056	-2.77849658696853	0 CD8 effector	TRUE
-2.01970722838074	-3.27836164205276	0 CD8 effector	TRUE
-0.235510821777878	0.396658869209362	1 CD4	FALSE
-1.32647445364624	-1.72386773793899	0 CD8 effector	TRUE
-5.35905900164276	-6.40234097211562	4 T-cells	TRUE
0.318016026776733	-4.2579537269374	0 CD8 effector	FALSE
-4.71815266771942	-2.66011389463149	2 CD8 T-LGLL	TRUE
-2.58992114229828	-2.13477524488174	0 CD8 effector	TRUE
-4.02078714533478	-4.92706116407119	0 CD8 effector	FALSE
-2.23467435999542	-2.20428117482864	0 CD8 effector	TRUE
-2.08024230166107	-1.77928503720962	0 CD8 effector	TRUE
-1.28577723665863	-2.67715724675857	0 CD8 effector	TRUE
-1.30932166739136	-2.97646483152114	0 CD8 effector	TRUE
-1.71594693823486	-0.986834966828453	0 CD8 effector	TRUE
-2.46596112414032	-1.1303388711711	0 CD8 effector	FALSE
-1.03082671328217	-2.83701451986037	0 CD8 effector	TRUE
6.62030777768463	7.80757228166856	6 B-cells	TRUE
-2.2291666523996	-2.2703672286769	0 CD8 effector	TRUE
-2.25400867624908	-2.80686386792861	0 CD8 effector	TRUE
11.4052737696585	0.925516641447915	3 Monocytes CD16-	FALSE
-0.549097354847488	-2.34983762471877	0 CD8 effector	TRUE
-1.64805641337067	-3.00056728093826	0 CD8 effector	TRUE
0.873175953191223	5.76713410646714	1 CD4	TRUE
11.8067801936087	1.80310467512406	3 Monocytes CD16-	FALSE
-1.03668483658463	-3.11579641072952	0 CD8 effector	TRUE
-2.37626280947357	-2.24913152425491	0 CD8 effector	FALSE
0.00904436097711565	-4.77358492582046	5 NK-cells	FALSE
-5.15581050081879	-6.09462746350967	4 T-cells	TRUE
-4.80512013598114	-6.23846539228164	4 T-cells	FALSE
-1.2995190875116	-2.31484397618972	0 CD8 effector	FALSE
-0.890765513617096	-2.94878848760329	0 CD8 effector	TRUE
-3.91686549349457	-4.22836836545669	0 CD8 effector	TRUE
0.406591389935913	-4.71310242383682	5 NK-cells	FALSE
-1.89532473250061	-1.63110169141494	0 CD8 effector	TRUE
-0.659719492632446	2.25651732713975	1 CD4	FALSE
-1.60828437967926	-2.00194557874404	0 CD8 effector	TRUE
-5.70177331133514	2.44642201692857	4 T-cells	TRUE
0.0650461508449936	-5.28901489942275	5 NK-cells	FALSE
-2.6000424878183	-1.84546121328078	0 CD8 effector	TRUE
-3.99200883074432	-4.87369211881362	0 CD8 effector	FALSE
-2.15974726839691	-2.69853767125808	0 CD8 effector	TRUE
-2.68232050104767	-2.36012729375564	0 CD8 effector	TRUE
-0.925415600973663	1.59800759584702	1 CD4	TRUE
-3.75756707354218	-3.35932286946975	0 CD8 effector	TRUE
11.5539020045218	2.2745089891652	3 Monocytes CD16-	FALSE
-1.99354841871887	-2.33743652074538	0 CD8 effector	TRUE
-1.05720629854828	-2.4140292045375	0 CD8 effector	TRUE
0.500901971620026	-4.32488545148574	5 NK-cells	FALSE
-2.85493292971283	-0.931294762780296	0 CD8 effector	FALSE
-1.93595161600739	-2.55372341840469	0 CD8 effector	TRUE
0.29250503019661	3.53927294046677	1 CD4	TRUE
0.111934934419098	6.36050359041489	1 CD4	FALSE
0.735304628175202	1.45193139345445	10 CD8	TRUE
-1.61249509020477	-2.31539758413039	0 CD8 effector	TRUE
-0.313562850791512	-5.02344568937026	5 NK-cells	FALSE
-5.16081681414276	-3.55111273496352	0 CD8 effector	TRUE
-2.52576890154511	-2.02985748021804	0 CD8 effector	TRUE
1.27895948724121	-4.61466559140884	5 NK-cells	FALSE
-0.948155249792633	3.5372385147313	1 CD4	TRUE
-1.99595894976288	-2.95857962339126	0 CD8 effector	TRUE
-2.46551313563019	-2.63866385190688	0 CD8 effector	TRUE
0.770697270196381	1.50979474813737	10 CD8	FALSE
-0.889006103712616	2.10116831095017	1 CD4	TRUE
-1.56467011137634	-2.63783153264724	0 CD8 effector	TRUE
-2.28713908358246	-2.43989976613723	0 CD8 effector	TRUE
-3.64221754236847	-3.0339911815425	0 CD8 effector	FALSE
-2.99637522860199	-2.92192681997024	0 CD8 effector	TRUE
-2.48454823656708	-2.76842292516433	0 CD8 effector	FALSE
11.6426337702689	2.80694786340989	3 Monocytes CD16-	FALSE
-2.63551774187714	-2.12616618840896	0 CD8 effector	TRUE
-2.74012794657379	-2.73957117765151	0 CD8 effector	TRUE
-0.0831542511913156	2.93087378771104	1 CD4	FALSE
-2.07060136957794	-2.76657208173476	0 CD8 effector	TRUE
-4.2374092595163	-5.27255638807021	0 CD8 effector	FALSE
-2.63539924784332	-2.44424709050857	0 CD8 effector	FALSE
-1.41404845877319	3.76790753633775	1 CD4	TRUE
-1.19308247728973	-3.03302582471572	0 CD8 effector	TRUE
-1.58260300322205	-2.36088284223281	0 CD8 effector	TRUE
-0.217230062324104	-1.73221071927749	0 CD8 effector	TRUE
-1.44317104979187	-2.45416339605056	0 CD8 effector	FALSE
-2.17092838450104	-2.79311617582046	0 CD8 effector	TRUE
-5.03318419619232	-6.19853552549087	4 T-cells	FALSE
-2.35674920244843	-2.52018269269668	0 CD8 effector	TRUE
-3.55876627131134	-4.46346577375137	0 CD8 effector	TRUE
-0.453659828144608	2.89919010431565	1 CD4	TRUE
-0.115113801646528	0.291726677427662	1 CD4	TRUE
-1.82557966871887	-2.59962638585769	0 CD8 effector	TRUE
-2.0902027146402	-2.01957687108718	0 CD8 effector	TRUE
-2.63215866251617	-2.1520012256404	0 CD8 effector	TRUE
-2.23356332941681	-2.64457162587844	0 CD8 effector	TRUE
1.15106806592316	-4.6140008804103	5 NK-cells	FALSE
0.210924689334335	-5.16488274305068	5 NK-cells	FALSE
-1.14375355406433	-0.735221469094383	0 CD8 effector	TRUE
-1.55473091765076	-2.76268013684951	0 CD8 effector	TRUE
-1.69369521303803	-2.59704836576186	0 CD8 effector	TRUE
-1.98963322802216	-2.5472193595668	0 CD8 effector	TRUE
-2.13530173464447	-3.3139155742427	0 CD8 effector	FALSE
0.562217865746918	3.96482268602647	1 CD4	TRUE
-2.69159784479767	-2.18274768560134	0 CD8 effector	TRUE
-0.7616259114328	2.62290970117844	1 CD4	TRUE
-5.70350470705658	2.50373021395005	4 T-cells	FALSE
-1.66911282702118	-2.34615143506728	0 CD8 effector	TRUE
-2.50277652903229	-2.41117986409866	0 CD8 effector	TRUE
-4.62230935259491	-3.94319113462173	4 T-cells	FALSE
-3.53269138498932	-4.06704577176772	0 CD8 effector	TRUE
-2.23181071444183	-2.5214351054927	0 CD8 effector	TRUE
-1.32245280905396	-1.85431655614577	0 CD8 effector	TRUE
-1.57288422747284	-2.7697375652095	0 CD8 effector	TRUE
-1.08675112887054	-2.70466574399673	0 CD8 effector	TRUE
-1.22851672335297	-2.40117462842666	0 CD8 effector	TRUE
-2.83491983576447	-2.99070175855361	0 CD8 effector	FALSE
-0.630163099009094	5.71799508363999	1 CD4	TRUE
-1.54715349836975	-3.3454416629573	0 CD8 effector	TRUE
-0.175697471338806	-5.13861283033096	5 NK-cells	FALSE
-1.95198669596344	-3.12767180173598	0 CD8 effector	TRUE
-5.98730912371307	3.36926046640672	4 T-cells	FALSE
-5.11033215685516	-5.95327385633193	0 CD8 effector	TRUE
1.0386693222937	5.99545518190659	1 CD4	TRUE
-1.63273480101257	-2.60792096822463	0 CD8 effector	TRUE
-2.35407700701386	-1.70346983640395	0 CD8 effector	TRUE
-2.3815366284433	-1.77665981023513	0 CD8 effector	TRUE
-1.54269578619629	-1.74604829518996	0 CD8 effector	TRUE
-1.93280353708893	-2.98824366300307	0 CD8 effector	TRUE
-0.108896992492971	-5.09614618985854	5 NK-cells	FALSE
1.29787180260986	6.1017121437291	1 CD4	TRUE
-3.15788998766571	-3.15178593366348	0 CD8 effector	TRUE
-1.90611066980988	-2.42667468755447	0 CD8 effector	TRUE
-1.26449790163666	-3.42601808278762	0 CD8 effector	TRUE
-0.209922532874641	3.16570607454575	1 CD4	TRUE
-1.50165965719849	-2.84402998655044	0 CD8 effector	TRUE
-2.3777102486673	-2.94428285329543	0 CD8 effector	FALSE
0.773043368619385	1.48411861688889	10 CD8	FALSE
-1.6035174386087	-2.9202183124324	0 CD8 effector	TRUE
-3.78952207728058	-4.63392790525161	0 CD8 effector	FALSE
0.200095419448318	-4.58202513425552	5 NK-cells	FALSE
-2.53813138170868	-3.36816104619704	0 CD8 effector	TRUE
-0.0430881039682007	-5.04941376416885	5 NK-cells	FALSE
0.370486383002701	3.62392941744126	1 CD4	TRUE
-1.51668563051849	-2.38899120061599	0 CD8 effector	TRUE
-1.40919819040924	-2.37245830266677	0 CD8 effector	TRUE
-2.14016404314667	-2.42780693738662	0 CD8 effector	TRUE
-1.4698858515802	-2.12207730977737	0 CD8 effector	TRUE
1.19572207764954	-1.69676860540115	0 CD8 effector	TRUE
-2.20663633509308	-2.71198829381667	0 CD8 effector	FALSE
0.89069512919754	-4.60902746885024	5 NK-cells	FALSE
-2.63037338419586	-1.85360130040847	0 CD8 effector	TRUE
-0.931460823256073	-3.21414216726028	0 CD8 effector	TRUE
-3.91763963862091	-4.95286854474746	0 CD8 effector	FALSE
-1.31153955622345	-2.79993828504287	0 CD8 effector	TRUE
-2.63457479639679	-2.03426321714126	0 CD8 effector	TRUE
-2.7061261193338	-2.25714644162856	0 CD8 effector	FALSE
-1.30039086504608	3.69634810716904	1 CD4	TRUE
-2.65456261797577	-2.95510467260085	0 CD8 effector	TRUE
-2.54036822481781	-2.08137806623183	0 CD8 effector	TRUE
-5.24482407732636	-6.21230753629409	4 T-cells	FALSE
-2.56050744219452	-3.04752334325515	0 CD8 effector	TRUE
-1.42688813372284	-3.33472474782668	0 CD8 effector	TRUE
-2.37484731836945	-1.20697792737685	0 CD8 effector	TRUE
-1.18776908083588	-1.95684369771682	0 CD8 effector	TRUE
-0.986347402769623	-2.83947881429397	0 CD8 effector	FALSE
-2.05375411673218	-1.95187791555129	0 CD8 effector	FALSE
-2.14328661127716	-3.0231371757289	0 CD8 effector	TRUE
-0.364488060909805	-4.0411568519374	0 CD8 effector	TRUE
-4.86112847490936	-5.97102221219741	4 T-cells	FALSE
-3.95637574358612	-4.966312968423	0 CD8 effector	FALSE
-1.56070258780151	-1.12023612230025	0 CD8 effector	TRUE
0.904469285767975	3.09278074533738	1 CD4	FALSE
-4.83655181093842	-2.7283545371791	0 CD8 effector	TRUE
-1.66074290438324	-2.6967428561946	0 CD8 effector	FALSE
-2.28284850283295	-2.3826821681758	0 CD8 effector	TRUE
-0.865102614599762	-2.19269832341872	0 CD8 effector	TRUE
-0.682812835413513	-3.85218247144424	5 NK-cells	FALSE
-5.1185800091806	-6.36519488065444	4 T-cells	FALSE
-0.991366709906158	-3.45585259168349	0 CD8 effector	TRUE
-2.25046124621063	-3.23371704786025	0 CD8 effector	TRUE
-2.66099181337982	-2.36680372922622	0 CD8 effector	FALSE
-1.32154395743042	-3.61002930371963	0 CD8 effector	TRUE
-1.61186578436523	-3.18698891370498	0 CD8 effector	TRUE
-2.45060291453033	-2.89351805417739	0 CD8 effector	TRUE
-1.90362527533203	-2.23266895978652	0 CD8 effector	TRUE
-2.17407121821075	-3.32241972654067	0 CD8 effector	TRUE
-4.4821897999826	-5.62862786023818	0 CD8 effector	FALSE
-0.28466748757988	-4.90138300626479	5 NK-cells	FALSE
-4.03405561609894	-4.77897890775405	0 CD8 effector	TRUE
-2.00260391398102	-2.85439237325393	0 CD8 effector	TRUE
-1.29543605013519	3.67148343355454	1 CD4	TRUE
-0.10471081859201	-4.14060219495498	0 CD8 effector	FALSE
-0.617281223970947	4.95441190035142	1 CD4	TRUE
0.0485532625135804	3.02145663530625	1 CD4	TRUE
-0.160453695196209	-1.94488843648635	0 CD8 effector	TRUE
-2.03634395762115	-2.49112566678725	0 CD8 effector	FALSE
0.327912722390595	-4.60729559629165	5 NK-cells	FALSE
-0.617851878840027	5.98244181902207	1 CD4	FALSE
-0.184544968742428	3.09960142404832	1 CD4	FALSE
8.5581983073172	0.960555172274483	7 Monocytes CD14+	FALSE
-2.06448450251251	-2.76923998563491	0 CD8 effector	TRUE
-2.8236798302713	-2.99867471425735	0 CD8 effector	TRUE
-2.08307328386932	-2.4988611575862	0 CD8 effector	TRUE
-1.93386819525391	-2.47534760205947	0 CD8 effector	TRUE
-4.60986342592865	-5.92533692090713	4 T-cells	FALSE
-1.45943024321228	-2.37600525586806	0 CD8 effector	TRUE
-1.64090123339325	0.286903514275921	0 CD8 effector	TRUE
0.318631563943329	-1.42174526422225	0 CD8 effector	TRUE
0.0235077335056687	3.18687979013718	1 CD4	TRUE
-0.692335929113922	4.6445817116002	1 CD4	TRUE
-2.8974913613382	-2.67015489309035	0 CD8 effector	TRUE
-2.40593567057282	-2.76509531705581	0 CD8 effector	TRUE
-2.66405263109833	-2.25624855725967	0 CD8 effector	FALSE
0.780133639138641	1.49905518324174	10 CD8	TRUE
7.36629662350983	8.36481562883653	6 B-cells	FALSE
-1.12563767595917	-1.76631935804092	0 CD8 effector	TRUE
-2.11791386767059	-2.61165293424331	0 CD8 effector	TRUE
-2.01798715754181	-2.74333533017837	0 CD8 effector	TRUE
-2.26882972880035	-2.39760025708877	0 CD8 effector	TRUE
-1.32126369639069	-3.19305142133437	2 CD8 T-LGLL	TRUE
-0.0445946746948337	-4.76171215741836	5 NK-cells	FALSE
-2.06605913801819	-2.33101590841018	0 CD8 effector	TRUE
0.623270247739258	4.0881737831334	1 CD4	TRUE
-1.32500996752411	-2.82715519635879	0 CD8 effector	TRUE
-2.52244820757538	-2.32489069669448	0 CD8 effector	TRUE
-2.03348698778778	-2.6981085178157	0 CD8 effector	TRUE
0.0222922532376671	3.39162102968491	1 CD4	TRUE
-5.1004873768869	-6.619886481454	4 T-cells	FALSE
1.14903411702484	-1.70810755460464	0 CD8 effector	TRUE
-3.56898679896027	-4.45948704450332	0 CD8 effector	TRUE
-2.07040717764526	-1.81843169896804	0 CD8 effector	TRUE
-1.64377727671295	-2.73631271093093	0 CD8 effector	TRUE
-1.97921767397553	-2.80676826207839	0 CD8 effector	FALSE
-1.22070970698029	-1.51591547696792	0 CD8 effector	TRUE
-2.09129395647675	-2.63969286649429	0 CD8 effector	TRUE
-0.89110543890625	-2.7187269565364	0 CD8 effector	TRUE
0.472185407441559	1.1068448189	10 CD8	FALSE
-1.54285981817871	-2.55694659917556	0 CD8 effector	TRUE
-0.255289431053696	-4.70041807859145	5 NK-cells	FALSE
-4.73070540590912	-5.80160149305068	4 T-cells	TRUE
-1.15202000303894	4.03020492822923	1 CD4	TRUE
-2.57902684374481	-2.50115641324722	0 CD8 effector	TRUE
0.870798502725067	6.22961655885972	1 CD4	TRUE
-1.61705889864594	-2.01806148259841	0 CD8 effector	TRUE
-1.9979220883432	-1.96115645139419	0 CD8 effector	TRUE
-1.93947913809448	-2.80248173444473	0 CD8 effector	TRUE
-5.8738667027536	3.20427147180833	4 T-cells	TRUE
-1.87271263762146	-1.96676095693313	0 CD8 effector	TRUE
-0.0224021182838058	3.12527028353013	1 CD4	TRUE
-1.94018354578644	-1.70181759565078	8 CD8 T-LGLL	TRUE
-4.06681981249481	-5.01111038892471	0 CD8 effector	FALSE
11.4463628275809	2.13113037378587	3 Monocytes CD16-	FALSE
-1.29938426180511	-1.71779640882217	0 CD8 effector	FALSE
0.137863878768387	3.21453658373154	1 CD4	TRUE
-0.268906588989792	-4.05842407911025	0 CD8 effector	FALSE
-2.50577392740875	-2.74004467694961	0 CD8 effector	TRUE
0.580164407056275	1.46453813345231	10 CD8	FALSE
-0.927989508348999	-3.17946680753432	0 CD8 effector	TRUE
-2.39340439005524	-2.2658575412532	0 CD8 effector	FALSE
-0.121350280332861	6.19710055620469	1 CD4	TRUE
-1.98663547201782	-1.86640032499038	0 CD8 effector	TRUE
-2.25019231005341	-2.18436106412612	0 CD8 effector	TRUE
-1.30234673185974	-2.25797613828384	0 CD8 effector	TRUE
-2.16825165911346	-2.83230575292312	0 CD8 effector	TRUE
-2.5953878418985	-2.54204853742324	0 CD8 effector	TRUE
-5.09797825976044	-6.59462269513808	4 T-cells	FALSE
0.21766707734436	-4.41743525235854	5 NK-cells	FALSE
-2.18395629091888	-2.93284782140456	0 CD8 effector	TRUE
-1.33324601812988	-2.40949519841872	0 CD8 effector	TRUE
-2.33524956865936	-2.10819634168349	0 CD8 effector	TRUE
0.745960448544922	-1.70243605344497	0 CD8 effector	TRUE
-1.77751770182282	-1.70867975919448	0 CD8 effector	TRUE
-0.0977185492846346	0.407837199262006	1 CD4	FALSE
0.27177280620903	3.15475407869614	1 CD4	TRUE
-2.90745845003754	-3.35856970517837	0 CD8 effector	TRUE
-1.80185761614471	-2.6640771266719	0 CD8 effector	TRUE
-1.75869884653717	-2.72989257543288	0 CD8 effector	TRUE
-0.322670872646866	-4.88404139249526	5 NK-cells	FALSE
-2.51371088190704	-2.13778170316421	0 CD8 effector	FALSE
-4.81211247606903	-6.22184427945815	4 T-cells	FALSE
-0.332373704153595	3.54800478250779	1 CD4	TRUE
-1.3579234139505	-3.25329407422744	0 CD8 effector	TRUE
-1.60040536089569	-1.36821218698226	0 CD8 effector	TRUE
-1.47314264937073	-2.62156900136672	0 CD8 effector	TRUE
-2.68521132631928	-2.74263414113723	0 CD8 effector	TRUE
-2.52405777140289	-2.38087090223037	0 CD8 effector	FALSE
-3.69753613634735	-4.51926478116714	0 CD8 effector	FALSE
11.2502196772513	3.45747438699998	3 Monocytes CD16-	FALSE
0.895542000096741	3.03829470903672	1 CD4	TRUE
-1.54619362517029	-1.75246366231643	0 CD8 effector	TRUE
-0.424212302404938	-1.07641299932204	0 CD8 effector	FALSE
-1.97383954687744	-2.0885053512355	0 CD8 effector	TRUE
0.810878251355591	3.10482064516343	1 CD4	TRUE
-2.29082026644379	-2.94437202184402	0 CD8 effector	TRUE
-0.100489757347403	3.20362058908738	1 CD4	FALSE
-1.24772193594605	-1.65559729306899	0 CD8 effector	TRUE
-1.80274071856171	-2.50211223333083	0 CD8 effector	TRUE
-0.374222184855042	-1.77499421804153	0 CD8 effector	TRUE
0.436440442365112	3.63340417177476	1 CD4	TRUE
0.173548896473351	-5.23500975339614	5 NK-cells	FALSE
-1.63372233076721	-2.77752407758437	0 CD8 effector	TRUE
-0.13987636877924	-5.04631861417495	5 NK-cells	FALSE
-3.00458517237335	-3.24807676046096	2 CD8 T-LGLL	TRUE
-1.14592888518005	-1.58391936986648	0 CD8 effector	TRUE
-1.63523461981445	-2.29237374036514	0 CD8 effector	FALSE
0.00953507111639025	3.29816356928147	1 CD4	TRUE
0.382095430653992	5.96771374971665	1 CD4	FALSE
0.0623544795927429	3.50258127481736	1 CD4	TRUE
-1.02968534393936	-3.51687225072585	0 CD8 effector	TRUE
-5.18372693224579	-6.13155325620376	4 T-cells	FALSE
0.429126594823303	-4.6631632682582	5 NK-cells	FALSE
-3.02090540095001	-2.94274529187881	0 CD8 effector	TRUE
1.46918127374023	6.08444920809068	1 CD4	TRUE
-0.285192336279449	-4.93561085431777	5 NK-cells	FALSE
-2.14648714228302	-2.1109114524623	0 CD8 effector	TRUE
-0.410756822067795	-1.7456565734645	0 CD8 effector	TRUE
-2.08020939989716	-2.6176355716487	0 CD8 effector	TRUE
-1.2163480774942	1.67346063883103	0 CD8 effector	TRUE
-1.65403165980011	-1.55689343183242	0 CD8 effector	TRUE
-2.16156568689972	-2.61936029164993	0 CD8 effector	TRUE
-2.43453660174042	-2.60782107083999	0 CD8 effector	TRUE
-1.32162168188721	3.74535146982468	1 CD4	TRUE
-2.59038987322479	-2.32830747335159	0 CD8 effector	FALSE
-2.72861066027313	-2.72923191755019	0 CD8 effector	TRUE
-1.04829135103851	-2.95418127744399	0 CD8 effector	TRUE
0.299407784503403	-2.20830019681655	0 CD8 effector	TRUE
1.22210357026428	6.11709061891831	1 CD4	TRUE
-2.32888641520172	-2.71163328855239	0 CD8 effector	TRUE
-0.0528812327864742	6.35994998247422	1 CD4	FALSE
-0.0807182950410223	-5.09380539624892	5 NK-cells	FALSE
-1.49725630446106	-3.27604254453384	0 CD8 effector	TRUE
-1.15336957140594	-2.5613668796321	0 CD8 effector	TRUE
-1.25831034346252	-2.06167896955215	0 CD8 effector	TRUE
-2.15495338602692	-3.02347644536697	0 CD8 effector	TRUE
-0.920943166452942	-2.80696972577773	0 CD8 effector	TRUE
-1.741834546763	-2.64660414426528	0 CD8 effector	TRUE
-1.83571388884216	-3.38108357160293	0 CD8 effector	TRUE
-2.65014233751923	-1.95202835767471	0 CD8 effector	TRUE
1.25395510033936	6.05572882921494	1 CD4	FALSE
0.225928877156677	6.37426129610337	1 CD4	TRUE
-3.60126819773346	-4.34325751035415	0 CD8 effector	TRUE
-3.9070595757547	-4.95532950132095	0 CD8 effector	FALSE
-1.53059199019104	-3.08310207097732	0 CD8 effector	TRUE
0.168443788450661	3.12781564028062	1 CD4	TRUE
-2.57657447024017	-2.43193157880508	0 CD8 effector	TRUE
-1.60625674887329	-1.12756332128249	0 CD8 effector	TRUE
-2.08134117289215	-2.31635102002822	0 CD8 effector	TRUE
-5.71355261965424	2.37174252302445	4 T-cells	FALSE
-1.55395057364136	-1.39977558820449	0 CD8 effector	TRUE
-0.809381331640778	5.43946162493028	1 CD4	FALSE
11.5332311137137	2.57259837419785	3 Monocytes CD16-	FALSE
-1.34963038130432	-2.69233616559707	0 CD8 effector	TRUE
-2.39171042605072	-2.43738373487197	0 CD8 effector	TRUE
-2.0437783257547	-2.40656050412856	0 CD8 effector	TRUE
-2.37002148790985	-2.54834016530715	0 CD8 effector	FALSE
-0.94389161034256	-2.84559782712661	0 CD8 effector	TRUE
-3.97540893717438	-4.93576821057998	0 CD8 effector	FALSE
-0.957510914045868	-2.8981588718196	0 CD8 effector	TRUE
-2.406300927836	-2.76163920133315	0 CD8 effector	TRUE
-1.96899881525665	-2.95882471769057	0 CD8 effector	TRUE
0.0626308812317276	3.12338486940659	1 CD4	TRUE
0.0868704958376313	-4.86031779020034	5 NK-cells	FALSE
-2.32474699183136	-2.16709145276748	0 CD8 effector	TRUE
-5.3413583294931	-6.41253432004653	4 T-cells	TRUE
-2.60118475123077	-2.73714526860915	0 CD8 effector	TRUE
-0.612592484194336	3.51850954324998	1 CD4	TRUE
-1.1985110299173	-2.31803234784805	0 CD8 effector	TRUE
1.22933778600067	-3.50835260122024	5 NK-cells	TRUE
-2.19572558565765	-3.08854612081252	0 CD8 effector	TRUE
-2.60578861399323	-2.36528476445876	0 CD8 effector	TRUE
-2.36512341662079	-3.4762895938655	0 CD8 effector	FALSE
-1.27663698359161	-2.68497022359573	0 CD8 effector	TRUE
-1.10313978357941	-2.4704519149562	0 CD8 effector	TRUE
-2.17264380617767	-2.50469907491409	0 CD8 effector	TRUE
1.26739892796844	6.04397765428819	1 CD4	TRUE
-2.37381568117767	-2.2290652629634	0 CD8 effector	TRUE
-2.11134162111908	-1.4157210227748	0 CD8 effector	TRUE
-3.22401013537079	-3.71239956586562	2 CD8 T-LGLL	TRUE
-2.36945381327301	-2.88805803029739	0 CD8 effector	TRUE
-2.46100034876495	-3.14448269574844	0 CD8 effector	TRUE
-1.16362049742371	-2.74315794675552	0 CD8 effector	TRUE
-0.448251034456787	-4.03450735776626	5 NK-cells	TRUE
-4.86101689501434	-6.23556336133682	4 T-cells	FALSE
0.132783596080246	3.23367420465745	1 CD4	TRUE
-2.29657926722199	-3.40296920507156	0 CD8 effector	TRUE
-2.86785497828156	-2.67605980603896	0 CD8 effector	TRUE
-2.170301343638	-2.56374582021438	0 CD8 effector	TRUE
-2.12153997584015	-2.82192095487319	0 CD8 effector	TRUE
-0.640893484789429	3.28301326067246	1 CD4	TRUE
-6.08008923693329	3.34636012346543	4 T-cells	TRUE
-2.45990362330109	-2.6543913718959	0 CD8 effector	TRUE
-1.81939377947479	-2.69648607938491	0 CD8 effector	TRUE
-2.37502637072235	-2.86052664487563	0 CD8 effector	TRUE
0.240013007682266	3.24824777872361	1 CD4	TRUE
-5.13270392580658	-6.06146534650527	4 T-cells	TRUE
-2.51651706858307	-2.46746238439285	0 CD8 effector	TRUE
-1.67941191359192	-2.62189706533157	0 CD8 effector	TRUE
-2.48505892916351	-2.41853173940383	0 CD8 effector	TRUE
0.0424780367431069	6.44899121553697	1 CD4	TRUE
-2.66178693934113	-2.1379381057521	0 CD8 effector	FALSE
-2.08379950686127	-1.7318261501094	0 CD8 effector	TRUE
-2.38104119463593	-2.28666099279128	0 CD8 effector	TRUE
-1.57117381258636	-1.03876467912398	0 CD8 effector	TRUE
-0.00582373454004286	3.20990673334397	1 CD4	TRUE
-1.30279495878845	-2.56165465085708	0 CD8 effector	TRUE
-3.97440257235199	-4.86358841626846	0 CD8 effector	FALSE
-0.889512623983917	2.14580587179459	1 CD4	TRUE
-1.88040664358765	-2.93342384069167	0 CD8 effector	FALSE
-0.977722670275269	-3.06401213376723	0 CD8 effector	TRUE
0.256205622714462	-2.12672313420974	0 CD8 effector	FALSE
0.773196790975037	3.06095138819016	1 CD4	TRUE
-0.822003926474152	-3.30202444761001	0 CD8 effector	FALSE
0.349840406936111	-4.48290070264541	0 CD8 effector	TRUE
-0.442766989904938	-1.14013787477218	0 CD8 effector	TRUE
0.0476095496234322	-1.01723941533767	0 CD8 effector	TRUE
-3.23250188990265	-3.50052746503555	0 CD8 effector	TRUE
-1.1177084700647	-2.52666553228103	0 CD8 effector	TRUE
-2.07630362673431	-2.91302927701675	0 CD8 effector	TRUE
1.10290071801514	-1.4660653707286	0 CD8 effector	TRUE
-2.71431603594452	-2.69876917569839	0 CD8 effector	FALSE
-0.814123357969818	-2.67680343358718	0 CD8 effector	TRUE
-1.27812793417603	-2.55165418355666	0 CD8 effector	TRUE
-1.78267421885162	-2.9668365356227	0 CD8 effector	TRUE
-1.2616430775705	-1.8628497955104	0 CD8 effector	TRUE
-0.774872388083038	-2.90796526639663	0 CD8 effector	TRUE
1.0612500651297	3.74956194193162	1 CD4	FALSE
-1.42992963953644	-2.66263374059402	0 CD8 effector	TRUE
-0.229353825885353	-3.93180140226089	5 NK-cells	TRUE
-0.287394176560936	-4.8687673446437	5 NK-cells	FALSE
-2.61394372149139	-2.21557172506057	0 CD8 effector	TRUE
-1.278042699534	4.13659945757188	1 CD4	TRUE
-4.07725682421356	-5.01572140424453	0 CD8 effector	FALSE
-3.27823009653717	-3.48273690908157	0 CD8 effector	FALSE
-0.0205857151630497	6.30420247347154	1 CD4	TRUE
0.434630785745087	3.71956721575059	1 CD4	TRUE
-4.15248599215179	-5.14110668866836	0 CD8 effector	FALSE
-5.13118567629486	-6.64035090177261	4 T-cells	FALSE
-2.73846068545013	-2.43862851827346	0 CD8 effector	FALSE
-0.867211248117981	-3.25894316404067	0 CD8 effector	TRUE
0.124379654091301	3.20789042742051	1 CD4	TRUE
-1.12888422175079	-2.53835734098159	0 CD8 effector	TRUE
-3.97455396814972	-4.87748631208144	0 CD8 effector	FALSE
0.795419727128449	5.66475812227525	1 CD4	FALSE
-2.13980832262665	-3.47866281240188	0 CD8 effector	TRUE
-1.52184322043091	-2.04195507734023	0 CD8 effector	TRUE
-2.72397604151398	-2.52369149892532	0 CD8 effector	TRUE
-2.59986820383698	-2.87902411191665	0 CD8 effector	TRUE
-1.52465810938507	0.490726372907532	1 CD4	TRUE
-0.427757467466888	-3.91857060163223	5 NK-cells	TRUE
-2.90336194201141	-2.70195111005508	0 CD8 effector	TRUE
-2.58277216120392	-2.7035697337886	0 CD8 effector	TRUE
-1.35997440977722	-2.61082514493667	0 CD8 effector	TRUE
-2.48608031435638	-3.22510846822463	0 CD8 effector	TRUE
-1.61639716787964	-2.69082149236404	0 CD8 effector	TRUE
0.401830379527512	3.16347948343552	1 CD4	TRUE
0.740047608178558	1.45487717420853	10 CD8	TRUE
-2.39373555346161	-3.07445296018325	0 CD8 effector	FALSE
-2.34007468386322	-2.59064730375014	0 CD8 effector	TRUE
-1.35525539084106	-2.24379118650161	0 CD8 effector	TRUE
-1.08512487574249	-3.06451948850356	0 CD8 effector	FALSE
-0.954749669272003	-2.91001805036269	0 CD8 effector	TRUE
-0.207621823388634	-4.56010588376724	5 NK-cells	FALSE
-2.78744473620087	-2.34517248838149	0 CD8 effector	TRUE
-3.05608668490082	-3.56777175634109	0 CD8 effector	TRUE
-1.58221521540314	3.95684758455552	1 CD4	TRUE
0.937560175221863	3.02637449533738	1 CD4	FALSE
12.117816303533	1.56496301920213	3 Monocytes CD16-	FALSE
-1.46027448340088	-1.51026459901534	0 CD8 effector	TRUE
11.9046948893485	1.40822348625459	3 Monocytes CD16-	FALSE
0.0806143625196839	3.17138210565842	1 CD4	TRUE
-1.94937637015015	-2.99726661412917	0 CD8 effector	TRUE
-1.32457747622162	-2.92694457738601	0 CD8 effector	TRUE
-2.30520429773956	-2.88289269178115	0 CD8 effector	TRUE
-0.513297404486237	3.66561046869553	1 CD4	TRUE
-1.43890645666748	-2.55683978765212	0 CD8 effector	TRUE
-1.29839279814392	-1.65678509443008	0 CD8 effector	TRUE
-4.78977933092743	-2.7022941943904	2 CD8 T-LGLL	TRUE
1.37674221829742	6.10847083360947	1 CD4	FALSE
-4.20473971529633	-5.03856762616836	0 CD8 effector	FALSE
-1.82065048380524	-2.85141786306106	0 CD8 effector	TRUE
0.109586600821915	3.08710948259629	1 CD4	TRUE
-1.24386956854492	-2.58427556722366	0 CD8 effector	TRUE
-2.67736926241547	-2.38362129895889	0 CD8 effector	TRUE
-2.28403392000824	-1.75372680394851	0 CD8 effector	TRUE
-3.39217343493134	-3.87114008634292	0 CD8 effector	TRUE
0.448026452821198	-4.36308106153213	5 NK-cells	FALSE
-2.51543154879242	-2.10302432744704	0 CD8 effector	TRUE
-2.22092571421295	-2.00575169294082	0 CD8 effector	TRUE
-4.04675712748199	-4.8387380477687	0 CD8 effector	TRUE
-2.13177457018524	-2.9788759586116	0 CD8 effector	TRUE
-1.37674119635254	-3.07842978208266	0 CD8 effector	TRUE
-2.85519352121979	-2.35703572004043	0 CD8 effector	FALSE
-1.08483507795959	-2.41462572782241	0 CD8 effector	TRUE
-1.94405129118591	-2.36785706250869	0 CD8 effector	TRUE
0.370692138236465	3.67211858064927	1 CD4	TRUE
-2.13403430147797	-1.9119962093135	0 CD8 effector	TRUE
-3.0586561219278	-2.70738157003127	0 CD8 effector	TRUE
-5.70886435671478	2.72394124300279	4 T-cells	TRUE
-2.20416035814911	-2.81459578244888	0 CD8 effector	TRUE
-2.26317014856964	-2.67419894902908	0 CD8 effector	TRUE
-3.9239167229715	-4.5195093986293	0 CD8 effector	TRUE
-2.34924450083405	-2.45727261274062	0 CD8 effector	TRUE
-0.971701409060059	-2.81056174009048	0 CD8 effector	TRUE
-0.661824430662689	-3.65413483350478	0 CD8 effector	TRUE
0.97518775300354	3.45458833009995	1 CD4	TRUE
0.0353901727613831	3.22137657434739	1 CD4	TRUE
-2.60304131670624	-2.38551195829116	0 CD8 effector	TRUE
-0.533257986742554	2.22497895986832	1 CD4	TRUE
-1.42397072477966	-2.09180339544021	0 CD8 effector	TRUE
-0.640282835203705	-1.38292022912704	0 CD8 effector	TRUE
-0.960997070509491	-2.83943351476394	0 CD8 effector	TRUE
0.882656489175263	3.38131395609177	1 CD4	TRUE
-1.10531618757874	-2.46681627004348	0 CD8 effector	TRUE
-0.795865978437958	-3.04123862951003	0 CD8 effector	TRUE
0.84978709058136	3.02696362764634	1 CD4	FALSE
0.754534278672638	6.2378434303502	1 CD4	TRUE
-2.6931878583017	-2.9311190482875	0 CD8 effector	TRUE
-0.957086946207581	-2.69817098348342	0 CD8 effector	TRUE
-1.23138168020874	-0.812027299096214	0 CD8 effector	TRUE
-2.78759541674286	-2.48592480390273	0 CD8 effector	TRUE
-1.15875246687561	-3.02200468747817	0 CD8 effector	TRUE
-0.331312860685883	-1.82934459417068	0 CD8 effector	TRUE
-2.79515137835175	-3.38611229627334	0 CD8 effector	TRUE
-2.32769479914337	-3.29969748227798	0 CD8 effector	TRUE
-4.95013537569672	-2.84013756482803	2 CD8 T-LGLL	FALSE
-0.765601362425385	-3.07146033017837	0 CD8 effector	TRUE
-2.29043092890411	-1.98912438123428	0 CD8 effector	TRUE
-4.0075599209848	-4.3086129066249	0 CD8 effector	FALSE
-2.3509379880014	-2.48143991201125	0 CD8 effector	TRUE
-1.0689682023111	-2.99395045011245	0 CD8 effector	TRUE
-2.66279282732636	-2.59219654767715	0 CD8 effector	FALSE
-2.66933193369537	-1.06231900422774	0 CD8 effector	TRUE
-2.11288299723297	-2.9159925815364	0 CD8 effector	TRUE
-1.8502135531488	-2.75826963155471	0 CD8 effector	TRUE
-2.29094710512787	-2.39248188703262	0 CD8 effector	TRUE
-0.436929430204926	-2.40717943875991	1 CD4	TRUE
-5.02994170351654	-6.4772296783229	4 T-cells	FALSE
-0.634551550585327	-3.57194050519668	0 CD8 effector	TRUE
-0.120689354229269	-5.08097275464736	5 NK-cells	FALSE
-1.60293295546204	-1.47049304216109	0 CD8 effector	TRUE
-1.23110547228485	-2.91810973851882	0 CD8 effector	TRUE
12.0217059595999	1.36920890838899	3 Monocytes CD16-	FALSE
-2.33974685831696	-2.58960016935073	0 CD8 effector	TRUE
0.81069663600296	3.10344902307786	1 CD4	FALSE
-1.90638997717529	-3.43772276609145	0 CD8 effector	FALSE
-0.391890551287231	4.15052000314988	1 CD4	TRUE
-2.48565640612274	-2.50428494184219	0 CD8 effector	TRUE
0.825108621877136	3.01965824396409	1 CD4	FALSE
-0.39095341725975	3.85077015192307	1 CD4	TRUE
-1.39084663553864	-3.11204656331741	0 CD8 effector	TRUE
-1.25226369066864	-2.69728406636916	0 CD8 effector	TRUE
-1.0825932280603	-3.48188289373122	0 CD8 effector	FALSE
-2.54803838892609	-2.38478668897353	0 CD8 effector	TRUE
-2.03118636770874	-2.49721487729751	0 CD8 effector	TRUE
-1.41529908342987	-2.62698897092544	0 CD8 effector	TRUE
-2.40234317942291	-2.08254250257217	0 CD8 effector	FALSE
-1.77806654139191	-1.94750484197341	0 CD8 effector	TRUE
-2.03108706637054	-1.85262807576858	0 CD8 effector	TRUE
-0.226726497847137	-4.76876076429092	5 NK-cells	FALSE
-2.19347133799225	-2.5897932883998	0 CD8 effector	TRUE
-5.05147090120941	-6.54075678556167	4 T-cells	FALSE
-2.47320141955048	-3.07848509519302	0 CD8 effector	TRUE
1.19645473794312	6.15711537630357	1 CD4	TRUE
0.15421621934742	6.32875577242173	1 CD4	FALSE
-1.82962050600678	-3.51610954969131	0 CD8 effector	TRUE
-1.96677389307648	-2.72904499738418	0 CD8 effector	TRUE
-0.897737945753632	-2.75609358518325	0 CD8 effector	TRUE
-2.48323335810333	-2.8118711349269	0 CD8 effector	TRUE
-1.5209009902063	-1.50211890905105	0 CD8 effector	TRUE
-2.20528521700531	-2.28125175206863	0 CD8 effector	TRUE
-1.97491886778503	-2.57522042958938	0 CD8 effector	TRUE
-2.02651372118622	-3.11374577253066	0 CD8 effector	TRUE
-0.0568464615824795	3.08205047876634	1 CD4	TRUE
11.8030932887015	2.77899113924302	3 Monocytes CD16-	FALSE
1.04996857480377	-4.66099842755996	5 NK-cells	FALSE
-2.37311711474091	-1.98278840749465	0 CD8 effector	TRUE
-0.376674260336456	0.471141664991749	1 CD4	TRUE
-1.38590529127747	-2.32379373281203	0 CD8 effector	TRUE
-2.9287835614267	-2.79259976117812	0 CD8 effector	TRUE
-0.571992214161453	-3.56556018560134	0 CD8 effector	FALSE
-0.490118648249207	3.05209437639512	1 CD4	TRUE
-2.47719278498322	-2.35018142430984	0 CD8 effector	TRUE
-3.05958237810761	-2.81628140180312	0 CD8 effector	TRUE
-2.14194097681671	-2.72167929380141	0 CD8 effector	TRUE
-1.61927118464142	-2.63288649289809	0 CD8 effector	TRUE
-1.61163010759979	-2.80326946943008	0 CD8 effector	FALSE
-2.1666654603067	-2.56510409085952	0 CD8 effector	TRUE
-4.01816859408051	-4.78053435056411	0 CD8 effector	FALSE
-1.64080157442719	-2.82721337049209	0 CD8 effector	TRUE
-1.31517508192688	-2.87882217138015	0 CD8 effector	TRUE
-1.31205656691223	-2.24657138555251	0 CD8 effector	TRUE
-1.14670219584137	-2.55070360868179	0 CD8 effector	TRUE
-1.94928887053162	-2.01494320600234	0 CD8 effector	TRUE
1.32878801659912	6.10500041277207	1 CD4	TRUE
-2.12154545946747	-2.83782228200637	0 CD8 effector	TRUE
-0.164645317334232	2.87136498720445	1 CD4	TRUE
-2.04268291159302	-2.63450058667861	0 CD8 effector	TRUE
-1.69648792906433	-2.81528195111953	0 CD8 effector	TRUE
-1.27692105932861	1.63254705698289	2 CD8 T-LGLL	TRUE
-3.85981455011993	-4.67689045636855	0 CD8 effector	FALSE
11.6378491862235	1.20475552112855	3 Monocytes CD16-	FALSE
-0.27170943780571	4.7709302070836	1 CD4	TRUE
-0.804084624487457	-1.58097943036758	0 CD8 effector	TRUE
-3.01150741739899	-2.60165389745437	2 CD8 T-LGLL	TRUE
-1.777319337565	-2.4643438693782	0 CD8 effector	TRUE
-0.641137923437653	4.89343873293198	1 CD4	TRUE
-0.0909245566907501	-4.77552422254287	5 NK-cells	FALSE
-0.166769187289772	6.11845055849351	1 CD4	FALSE
-1.93227353258759	-2.97245939939223	0 CD8 effector	TRUE
-1.12193265123993	-3.00613530843459	0 CD8 effector	TRUE
-1.47101345225006	-1.92570599286758	0 CD8 effector	TRUE
-2.85205283327728	-2.48094376294814	0 CD8 effector	TRUE
-4.04215445681244	-4.95570620267593	0 CD8 effector	FALSE
-1.61256447001129	-3.43149884908401	0 CD8 effector	FALSE
-5.15531220598846	-6.09442003934585	4 T-cells	FALSE
-1.06481369896561	-3.06297954290115	0 CD8 effector	TRUE
-2.31875362558991	-2.44177826612197	0 CD8 effector	TRUE
-1.19457652731567	-2.37105163305007	0 CD8 effector	TRUE
-2.02350177927643	-2.4358900424739	0 CD8 effector	TRUE
-2.47612252398163	-0.966896259476768	0 CD8 effector	TRUE
1.42084417180389	6.00514451296128	1 CD4	FALSE
-0.0816475277277803	2.95111194879807	1 CD4	TRUE
-4.36040368242889	-5.44160279004775	0 CD8 effector	FALSE
0.351666067403259	-4.36001738279067	5 NK-cells	FALSE
-0.694870020586548	-3.12025817601882	0 CD8 effector	TRUE
0.344839696448746	-4.41823824613296	5 NK-cells	FALSE
-2.17169299288422	-1.82231506078445	0 CD8 effector	FALSE
-1.43899705572754	-1.56729527681075	0 CD8 effector	TRUE
-1.15478947325378	-2.42555841176711	0 CD8 effector	TRUE
2.04575118855804	-13.2422200080653	9 Other	FALSE
0.816431854527893	3.10620967180528	1 CD4	TRUE
-5.18002619906097	-6.37207611768447	4 T-cells	FALSE
0.776104782384338	1.3977725866536	10 CD8	FALSE
-1.1486618773523	-1.83722099034988	0 CD8 effector	TRUE
-1.6625253216806	-1.3225460883876	0 CD8 effector	TRUE
-2.13184991045624	-2.24015721051894	0 CD8 effector	TRUE
-5.12302889986664	-6.16196688382827	4 T-cells	FALSE
1.30716786221832	6.04484931261338	1 CD4	FALSE
0.0468009232100869	3.09838644296922	1 CD4	TRUE
0.0366067706164742	3.26171914369859	1 CD4	FALSE
-2.40448060198456	-1.94848450391494	0 CD8 effector	TRUE
-3.41091146631866	-4.27839955060683	0 CD8 effector	TRUE
-1.89854695959717	-2.72504790990554	0 CD8 effector	TRUE
-1.40579857988983	-1.69967468946181	0 CD8 effector	FALSE
-1.76393034620911	-1.85244449346267	0 CD8 effector	TRUE
-1.01664182110458	-2.73975785939895	0 CD8 effector	FALSE
0.399646167319717	-4.53908070295058	5 NK-cells	FALSE
-5.80689873858124	3.6736492279271	4 T-cells	TRUE
-2.03833022280365	-1.69252260892593	0 CD8 effector	TRUE
-0.253912802177963	-4.95586355893813	5 NK-cells	FALSE
-2.60694923563629	-2.80035122602187	0 CD8 effector	TRUE
0.519531582158508	-2.3812082645198	0 CD8 effector	FALSE
0.0193137495335961	-4.54944905011855	5 NK-cells	FALSE
-4.97582354708344	-6.24276026456557	4 T-cells	FALSE
-0.81232890053421	3.76405040056504	1 CD4	TRUE
-1.30902757807404	-1.74665340154372	0 CD8 effector	TRUE
-3.57656898661285	-5.7012925979396	2 CD8 T-LGLL	TRUE
0.316468153756561	3.16004816324509	1 CD4	TRUE
-2.065285469729	-2.47586878507339	0 CD8 effector	TRUE
-2.68569197817474	-2.1138001319667	0 CD8 effector	TRUE
-0.265498380500374	-4.99142130582534	5 NK-cells	FALSE
-1.93130126162201	-2.41496952741348	0 CD8 effector	TRUE
-0.925231482225952	-2.85451325147353	0 CD8 effector	TRUE
-5.23354449434906	-6.19122990339004	4 T-cells	TRUE
-2.11785020990997	-2.68523558347427	0 CD8 effector	TRUE
-5.13009562655121	-6.59392460553848	4 T-cells	FALSE
-1.42846908732086	-2.45675476758681	0 CD8 effector	TRUE
-0.700827564436493	-3.38201364248	0 CD8 effector	TRUE
-2.42391386194855	-2.06757863729201	0 CD8 effector	TRUE
12.1036132319388	1.36676279337205	3 Monocytes CD16-	FALSE
-1.58150305910736	-2.54676922528945	0 CD8 effector	TRUE
0.251082335275116	3.21899453432359	1 CD4	TRUE
-0.0197624520841217	3.28206316263474	1 CD4	FALSE
-2.7079948441568	-2.63003619878494	0 CD8 effector	FALSE
-0.929414238173065	-2.75993260114394	0 CD8 effector	TRUE
-1.9456725375238	-1.63536413877212	0 CD8 effector	TRUE
-2.49606981440216	-2.24524983136855	0 CD8 effector	TRUE
0.141992170971336	3.29967609674729	1 CD4	FALSE
-1.69176426096588	-1.87770279615127	0 CD8 effector	TRUE
-0.379114623505173	3.65727392465867	1 CD4	TRUE
-1.07930329008728	-1.92610510556899	0 CD8 effector	TRUE
0.312675510209503	6.31691161424912	1 CD4	TRUE
-2.16433992548615	-2.30815681188308	0 CD8 effector	TRUE
-1.09086373015076	-2.77004989354812	0 CD8 effector	TRUE
-2.31805935068756	-2.71595319478713	0 CD8 effector	FALSE
-1.91900541945129	-2.24176653592788	0 CD8 effector	TRUE
-0.0174439282599067	-4.56231745450698	5 NK-cells	FALSE
11.8788865549979	1.51731554300584	3 Monocytes CD16-	FALSE
11.6391881449637	2.14794663221635	3 Monocytes CD16-	FALSE
-2.03156318827301	-2.50742109983169	0 CD8 effector	FALSE
-3.92335834665924	-3.97437628476821	0 CD8 effector	FALSE
-1.08091833754211	3.66220871240891	1 CD4	TRUE
-0.108103919166622	6.4205187919835	1 CD4	TRUE
-2.1841055409494	-2.78463824956619	0 CD8 effector	TRUE
2.31650981740326	-13.2327061530849	9 Other	FALSE
-2.52459516688019	-2.1873286601802	0 CD8 effector	TRUE
-2.50305595560699	-2.14988287656509	0 CD8 effector	FALSE
-5.58263793154388	2.25944463045396	4 T-cells	TRUE
-2.55010261698395	-2.81975468366348	0 CD8 effector	TRUE
-1.55637397928864	-2.61691292493545	0 CD8 effector	TRUE
-2.11844983263641	-2.53302558629714	0 CD8 effector	TRUE
-2.02491393252045	-2.66788252561294	0 CD8 effector	TRUE
-3.91486253901154	-4.69978722303115	0 CD8 effector	FALSE
-2.16180935068756	-2.6813050147792	0 CD8 effector	TRUE
0.195705358546677	-4.41326578824722	5 NK-cells	FALSE
-2.40527882738739	-2.26812108724319	0 CD8 effector	TRUE
-2.60683455629974	-2.33082445829116	0 CD8 effector	TRUE
0.106183831256332	6.33895722658433	1 CD4	TRUE
-0.485426242786942	4.20972172052659	1 CD4	TRUE
-1.66418650313049	-2.2473541137477	0 CD8 effector	TRUE
-1.23686745329529	-2.8296090003749	0 CD8 effector	TRUE
-2.51356401606232	-1.37332721917831	0 CD8 effector	TRUE
-2.18150463266998	-2.66974195211135	0 CD8 effector	TRUE
-0.229073132711945	3.34489671022691	1 CD4	TRUE
-1.87099650068909	-2.67734440534316	0 CD8 effector	FALSE
-1.30979659720093	-2.38545187680923	0 CD8 effector	TRUE
-2.51209297342926	-2.66788133352004	0 CD8 effector	FALSE
-1.90398218794495	-2.83789356916152	0 CD8 effector	TRUE
-2.61955752535492	-2.5651465293666	0 CD8 effector	TRUE
-2.23521032496124	-2.39694889753066	0 CD8 effector	TRUE
-2.184545900065	-2.96493180959426	0 CD8 effector	FALSE
-1.06379743977219	-2.7787364360591	0 CD8 effector	TRUE
1.26342413262695	5.99734441072739	1 CD4	TRUE
-1.48450472517639	-2.83207186429702	0 CD8 effector	TRUE
-2.41368093653351	-2.46725257604324	0 CD8 effector	TRUE
0.123601023715439	-2.05964573590957	0 CD8 effector	FALSE
-2.24191131754547	-2.93285473554336	0 CD8 effector	TRUE
-2.03691115542084	-2.5056925651332	0 CD8 effector	TRUE
-0.314134414631424	3.60608807832993	1 CD4	TRUE
0.33191913799614	-4.74488934247695	5 NK-cells	FALSE
-1.70531978769928	-2.75471481054031	0 CD8 effector	FALSE
-0.16083452417284	-4.96282871930801	5 NK-cells	FALSE
1.03637776212067	3.60120359689988	1 CD4	FALSE
0.293399874728622	3.29497138292588	1 CD4	TRUE
-1.49956765337616	3.77249637872971	1 CD4	TRUE
-0.87185415192276	-2.96609743802749	0 CD8 effector	TRUE
-4.05395784540802	-4.51328572004043	0 CD8 effector	TRUE
-1.98569014235168	-2.53582962720596	0 CD8 effector	TRUE
-2.16311016245514	-2.33335622518264	0 CD8 effector	TRUE
1.03335890607208	3.45868746073045	1 CD4	TRUE
-2.69278898401886	-3.35117801397048	0 CD8 effector	FALSE
-2.1551794068399	-2.80113323896133	0 CD8 effector	TRUE
-0.0994296701136207	5.5727199676732	1 CD4	FALSE
-4.16478791399628	-5.17635639875137	0 CD8 effector	FALSE
0.160695452850761	3.24330822260178	1 CD4	FALSE
-2.30046096010834	-2.93432124822341	0 CD8 effector	TRUE
-1.98488989039093	-2.55991681783401	0 CD8 effector	TRUE
0.365761343997421	-4.39023359983169	5 NK-cells	FALSE
7.14310154752106	8.03992835314073	6 B-cells	FALSE
-2.7988266007486	-2.40593417852126	0 CD8 effector	TRUE
-2.11823072596222	-2.45549639432632	0 CD8 effector	FALSE
-1.32975306673676	-2.70337375371658	0 CD8 effector	TRUE
-0.0937211228045797	-4.88590248792373	5 NK-cells	TRUE
-1.8324598328653	-2.70225223272048	0 CD8 effector	TRUE
-3.69217314882904	-4.558926665475	0 CD8 effector	FALSE
-2.28641119166046	-3.53820332257949	0 CD8 effector	TRUE
-2.37466707392365	-3.04277499883376	0 CD8 effector	TRUE
-0.459345694023666	0.320643364200963	1 CD4	TRUE
-1.93241264982849	-3.49118360250198	0 CD8 effector	TRUE
0.668198202413025	-4.62910517423354	5 NK-cells	TRUE
-2.61443510218292	-1.18188997476302	0 CD8 effector	FALSE
-1.31766119166046	-3.05266126363479	0 CD8 effector	TRUE
-0.340890641647873	-5.05076464383804	5 NK-cells	FALSE
-0.989932622152863	-2.61527260511123	0 CD8 effector	TRUE
-0.946724917131958	-1.52438803880416	0 CD8 effector	TRUE
-1.42764928503662	-1.58394476144515	0 CD8 effector	TRUE
-1.77490582628876	3.93663159639634	1 CD4	TRUE
-5.1706401364389	-6.11879786222182	4 T-cells	TRUE
-0.341751988369522	-4.15623387067519	5 NK-cells	FALSE
-3.79318895502716	-4.46151503293716	0 CD8 effector	TRUE
-1.35419585867554	-2.42758330075942	0 CD8 effector	TRUE
0.295115832847061	-3.90905531614028	1 CD4	TRUE
-0.21776759191185	-4.90881069867812	5 NK-cells	FALSE
-2.38480606241852	-3.06893881528579	0 CD8 effector	TRUE
-1.31448390646606	-1.71783241002761	0 CD8 effector	TRUE
-5.95052256746918	4.32433072359361	4 T-cells	FALSE
-2.65229096575409	-2.04842814176284	0 CD8 effector	TRUE
-2.27988734408051	-2.27610262601577	0 CD8 effector	TRUE
-1.23954012556702	-2.44582947461806	0 CD8 effector	TRUE
-1.80688634081512	-1.14150460927688	0 CD8 effector	TRUE
-2.42124309702545	-3.0172961589595	0 CD8 effector	FALSE
0.744511996072235	1.27996490032472	10 CD8	TRUE
-2.44246306582123	-3.34892543523513	0 CD8 effector	TRUE
-4.91486468477875	-5.99722584455215	4 T-cells	TRUE
-2.38843193216949	-1.91614946096145	0 CD8 effector	TRUE
10.9685653193411	0.979493832896126	3 Monocytes CD16-	FALSE
-2.43696060343414	-2.97850712506973	0 CD8 effector	TRUE
-2.1442057148996	-2.80604299276077	0 CD8 effector	TRUE
-2.07742037935883	-2.80625828473769	0 CD8 effector	TRUE
-3.45745124979645	-3.21776374547683	2 CD8 T-LGLL	TRUE
-4.47663607760101	-5.31609495847427	4 T-cells	FALSE
11.9277671320853	1.42631331712998	3 Monocytes CD16-	FALSE
-2.79446020289093	-2.99742802350723	0 CD8 effector	TRUE
-1.34450760050446	-1.64954432218276	0 CD8 effector	TRUE
-2.4444872395578	-4.15498503415786	0 CD8 effector	TRUE
0.793443833154144	3.82999745638169	1 CD4	TRUE
-1.36765172644287	-3.0722311374446	0 CD8 effector	TRUE
0.147050936382713	-4.33462294309341	5 NK-cells	TRUE
-2.03195741339355	-1.7308131095668	0 CD8 effector	TRUE
-1.63309278650909	-2.44109829633437	0 CD8 effector	TRUE
-5.19352402849823	-6.12779768674575	4 T-cells	TRUE
-4.6685501591745	-6.03169878690444	4 T-cells	FALSE
-5.05400624437958	-6.11730488507949	4 T-cells	TRUE
0.455238436025086	3.04681292803086	1 CD4	TRUE
-1.86237254305511	-2.81626757352554	0 CD8 effector	TRUE
-2.42787161036163	-2.50605233876907	0 CD8 effector	TRUE
-1.58289685412079	-3.0403834220668	0 CD8 effector	TRUE
-1.1788919226709	-2.78630670278274	0 CD8 effector	TRUE
-0.94107463522583	-2.78082188337051	0 CD8 effector	TRUE
-1.9049124972406	-1.65513070790969	0 CD8 effector	TRUE
-0.279111768442688	-4.94778212278091	5 NK-cells	FALSE
-0.666400994497833	-1.58315118520461	0 CD8 effector	TRUE
-1.31223657293945	-1.97521003453933	0 CD8 effector	TRUE
-1.35131755037933	-2.17848428456985	0 CD8 effector	TRUE
-2.34061017199188	-2.63267453878127	0 CD8 effector	TRUE
0.748817358773651	1.46138588220872	10 CD8	TRUE
-2.89505567713409	-2.54981192319595	0 CD8 effector	TRUE
11.9689572794852	1.39042995006837	3 Monocytes CD16-	FALSE
0.851700340074005	-3.21056946485244	0 CD8 effector	TRUE
-3.75512805147797	-4.42981680600845	0 CD8 effector	FALSE
-1.34413650198608	-1.77466543882095	0 CD8 effector	TRUE
-1.84384002848297	-2.8361757632991	0 CD8 effector	TRUE
-0.436728949982223	3.1154331329564	1 CD4	TRUE
-2.2693175332132	-3.06628569333755	0 CD8 effector	TRUE
-2.59321632548004	-2.29543408124648	0 CD8 effector	TRUE
-1.44250431223541	-2.83612259595596	0 CD8 effector	TRUE
-0.0681872534076845	2.64956990511216	1 CD4	TRUE
-2.1882411496225	-3.00762804715835	0 CD8 effector	TRUE
11.2209352000174	0.587091645906342	3 Monocytes CD16-	FALSE
-4.01011719866425	-4.95474299161636	0 CD8 effector	FALSE
-0.0963648402574634	3.1237122181157	1 CD4	TRUE
-0.49493497176796	4.41931144029893	1 CD4	FALSE
0.341754023593369	-4.36687763898574	5 NK-cells	FALSE
-1.67686309977203	-2.62620600431167	0 CD8 effector	TRUE
-0.148251283306179	3.14938322336472	1 CD4	TRUE
-1.11352029009491	-2.56220134465896	0 CD8 effector	TRUE
-1.43074634237915	-2.98282965390884	0 CD8 effector	TRUE
0.990502451222839	3.47153202326096	1 CD4	FALSE
-1.2508552329126	-2.18696054189407	0 CD8 effector	TRUE
-0.836487139898834	-2.90312107770644	0 CD8 effector	TRUE
-0.0767574178497469	2.99959341318406	1 CD4	TRUE
-0.232002745706139	-4.22614105909072	5 NK-cells	FALSE
-1.69310941858917	-1.40006920068465	0 CD8 effector	TRUE
-2.5790361420694	-2.26943548886977	0 CD8 effector	TRUE
-0.253843228656349	-4.42882784574233	5 NK-cells	FALSE
1.17021498517365	-4.60183628766738	5 NK-cells	FALSE
-0.579510952669678	3.73334661752976	1 CD4	TRUE
-1.64947881861359	-2.73728378980361	0 CD8 effector	TRUE
-2.05962112112671	-1.60681041448318	0 CD8 effector	FALSE
-1.70715954466492	-2.44516190259658	0 CD8 effector	TRUE
-0.583653594690857	-0.18277575938903	1 CD4	TRUE
-2.60190715952545	-2.25709613530837	0 CD8 effector	TRUE
0.192094479363861	-4.42406805722915	0 CD8 effector	FALSE
-0.0164261640492058	3.95484629900254	1 CD4	TRUE
-2.19840159578949	-2.0485814449092	0 CD8 effector	TRUE
-1.92015614672333	-2.36695250241958	0 CD8 effector	TRUE
-2.59977307482391	-2.38061364858352	0 CD8 effector	TRUE
-2.28540959520966	-3.00305064885818	2 CD8 T-LGLL	TRUE
-2.51315179033905	-2.63783367841445	0 CD8 effector	TRUE
-2.17692198916107	-2.07326658933364	0 CD8 effector	TRUE
-1.35163226290375	-2.25646003453933	0 CD8 effector	TRUE
-1.27622618837982	-3.04536946981155	0 CD8 effector	TRUE
-1.88160720034271	-2.66985496251785	0 CD8 effector	TRUE
-2.25436320467621	-2.68787273137771	0 CD8 effector	TRUE
-2.69758405848175	-3.16774090497695	0 CD8 effector	FALSE
-0.961138869959412	-2.72794183461868	0 CD8 effector	TRUE
-2.48189249201447	-2.46355923383437	0 CD8 effector	FALSE
-2.20256652994782	-2.65596040456496	0 CD8 effector	TRUE
-2.30731501742035	-3.05267294614516	0 CD8 effector	TRUE
-4.60037007494598	-5.85274752347671	4 T-cells	FALSE
0.0627753628906632	3.24888983995713	1 CD4	TRUE
-1.54273286028534	-2.60834583013259	0 CD8 effector	TRUE
-1.11072030230194	-1.811203801324	0 CD8 effector	TRUE
7.30354866818756	8.57927600176133	6 B-cells	FALSE
-2.5069335953775	-2.5036857959529	0 CD8 effector	TRUE
-1.3588543192926	3.69355503351487	1 CD4	TRUE
0.124912474912109	6.32666674883164	1 CD4	FALSE
-0.236012216049728	2.8488885524968	1 CD4	TRUE
0.708622668546143	-4.49321373670303	5 NK-cells	FALSE
-1.35136404200226	-2.7094643947383	0 CD8 effector	TRUE
0.508877132695618	-4.49572380750381	5 NK-cells	FALSE
-1.42626311941772	-1.76103337972366	0 CD8 effector	TRUE
1.29483911828369	5.94235316545762	1 CD4	TRUE
-0.593076671797333	2.72677675516404	1 CD4	TRUE
-2.39154114885956	-3.7422500488063	0 CD8 effector	FALSE
-2.30881323977142	-2.8946462508937	0 CD8 effector	TRUE
-3.9996892468515	-4.94292648999892	0 CD8 effector	FALSE
0.249860231440964	-4.06400879590713	5 NK-cells	FALSE
-1.41300299330383	-2.33595975606643	0 CD8 effector	TRUE
0.607429598134461	-4.53307684629165	5 NK-cells	FALSE
-0.525950427490768	-2.91544088094436	0 CD8 effector	TRUE
-5.76108899279266	3.68477693826951	4 T-cells	FALSE
-1.46954026384979	-2.53208526342117	0 CD8 effector	TRUE
-2.50920071764618	-4.05869444577895	0 CD8 effector	TRUE
-0.139609414476452	3.3391560676793	1 CD4	TRUE
-5.74856629534393	2.37526420385636	4 T-cells	TRUE
-0.893653358656464	-2.50477894513808	0 CD8 effector	TRUE
1.20459112958282	6.08972159654893	1 CD4	TRUE
-0.2644335286203	2.94675580293931	1 CD4	TRUE
-0.462481315571365	-3.70281323163711	5 NK-cells	FALSE
-1.96879162951141	-2.68889697759353	0 CD8 effector	TRUE
-2.49237432642609	-1.22506602971755	0 CD8 effector	TRUE
0.0294970391806984	3.22599283487595	1 CD4	TRUE
-1.78659858866364	-2.3337593909999	0 CD8 effector	TRUE
-2.33256402178436	-2.22294148175918	0 CD8 effector	TRUE
-0.0552646064642048	-1.95250900953017	0 CD8 effector	TRUE
-1.80762496157318	-2.43416579930984	0 CD8 effector	FALSE
-4.7497326390329	-3.48805817334853	0 CD8 effector	FALSE
-0.788014735418854	-3.61685379712783	0 CD8 effector	TRUE
-1.21036234064728	-1.86609348027908	0 CD8 effector	FALSE
-1.76827731295258	-1.76394423215591	0 CD8 effector	TRUE
0.877789293092194	3.05163422853745	1 CD4	FALSE
-0.757797981936035	-3.10580214231216	0 CD8 effector	TRUE
0.53944728211731	3.29645005495347	1 CD4	TRUE
11.26362833814	2.11184529096879	3 Monocytes CD16-	FALSE
-1.76255669756561	-3.20933302610122	0 CD8 effector	TRUE
-2.39290585680634	-2.57068928449355	0 CD8 effector	TRUE
-2.65213933153778	-2.41783746450149	0 CD8 effector	TRUE
-1.5325992362085	-2.37145527570449	0 CD8 effector	TRUE
-5.14381899996429	-6.28293522565566	4 T-cells	FALSE
0.205451612037125	3.26733604700364	1 CD4	TRUE
-2.32010831995636	-2.35933693616592	0 CD8 effector	TRUE
-1.76793351336151	-2.23000558583938	0 CD8 effector	FALSE
-2.09794178171783	-2.68490704267226	5 NK-cells	TRUE
-3.77648892565399	-3.17922314374648	0 CD8 effector	FALSE
-1.57807066603333	-2.12531670301162	0 CD8 effector	TRUE
-2.85371008082062	-2.5101931926509	0 CD8 effector	FALSE
0.0739385081943894	-5.33113821714126	5 NK-cells	FALSE
-1.75332381888062	-2.4626119968196	0 CD8 effector	TRUE
-2.28338709040314	-2.17021378247939	0 CD8 effector	TRUE
-1.76784768267303	-2.79627307622634	0 CD8 effector	TRUE
-0.197646412390766	-1.54089149205886	0 CD8 effector	TRUE
0.746035610001984	1.44559482366837	10 CD8	FALSE
-2.14094081087738	-2.53177126615249	0 CD8 effector	TRUE
0.0179548083362007	3.21314684183396	1 CD4	TRUE
-2.16569247408539	-2.06673725812637	0 CD8 effector	TRUE
-2.50638547106415	-2.60509046285354	0 CD8 effector	TRUE
0.842197273534241	3.1350545051793	1 CD4	TRUE
-1.73472800417572	-2.93217190473281	0 CD8 effector	TRUE
-2.6100522534433	-2.184738957574	0 CD8 effector	TRUE
-2.43433203859955	-3.07341178624831	0 CD8 effector	FALSE
-2.54416766329437	-2.64246615140639	0 CD8 effector	TRUE
1.30311605767578	-1.85143979757034	0 CD8 effector	TRUE
0.0183326123771096	3.10579196245469	1 CD4	TRUE
-1.8366112963739	-2.26507290570937	0 CD8 effector	TRUE
-1.8107905642572	-2.09664424627029	0 CD8 effector	FALSE
-1.59221842451721	-2.48852499692641	0 CD8 effector	TRUE
-2.46350207491547	-2.69902714460098	0 CD8 effector	TRUE
-2.22598328753143	-2.33545931546889	0 CD8 effector	TRUE
-1.70284369154602	-2.33548959462844	0 CD8 effector	FALSE
0.166303996604385	3.12277976305283	1 CD4	FALSE
-5.19602456255585	-6.1487589713832	4 T-cells	FALSE
-1.12544253035217	3.71608344347276	1 CD4	TRUE
-2.57416596575409	-1.50457235543929	0 CD8 effector	FALSE
0.339255933326187	-5.0248518821498	5 NK-cells	FALSE
-2.55602636500031	-1.11056789128982	0 CD8 effector	TRUE
-1.27543869181305	-2.48408778875076	0 CD8 effector	TRUE
-1.62777569456726	-2.67113956182204	0 CD8 effector	TRUE
0.846166466039124	3.07911173136033	1 CD4	TRUE
-3.8791533963266	-4.8555780288478	0 CD8 effector	TRUE
0.0356412722286606	3.1872092846135	1 CD4	TRUE
-0.0363654823484993	3.32409731180467	1 CD4	TRUE
-1.90619232817322	-0.911882483651268	0 CD8 effector	TRUE
-0.905245985228119	-2.743172967126	0 CD8 effector	TRUE
0.492100213330689	3.06994596750535	1 CD4	FALSE
0.354700122636261	6.36422816545762	1 CD4	TRUE
-1.67958655520111	-2.76435908048354	0 CD8 effector	TRUE
-2.2798348919931	-2.55445178716384	0 CD8 effector	TRUE
0.975002740186157	2.96774903566636	1 CD4	FALSE
-2.63098921938568	-2.6642561790248	0 CD8 effector	TRUE
-5.90084567232758	2.02834407121934	4 T-cells	FALSE
0.732959483426514	1.4725412491063	10 CD8	TRUE
7.46552309827179	8.31612197191514	6 B-cells	FALSE
-2.63486042185455	-2.48718675344192	0 CD8 effector	TRUE
0.00351532981962206	3.09492245943345	1 CD4	FALSE
-0.355756963926849	-4.96979149549209	5 NK-cells	FALSE
-0.218406240779457	0.36633981273569	1 CD4	TRUE
-1.25604393644959	-2.7824738857051	0 CD8 effector	TRUE
-2.33486547632843	-2.62294300763808	0 CD8 effector	TRUE
-2.88626208468109	-2.40021117894851	0 CD8 effector	FALSE
-2.38787903948456	-2.40585716932021	0 CD8 effector	TRUE
-1.63116839094788	-2.72965606420242	0 CD8 effector	TRUE
-2.00493898554474	-2.53957399099075	0 CD8 effector	TRUE
-0.133534296739397	0.35225854323305	1 CD4	FALSE
-2.68719282313019	-2.39574130742751	0 CD8 effector	TRUE
-2.31159153147369	-2.8260746833583	0 CD8 effector	TRUE
-1.98788144751221	-2.87463148801528	0 CD8 effector	TRUE
-0.93594780131012	4.37164202959336	1 CD4	TRUE
-5.8855387227121	3.77941623956956	4 T-cells	FALSE
-2.18093815012604	-2.35941704480849	0 CD8 effector	TRUE
-2.77151909037262	-2.30444391935073	0 CD8 effector	TRUE
-0.191142606872616	-4.76258238523208	5 NK-cells	FALSE
11.2729724390921	3.18567315370835	3 Monocytes CD16-	FALSE
-3.65930667086273	-4.51781614988052	0 CD8 effector	TRUE
-1.32092621489197	-2.41772445409499	0 CD8 effector	TRUE
-2.70362892313629	-2.62212690084182	0 CD8 effector	TRUE
-4.04493704004913	-4.65135105817519	0 CD8 effector	FALSE
-2.12535061998993	-2.82805260389053	0 CD8 effector	TRUE
-4.02001967592865	-5.05045374601089	0 CD8 effector	FALSE
-2.28509726687103	-2.88908179967605	0 CD8 effector	TRUE
-2.20703497095734	-2.71440681188308	0 CD8 effector	TRUE
-2.00281932516724	-2.8091638919612	0 CD8 effector	TRUE
-2.57868614359528	-2.4336768028041	0 CD8 effector	FALSE
-1.05442723198563	-2.57990988462173	0 CD8 effector	TRUE
-0.0244221681240177	3.13697878153123	1 CD4	TRUE
-5.94155898256928	2.15973011286057	4 T-cells	FALSE
9.41406378583283	1.51887503893174	7 Monocytes CD14+	TRUE
-3.9451455132547	-4.78685101239883	0 CD8 effector	FALSE
-1.46118202372223	-2.47758158414565	0 CD8 effector	TRUE
-2.19322719736725	-2.55117162435256	0 CD8 effector	TRUE
-1.74135270281464	-2.78249987333022	0 CD8 effector	FALSE
-2.49119320078522	-2.60755213468276	0 CD8 effector	FALSE
-1.16283097429901	-2.62932857244216	0 CD8 effector	TRUE
-1.77800789042145	-3.5289715167781	0 CD8 effector	TRUE
-1.65762939615875	-2.78899964063369	0 CD8 effector	TRUE
-0.933831836420593	-1.91223272054397	0 CD8 effector	TRUE
-1.74099269076019	-3.38598140447341	0 CD8 effector	FALSE
0.380558375876846	-2.04794439046584	0 CD8 effector	TRUE
0.0750513418135071	-4.02194794385635	5 NK-cells	FALSE
-2.95514598055512	-2.55866774289809	0 CD8 effector	TRUE
-0.0095746324840164	3.23206368715562	1 CD4	TRUE
-3.80901041193634	-4.42180308072768	0 CD8 effector	FALSE
-1.7150315301004	-2.63104757039748	0 CD8 effector	TRUE
-2.93052735491425	-3.41403468816482	0 CD8 effector	TRUE
-1.3690899865213	-2.69543083875381	0 CD8 effector	TRUE
-2.20412578745514	-2.77888520925246	0 CD8 effector	TRUE
-5.0887686268869	-6.03406723706924	4 T-cells	TRUE
-1.08055093451172	-2.84565576284133	0 CD8 effector	TRUE
-2.09528722925812	-2.75427278249465	0 CD8 effector	TRUE
-1.65207770033508	-2.96872338025771	0 CD8 effector	TRUE
-2.3850332753244	-2.87122043340408	0 CD8 effector	TRUE
-1.53161397143036	4.54166451723374	1 CD4	TRUE
-1.19880213900238	-3.7760897514125	0 CD8 effector	TRUE
-1.12744536562592	-2.11242779462539	0 CD8 effector	TRUE
-1.48400368853241	-2.136816584756	0 CD8 effector	TRUE
0.366234366458359	-4.27891691892348	5 NK-cells	TRUE
-1.28322580023438	-2.50225075452529	0 CD8 effector	TRUE
-2.07366707487732	-2.54571994512283	0 CD8 effector	TRUE
-1.85715725584656	-3.24414046971999	0 CD8 effector	TRUE
-1.16999318762451	-2.75095876424514	0 CD8 effector	TRUE
0.110764016073647	3.1017612579564	1 CD4	TRUE
-0.956814910608826	-2.94543536870681	0 CD8 effector	TRUE
-2.25791754885345	-2.91337379186355	0 CD8 effector	TRUE
-5.11272587938934	-6.10540302961074	4 T-cells	FALSE
-3.55385008021027	-3.14241799085342	0 CD8 effector	TRUE
0.583114538949432	-4.15920027463638	5 NK-cells	TRUE
0.109457094829979	3.15955129892625	1 CD4	TRUE
-2.05339887304932	-2.02901896207534	0 CD8 effector	TRUE
-0.699785258013306	-3.5095406409999	0 CD8 effector	TRUE
-2.79006090326935	-2.99353035657607	0 CD8 effector	TRUE
-0.0300297582033252	-4.34674175946914	5 NK-cells	FALSE
0.569626007836762	-4.57431515424453	5 NK-cells	TRUE
-5.26728692217499	-6.24536761014663	4 T-cells	TRUE
-2.67440190477997	-2.32967718808852	0 CD8 effector	TRUE
11.2752536280569	1.75347355634965	3 Monocytes CD16-	FALSE
-1.70174565477997	-1.17776437967025	0 CD8 effector	TRUE
11.8036292536673	1.07852271826066	3 Monocytes CD16-	FALSE
-1.96034672423035	-3.17602642743789	0 CD8 effector	TRUE
-1.23833468123108	-3.64045532911025	0 CD8 effector	TRUE
-1.48811509771973	-2.74622949331008	0 CD8 effector	TRUE
0.766537640851441	3.2670239570836	1 CD4	FALSE
-1.38244142695099	-3.03424128263198	0 CD8 effector	TRUE
-4.59175744219452	-2.77268131940566	0 CD8 effector	TRUE
-1.51111617251068	-2.97508248059951	0 CD8 effector	FALSE
-5.13968148394257	-6.65616997449599	4 T-cells	FALSE
-2.44747915430695	-2.9691148635646	0 CD8 effector	TRUE
-4.81226267977386	-2.73413451879226	2 CD8 T-LGLL	TRUE
-1.03848668499619	-2.07718189923965	0 CD8 effector	TRUE
0.757424984734955	1.46358064443864	10 CD8	FALSE
-1.60423805876404	-2.67236503331863	0 CD8 effector	TRUE
-1.65850927992493	-2.29685243337356	0 CD8 effector	TRUE
-1.49805536432892	4.08988300592698	1 CD4	TRUE
-0.147693249720631	-2.73980816571914	0 CD8 effector	TRUE
-3.58355560465485	-4.47712715833389	0 CD8 effector	FALSE
-5.65099492235809	-3.81093653409682	2 CD8 T-LGLL	FALSE
0.166009221833649	-4.48214253156387	5 NK-cells	FALSE
-1.3616014973703	-2.38697799413406	0 CD8 effector	FALSE
-2.68564047976166	-2.14887961118423	0 CD8 effector	TRUE
-2.40435662432343	-3.4808746215602	0 CD8 effector	FALSE
-2.39003625078827	-2.66546925275527	0 CD8 effector	TRUE
-1.64381387396484	0.42077032730974	0 CD8 effector	TRUE
-2.22650256319672	-2.90398534505569	0 CD8 effector	TRUE
-2.65604272051483	-2.96191533773147	0 CD8 effector	TRUE
-1.19751861258179	-3.26482328145705	0 CD8 effector	TRUE
-3.98288335962921	-4.97178515165054	0 CD8 effector	FALSE
-3.70988073511749	-4.54401787488662	0 CD8 effector	FALSE
-6.0448438183847	2.09543911249436	4 T-cells	FALSE
-2.81305494471222	-2.24062832563125	0 CD8 effector	TRUE
0.998047207158508	-1.5431476470729	0 CD8 effector	TRUE
0.889452610772553	3.05996934206284	1 CD4	FALSE
-1.36764552755981	-2.31284459798537	0 CD8 effector	TRUE
-2.35901966257721	-2.64364989965163	0 CD8 effector	TRUE
-2.29848828478485	-0.763092839409935	0 CD8 effector	TRUE
-1.19482066794067	-2.43767961232864	0 CD8 effector	TRUE
-0.895947839457092	-2.95321592061721	0 CD8 effector	TRUE
-1.36758079691559	-2.87200816838943	0 CD8 effector	TRUE
0.568701182168427	3.59073797495164	1 CD4	TRUE
-1.80806818171173	-2.15411337583266	0 CD8 effector	TRUE
-2.13376321955353	-2.50479444234573	0 CD8 effector	TRUE
0.591378424924316	1.29879597456254	10 CD8	FALSE
-4.39406409426361	-3.5469249126216	2 CD8 T-LGLL	FALSE
-0.260707701880035	3.07273951799668	1 CD4	TRUE
-2.53203478022247	-2.03092154233657	0 CD8 effector	TRUE
-2.51592936678558	-2.5888601180812	0 CD8 effector	TRUE
-1.99399902983337	-2.40116747586929	0 CD8 effector	TRUE
-6.02274384661346	-4.44717463224136	2 CD8 T-LGLL	TRUE
-1.48960449858337	-2.4147354003688	0 CD8 effector	TRUE
-1.51048400564819	-2.36324628560744	0 CD8 effector	FALSE
0.614172194760742	4.07747570307053	1 CD4	FALSE
-1.74906351729065	-2.37969883649551	0 CD8 effector	TRUE
0.782744382184448	5.52949515611924	1 CD4	TRUE
-0.0614992541703558	2.93932286531724	1 CD4	TRUE
11.4046214564261	1.18443290025987	3 Monocytes CD16-	FALSE
-1.30608418150574	3.68430606157578	1 CD4	TRUE
-2.35672464533478	-2.9563454028865	0 CD8 effector	TRUE
-2.28477087183624	-2.44959243505202	0 CD8 effector	TRUE
-1.92640187903076	-3.56778486936294	0 CD8 effector	TRUE
-2.04745056791931	-2.59809573857986	0 CD8 effector	FALSE
-1.136685277659	-2.2450097438594	0 CD8 effector	TRUE
-1.54318108721405	-2.03236016004287	0 CD8 effector	TRUE
-2.00528528853088	-2.70943912236892	0 CD8 effector	TRUE
0.0532487674173737	3.25410357744492	1 CD4	TRUE
11.6811736567435	2.20528200895585	3 Monocytes CD16-	FALSE
11.9351972086844	1.5593287113408	3 Monocytes CD16-	FALSE
-1.11922385855347	-2.5223842498561	0 CD8 effector	TRUE
-1.36909070177704	-2.80938419072829	0 CD8 effector	TRUE
-0.207128639656601	3.32323733598985	1 CD4	TRUE
-0.299537535149155	3.16641703874863	1 CD4	TRUE
0.267507825654449	-4.40921219556533	5 NK-cells	FALSE
0.0181479795393372	3.5033406379918	1 CD4	TRUE
-2.18577137156158	-1.79523476331435	0 CD8 effector	TRUE
-1.12942888899475	-2.61592444150649	0 CD8 effector	TRUE
-1.79667439623505	-3.62053831784927	0 CD8 effector	TRUE
-1.13574197455078	-2.65801104276382	0 CD8 effector	TRUE
-2.5036319748941	-2.61547096936904	0 CD8 effector	TRUE
-3.00202884836823	-3.2515114185115	0 CD8 effector	TRUE
-2.75714531107574	-2.44188936917983	0 CD8 effector	FALSE
-0.324243585902748	-4.94750555722915	5 NK-cells	FALSE
-2.16212454004913	-2.48357423513137	0 CD8 effector	TRUE
-2.12192073031097	-2.28454121320449	0 CD8 effector	TRUE
-2.12964430018097	-2.79965027539931	0 CD8 effector	FALSE
-2.19671240015656	-3.46762093274795	0 CD8 effector	TRUE
-0.262811626631317	2.96684018404282	1 CD4	FALSE
-2.278784181315	-2.6800089713832	0 CD8 effector	TRUE
-2.18480267687469	-1.13214119641982	0 CD8 effector	TRUE
-3.62439313097626	-4.23620232312881	0 CD8 effector	TRUE
-5.16023173494965	-6.66283997266494	4 T-cells	FALSE
-0.159585680204926	6.23840991289414	1 CD4	TRUE
-1.38648286028534	-2.95533784597121	0 CD8 effector	FALSE
-1.8659036414209	-3.90314873426162	0 CD8 effector	FALSE
0.148652960222664	-4.27405127256118	5 NK-cells	FALSE
1.02224621610016	-1.79355534284316	0 CD8 effector	TRUE
0.874955390256348	3.02990642816819	1 CD4	FALSE
0.479294215005341	-4.56211765973769	5 NK-cells	FALSE
-1.76353278322845	-1.5289088126918	0 CD8 effector	TRUE
-2.28613414927155	-2.72114499776565	0 CD8 effector	TRUE
-0.196867200869617	0.434056174690498	1 CD4	FALSE
-1.38283410235077	3.99197188646592	1 CD4	TRUE
0.547093961995545	3.07433143884934	1 CD4	TRUE
-2.39745869799286	-2.22465356557571	0 CD8 effector	TRUE
-3.99369802637726	-4.44122370450698	0 CD8 effector	TRUE
-0.434471990305481	0.468860345641745	1 CD4	TRUE
-2.25566687746674	-2.31778749196731	0 CD8 effector	TRUE
-2.02694013281494	-2.72627099721633	0 CD8 effector	TRUE
-3.7452787415567	-4.46162804334365	0 CD8 effector	TRUE
-2.8479250924173	-3.05003269880019	0 CD8 effector	TRUE
-2.05942180319458	-3.20609935491286	0 CD8 effector	TRUE
-1.55148449106842	-2.14171131818496	0 CD8 effector	FALSE
-2.16423740549713	-2.23969181745254	0 CD8 effector	TRUE
-1.23399379416138	-2.45445426671706	0 CD8 effector	TRUE
-2.52146926088959	-2.9339745876094	0 CD8 effector	TRUE
-1.94975009127289	-2.3673287269374	0 CD8 effector	TRUE
-1.53292479677826	-2.91319664685928	0 CD8 effector	TRUE
-5.12703671618134	-6.06364449231826	4 T-cells	TRUE
-0.15210225744873	-4.09808214872085	5 NK-cells	FALSE
-2.69250502749115	-2.90041693418227	0 CD8 effector	FALSE
-2.99418606920868	-3.40016897886001	0 CD8 effector	TRUE
-2.96251287623077	-2.90791805951797	0 CD8 effector	TRUE
-4.12396588488251	-4.9703560706874	4 T-cells	TRUE
-1.43218567534119	-1.95506223409377	0 CD8 effector	FALSE
-2.06453468962341	-2.94959481923782	0 CD8 effector	TRUE
11.578940723699	1.19765499861039	3 Monocytes CD16-	FALSE
-1.70677938624054	-2.74008282392226	0 CD8 effector	TRUE
-1.36637928648621	-3.43646081655227	0 CD8 effector	TRUE
-2.34409227533966	-2.90630491941177	0 CD8 effector	FALSE
-0.830139602858124	-2.98380907743179	0 CD8 effector	TRUE
-1.82470252676636	-2.64763458936416	0 CD8 effector	TRUE
-1.89425685568481	-2.52584370343887	0 CD8 effector	FALSE
-1.34608247442871	-2.38352688520156	0 CD8 effector	TRUE
-1.40860035582214	-2.50083955495559	0 CD8 effector	TRUE
-2.61022916002899	-2.57000621526443	0 CD8 effector	TRUE
-2.30096116228729	-2.82563289373122	0 CD8 effector	TRUE
-0.600204612452087	-3.59733685224258	0 CD8 effector	TRUE
-3.98143258257538	-4.87492474286758	0 CD8 effector	FALSE
-2.36414637728363	-1.99633010595046	0 CD8 effector	FALSE
11.1918157084402	1.91449943811692	3 Monocytes CD16-	FALSE
-2.20643606348663	-1.7749009963771	0 CD8 effector	TRUE
-2.32696833773285	-2.90764912336074	0 CD8 effector	TRUE
-2.051604534823	-3.18426688878738	0 CD8 effector	TRUE
-1.3530280844751	-1.75096973149978	0 CD8 effector	FALSE
-3.99589147730499	-4.8657999870082	0 CD8 effector	FALSE
-1.20295610590607	-1.81828530996047	0 CD8 effector	TRUE
-2.65141525431305	-1.88291748731338	0 CD8 effector	TRUE
-2.26344385309845	-2.62069066732131	0 CD8 effector	TRUE
-5.09576859636932	-6.6010409232875	4 T-cells	FALSE
-1.55290200873047	-0.494518661191093	0 CD8 effector	TRUE
-0.398554082352219	2.97234264642991	1 CD4	TRUE
-1.41944053335815	-2.86863883702956	0 CD8 effector	TRUE
-2.04003551169067	-2.83680900304519	0 CD8 effector	TRUE
11.395744655889	3.34519664079942	3 Monocytes CD16-	FALSE
-1.75631895228058	-2.69603284566604	0 CD8 effector	TRUE
-0.0657576819393015	-3.06321557729446	0 CD8 effector	TRUE
0.893635366719666	3.05490556986131	1 CD4	FALSE
-0.0322255448880768	2.9836017254094	1 CD4	TRUE
0.808211479943695	-4.38616999356948	5 NK-cells	FALSE
-1.13334622545868	-2.12501796453201	0 CD8 effector	FALSE
-0.68139251633316	-2.2148412105342	0 CD8 effector	TRUE
-3.1561264054361	-3.50745876996719	0 CD8 effector	TRUE
-2.35973253412872	-2.8900178310176	0 CD8 effector	TRUE
-1.89086880846649	-2.67653712003432	0 CD8 effector	TRUE
-1.48023679419189	-2.37640055387222	0 CD8 effector	TRUE
0.922254060071411	3.13411823541917	1 CD4	FALSE
-0.0769780726148909	3.29540864259995	1 CD4	TRUE
-0.302733953434525	-4.88251837461196	5 NK-cells	FALSE
-1.36947229071289	-2.46324142186843	0 CD8 effector	TRUE
-3.90236201449066	-4.68231209485732	0 CD8 effector	FALSE
-1.6613228575769	-2.22360357015334	0 CD8 effector	TRUE
-1.4999276654306	-2.25880035131179	0 CD8 effector	FALSE
11.4239781840262	3.54581109316148	3 Monocytes CD16-	FALSE
-1.67477872534424	-2.33573659627639	0 CD8 effector	TRUE
-2.12943782969147	-2.57529290883743	0 CD8 effector	TRUE
-1.85897364779144	-2.21853026120864	0 CD8 effector	FALSE
-2.19989838762909	-2.72942336766921	0 CD8 effector	TRUE
-2.28671207590729	-2.68123682706557	0 CD8 effector	TRUE
-3.54354419871002	-4.21284493177139	0 CD8 effector	FALSE
-0.738332416254578	2.29777482778825	1 CD4	TRUE
0.756262396138611	-2.16461499898635	0 CD8 effector	TRUE
-3.74874439402252	-4.2650509712001	0 CD8 effector	FALSE
-0.258352171021996	-4.90376719205581	5 NK-cells	FALSE
-0.950000549990234	-2.65963395803176	0 CD8 effector	TRUE
-2.0236219422403	-2.95241650312148	0 CD8 effector	TRUE
-2.45797052546173	-3.11139353482925	0 CD8 effector	TRUE
-4.26848759813934	-3.38057287900649	2 CD8 T-LGLL	TRUE
-4.07107319994598	-5.07635029523574	0 CD8 effector	FALSE
-1.60278334780365	-2.70146640508376	0 CD8 effector	TRUE
-0.767739559847412	3.4913252952794	1 CD4	TRUE
-0.244740198689995	0.388608707795514	1 CD4	TRUE
-0.351465548712311	-2.7650133010646	0 CD8 effector	TRUE
-0.0484937963518476	-3.9402685996791	5 NK-cells	TRUE
-1.33171036406189	-2.69092401235305	0 CD8 effector	FALSE
1.20306894616455	-4.60186442105972	5 NK-cells	FALSE
0.252711598437729	3.18201533586778	1 CD4	TRUE
-2.46432795687347	-2.61454471318923	0 CD8 effector	TRUE
-1.75599136515289	-1.91914709775649	0 CD8 effector	TRUE
-2.24255695505768	-2.49878605573379	0 CD8 effector	TRUE
-1.28451337977081	4.07334486276902	1 CD4	TRUE
0.661321078103485	1.37626657516755	10 CD8	TRUE
-0.214688639480171	-4.77253493039809	5 NK-cells	FALSE
0.183575783532562	6.20234910280503	1 CD4	TRUE
-5.22792210741669	-6.60889347760879	4 T-cells	TRUE
-2.59387555285126	-2.39528521268569	0 CD8 effector	TRUE
-1.85803547068268	-1.68956121175491	0 CD8 effector	TRUE
-1.36146512194305	-2.50651773183547	0 CD8 effector	TRUE
0.155785475533905	-1.87345751493179	0 CD8 effector	TRUE
-0.976770247656403	-3.30765136449538	0 CD8 effector	TRUE
-1.9049706713739	-3.20374330251418	0 CD8 effector	TRUE
0.746034656327667	1.46333829195298	10 CD8	FALSE
-1.75503673716217	-2.90999754636489	0 CD8 effector	TRUE
-0.301254864174423	-5.00820502011977	5 NK-cells	FALSE
-5.73309674425751	2.35302141935624	4 T-cells	TRUE
-1.6915735261026	-1.47054847448074	0 CD8 effector	TRUE
-2.53693356676727	-2.29178150861465	0 CD8 effector	FALSE
-1.34446337385803	-2.7934237357875	0 CD8 effector	TRUE
-1.52572181387573	-2.8268915054103	0 CD8 effector	TRUE
-3.98610320253998	-4.99175175397598	0 CD8 effector	FALSE
0.416579459470215	-4.50314816205703	5 NK-cells	FALSE
0.34809607700676	-4.45558890073501	5 NK-cells	FALSE
-2.58368029757172	-3.72859343259536	0 CD8 effector	TRUE
-1.98500302000671	-2.02641543119155	0 CD8 effector	TRUE
0.0318988753971482	3.03125802309312	1 CD4	TRUE
-0.299468632179794	-4.99489172666274	5 NK-cells	FALSE
-2.51783075495392	-2.42388519017898	0 CD8 effector	TRUE
-2.40507068796783	-2.85352786748611	0 CD8 effector	TRUE
-0.58585002585083	3.46889988214768	1 CD4	TRUE
0.101916988056603	6.40826598436631	1 CD4	FALSE
-3.982561732966	-4.88626965253555	0 CD8 effector	TRUE
-2.40549388094574	-2.5004824039241	0 CD8 effector	FALSE
-3.2040452019754	-3.48128470151626	0 CD8 effector	TRUE
-2.69671740694672	-2.47216781346999	0 CD8 effector	TRUE
-2.63436546488434	-2.99613722531997	0 CD8 effector	TRUE
-2.66095676584869	-1.69907649724685	0 CD8 effector	FALSE
-2.02998855276733	-2.85495671003066	0 CD8 effector	TRUE
-2.56002750559479	-2.73672684400283	0 CD8 effector	TRUE
-0.902030374247131	-2.84685620038711	0 CD8 effector	TRUE
-1.83169689341217	-2.58469303815566	0 CD8 effector	FALSE
-0.312415133554039	-5.06361016004287	4 T-cells	FALSE
-2.53903522654205	-2.44604905812942	0 CD8 effector	TRUE
-2.26013221903473	-2.45375164716445	0 CD8 effector	TRUE
-2.36146369143158	-2.62019547193252	0 CD8 effector	TRUE
-2.11260333223969	-2.69242318837844	0 CD8 effector	TRUE
-3.71629872484833	-4.23735817640029	0 CD8 effector	TRUE
0.931084726613464	3.04602710039414	1 CD4	TRUE
-1.13577654524475	-2.46596797673904	0 CD8 effector	TRUE
-2.19487800760895	-2.5273321506282	0 CD8 effector	TRUE
-2.49157324000031	-2.26379307477676	0 CD8 effector	TRUE
-2.46975293322235	-2.48917874067031	0 CD8 effector	TRUE
-4.89707341356903	-6.13767250745498	4 T-cells	FALSE
-0.286573927241859	3.68171516687669	1 CD4	TRUE
-1.1908855692926	-2.57045539586745	0 CD8 effector	TRUE
-0.102641770008502	0.598317376087082	10 CD8	FALSE
-2.15949764414459	-2.44627364843093	0 CD8 effector	TRUE
0.783021484178009	3.07234588892259	1 CD4	FALSE
-1.56946065588623	-3.00447853772842	0 CD8 effector	TRUE
-1.0661947981897	-3.08954795568191	0 CD8 effector	TRUE
-2.07760992212921	-2.41120752065383	0 CD8 effector	TRUE
0.759163771432343	1.47440723211564	10 CD8	TRUE
-0.184299062329826	-4.95281084745132	5 NK-cells	FALSE
-1.91806378527313	-2.60273107259475	0 CD8 effector	TRUE
-2.61227193041473	-2.0628100272914	8 CD8 T-LGLL	TRUE
1.26038060025543	6.11931697160996	1 CD4	TRUE
-0.0861871180567121	-5.00091417997085	5 NK-cells	FALSE
-1.0315153853479	-2.33999260633193	0 CD8 effector	TRUE
-1.58275511427551	-2.36884673803054	0 CD8 effector	TRUE
-0.961563553053436	-2.96033319204055	0 CD8 effector	FALSE
-1.64537241621643	-2.70042189328872	0 CD8 effector	TRUE
-2.66141143007904	-3.19059356420242	0 CD8 effector	TRUE
-2.0197669522348	-2.3180807468196	0 CD8 effector	TRUE
-2.16160431070953	-0.897776925255882	0 CD8 effector	TRUE
-1.34003939791351	-2.52873715131484	4 T-cells	TRUE
-2.21983685656219	-1.66507729261123	0 CD8 effector	TRUE
-1.12864306135803	-2.58289631574355	0 CD8 effector	FALSE
-2.71621885462433	-2.33504947393142	0 CD8 effector	TRUE
-2.69931688471466	-2.5737815734645	0 CD8 effector	TRUE
-0.411267037827072	3.27328840524949	1 CD4	FALSE
-2.13397851153046	-3.54850348203384	0 CD8 effector	TRUE
-0.364589359003601	-1.56218501298629	0 CD8 effector	TRUE
-2.28667583628326	-2.65475496022903	0 CD8 effector	TRUE
0.132889930766525	-4.39868458478652	5 NK-cells	FALSE
-0.246519814569054	-4.48446806638442	5 NK-cells	FALSE
-0.458401347834167	6.17648450166978	1 CD4	FALSE
-0.927323843676147	-2.54386910169326	0 CD8 effector	TRUE
0.666523550313416	1.44602302343644	10 CD8	TRUE
-2.12102165384918	-1.89041050641738	0 CD8 effector	TRUE
-1.77099588080078	-3.39468725888931	0 CD8 effector	FALSE
-1.72920849486023	-2.43093498914443	0 CD8 effector	TRUE
-2.29405536814362	-2.60134967534744	0 CD8 effector	TRUE
-1.28611710234314	-2.47907360761367	0 CD8 effector	TRUE
-1.66799500151306	-2.66430147855483	0 CD8 effector	TRUE
-1.84478035135895	-2.41132601468764	0 CD8 effector	FALSE
-0.795041228968201	-3.57552155225478	0 CD8 effector	TRUE
-4.93306222124725	-6.04762514798843	4 T-cells	TRUE
0.841605101388397	-4.58460863797866	5 NK-cells	FALSE
-1.13435771628052	4.54278889925279	1 CD4	TRUE
-0.00650953068166731	-4.79839810102187	5 NK-cells	TRUE
-2.12954988642365	-2.6574304935237	0 CD8 effector	TRUE
-0.231098513442574	0.415261225524021	1 CD4	TRUE
-0.098072071883378	5.60506764681138	1 CD4	FALSE
11.4479135020194	2.26268235475816	3 Monocytes CD16-	FALSE
-1.96667018099457	-2.64291461675369	0 CD8 effector	TRUE
-0.956570471960602	-2.90989216535293	0 CD8 effector	TRUE
0.668567930024567	3.09761778147019	1 CD4	FALSE
-2.23901071711212	-2.72917207448684	0 CD8 effector	TRUE
-2.42915525599152	-3.36971505849563	0 CD8 effector	TRUE
0.0131190984067345	3.02012506754197	1 CD4	TRUE
-0.684418107706604	3.27429047853745	1 CD4	FALSE
-1.38824525042206	-2.60083206861221	0 CD8 effector	FALSE
-1.99494733973175	-2.89705785482131	0 CD8 effector	TRUE
-2.21220722361237	-2.78959473340713	0 CD8 effector	TRUE
-2.24597587748199	-2.7986088630458	0 CD8 effector	TRUE
-2.36736836596161	-3.02535232274734	0 CD8 effector	TRUE
-1.62632742090851	-3.26465686528884	0 CD8 effector	TRUE
-0.124070189285574	6.24744025499619	1 CD4	TRUE
-4.004445459086	-4.59875878064834	0 CD8 effector	TRUE
-2.21297111673981	-2.63143047063552	0 CD8 effector	TRUE
-2.48999228640228	-2.75007232396804	0 CD8 effector	TRUE
-0.805323805052338	-1.27510365216933	0 CD8 effector	TRUE
-1.37387731238037	-1.70764740674697	0 CD8 effector	TRUE
-1.37681915922791	-2.09661468236648	0 CD8 effector	TRUE
-0.460629756886063	-4.65787180631362	5 NK-cells	FALSE
-4.10030331774384	-5.01733788221084	0 CD8 effector	FALSE
-1.57837071581512	-2.35094031064712	0 CD8 effector	FALSE
0.062400449675026	3.21731582910813	1 CD4	TRUE
-1.89162304564148	-2.52668532102309	0 CD8 effector	TRUE
-0.305364380914269	-4.81126793592178	5 NK-cells	FALSE
-5.66266551180511	2.56447902948655	4 T-cells	FALSE
-1.00424459143311	-2.75912936895095	0 CD8 effector	TRUE
-2.36195364161163	-2.28135737149917	0 CD8 effector	FALSE
-0.564127858120499	6.06221190721787	1 CD4	FALSE
-1.94590368433624	-1.99873145787917	0 CD8 effector	TRUE
-1.68750908537537	-2.71727260320388	0 CD8 effector	TRUE
-2.25418248339325	-2.64573105542861	0 CD8 effector	FALSE
-1.78617205782562	-2.01632841794692	0 CD8 effector	TRUE
0.368457202475967	0.872012174437417	10 CD8	FALSE
0.759453271192017	1.4324382904271	10 CD8	FALSE
0.648798857491913	3.07766834528245	1 CD4	FALSE
0.531974468987885	-4.51354511945449	5 NK-cells	FALSE
-1.91867401762634	-1.99667247503005	0 CD8 effector	TRUE
0.490635548394623	-4.45789583890639	5 NK-cells	FALSE
-1.68523564501434	-1.74930461614333	0 CD8 effector	TRUE
-4.95230021639496	-5.9237833854457	4 T-cells	TRUE
0.122004990142288	-4.56731709211074	5 NK-cells	FALSE
0.0487355409678841	2.96946374208726	1 CD4	FALSE
-5.67924657030731	2.53948107988633	4 T-cells	TRUE
-2.2964102284494	-2.75260075299941	0 CD8 effector	TRUE
-2.22088685198456	-2.162446820428	0 CD8 effector	TRUE
-0.200170661646423	-2.54417189328872	0 CD8 effector	TRUE
-0.29635753794342	0.358922018418683	1 CD4	FALSE
-2.17339625521332	-1.95308622091018	0 CD8 effector	TRUE
-1.17101683779388	-2.65215953557693	0 CD8 effector	TRUE
-1.7000135438028	-2.77883084981643	0 CD8 effector	TRUE
-1.95038035078674	-2.7118373748561	0 CD8 effector	TRUE
-2.8641022698465	-2.56540831296645	0 CD8 effector	TRUE
-0.0352977806213474	-5.19433125226699	5 NK-cells	FALSE
-2.65334406061798	-2.47189983098708	0 CD8 effector	TRUE
-1.49215939207703	-1.19129356115066	0 CD8 effector	TRUE
-0.931289817530212	-1.93685039251052	0 CD8 effector	TRUE
-5.06767764254242	-6.21846445768081	4 T-cells	FALSE
-0.94346698685318	-3.00976642339431	0 CD8 effector	FALSE
-2.38204422159821	-2.71939977376662	0 CD8 effector	TRUE
-1.89475920363098	-2.40581949918472	0 CD8 effector	TRUE
-2.46813574000031	-1.86385425298415	0 CD8 effector	TRUE
-1.98352172537476	-2.43020042150222	0 CD8 effector	TRUE
-0.574435974794922	3.26265612871446	1 CD4	TRUE
-3.17576899691254	-3.55431493489944	0 CD8 effector	TRUE
-3.95141210718781	-4.95627888410293	5 NK-cells	FALSE
-0.658835376936493	2.79999796182908	1 CD4	TRUE
-0.348296816784439	-4.56026419370376	5 NK-cells	FALSE
-1.68538203402191	-2.75121148793899	0 CD8 effector	TRUE
-1.36417355700165	-2.49372013776504	0 CD8 effector	TRUE
-1.6120909707132	-2.63974674909316	0 CD8 effector	TRUE
-2.90701499148041	-2.5706613895198	0 CD8 effector	TRUE
0.000156086545887016	3.10396019251145	1 CD4	TRUE
-2.11714615984589	-1.82691534726821	0 CD8 effector	TRUE
-2.05020263357788	-2.87319477765762	0 CD8 effector	TRUE
-5.2215229527536	-6.4678450462123	4 T-cells	FALSE
1.26449522809357	-4.56833370893203	5 NK-cells	FALSE
0.00467363433212283	3.2460221412877	1 CD4	TRUE
0.0870393259939575	-5.0825181838771	5 NK-cells	FALSE
-1.57495954199463	-2.74867161481582	0 CD8 effector	TRUE
-0.937777783114014	-2.91582115857803	0 CD8 effector	TRUE
0.261784349244537	3.34268466265	1 CD4	TRUE
1.25179419354767	6.14191285402573	1 CD4	TRUE
-1.58368780775696	4.43261805803574	1 CD4	TRUE
-0.702524091440735	2.74940935404099	1 CD4	TRUE
-2.25283303423553	-3.0020247337123	0 CD8 effector	TRUE
-1.26845493479401	-1.46752842633926	0 CD8 effector	TRUE
-3.86126127405792	-4.83894547193252	0 CD8 effector	TRUE
-1.9612964646402	-2.70832976072036	0 CD8 effector	TRUE
-0.0393662893655872	2.96069184572495	1 CD4	FALSE
-1.11893441839844	-2.06973298757278	0 CD8 effector	TRUE
-2.59395280047089	-2.0406525966426	0 CD8 effector	TRUE
-2.66381421251923	-2.18709334104263	0 CD8 effector	FALSE
-0.00150488628774641	-4.27882727353774	5 NK-cells	FALSE
0.63530943230957	3.07298485071458	1 CD4	TRUE
-2.4441632287088	-2.38100393979751	0 CD8 effector	TRUE
-2.70900883837372	-2.45809253423415	0 CD8 effector	TRUE
-0.990293349463043	-2.80902656285964	0 CD8 effector	TRUE
-2.68852415247589	-1.90504988401138	0 CD8 effector	TRUE
-2.56548443003326	-2.40554627149306	0 CD8 effector	TRUE
-1.83651306791931	-1.6746800777217	0 CD8 effector	TRUE
-2.25948395891815	-2.01082094876968	0 CD8 effector	TRUE
-1.15729334517151	-1.61553963391982	0 CD8 effector	TRUE
0.000710372489395164	3.31953541071214	1 CD4	TRUE
-1.42846777601868	-2.58231576650344	0 CD8 effector	FALSE
-1.69235434694916	-1.50634309022628	0 CD8 effector	TRUE
-1.30394914312988	-3.10766133039199	0 CD8 effector	TRUE
-3.00774636431366	-2.72937186925613	0 CD8 effector	TRUE
-2.06881060763031	-1.99173697202407	0 CD8 effector	TRUE
11.671864841741	2.84929958612717	3 Monocytes CD16-	FALSE
0.0231727405008698	2.74544421465196	1 CD4	TRUE
-0.943309511381683	-3.51721318929397	0 CD8 effector	TRUE
-6.81714120073944	3.66024605066575	4 T-cells	FALSE
-0.0783686347748315	3.02964488298692	1 CD4	TRUE
-2.16014471216827	-2.90616282193862	0 CD8 effector	TRUE
-1.36943319006592	-2.36175807683669	0 CD8 effector	TRUE
0.457015310090485	3.31613174707688	1 CD4	TRUE
-0.25973981185585	4.2755300167302	1 CD4	TRUE
-5.96116223498016	-3.10122617452346	0 CD8 effector	TRUE
-0.545260365444717	-3.46682032315932	0 CD8 effector	TRUE
-3.02836647196442	-2.83579977719985	2 CD8 T-LGLL	TRUE
-2.51283135576874	-3.48291405408584	0 CD8 effector	TRUE
-2.43628945513397	-0.810150110413658	0 CD8 effector	FALSE
-1.73160090609222	-2.19704683988296	0 CD8 effector	TRUE
-2.58364072008759	-2.70003470151626	0 CD8 effector	TRUE
-2.4275936142984	-2.76049979894363	0 CD8 effector	TRUE
-2.15939846201569	-1.82410200803481	0 CD8 effector	TRUE
-2.70884981318146	-2.11967524259292	0 CD8 effector	TRUE
0.327413086455765	6.22782698900498	1 CD4	FALSE
-1.71377756758362	-3.08536132543288	0 CD8 effector	FALSE
0.809680615228119	3.13239709169663	1 CD4	TRUE
-3.50684013529449	-4.19107207029067	0 CD8 effector	TRUE
-2.43970623179108	-2.03445728986465	0 CD8 effector	TRUE
0.0768110199388886	3.15546695024766	1 CD4	TRUE
-1.76878287954956	-2.37320669858657	0 CD8 effector	TRUE
-2.10100426836639	-3.09695824353896	0 CD8 effector	TRUE
-2.70292630358368	-2.38454302518569	0 CD8 effector	TRUE
-2.35705557032257	-1.8520060416957	0 CD8 effector	TRUE
-2.51764741106659	-2.04801520078384	0 CD8 effector	TRUE
1.15827915505737	5.99960843355454	1 CD4	FALSE
-1.53900768919617	4.00396362573899	1 CD4	TRUE
-2.27477994127899	-2.23188360898696	0 CD8 effector	TRUE
0.00129456506341936	-4.57851132123672	5 NK-cells	FALSE
0.174092163008156	3.11183420450486	1 CD4	TRUE
-1.20376672907501	-2.36812242238723	0 CD8 effector	TRUE
1.29890987710327	6.10507289202012	1 CD4	TRUE
0.966519211095276	-2.34972985952102	0 CD8 effector	TRUE
-2.64647379084259	-2.20996221273147	0 CD8 effector	FALSE
-0.435082967716751	-0.934352600266563	0 CD8 effector	TRUE
-0.481476749617157	-0.419205867936241	0 CD8 effector	TRUE
-2.23657241030365	-2.98102363317214	0 CD8 effector	TRUE
-1.12519970102936	-2.31829699247085	0 CD8 effector	TRUE
-0.0813974024239158	3.20673171312608	1 CD4	FALSE
-2.34454884691864	-2.07673844068252	0 CD8 effector	TRUE
-1.17947569056183	-2.8657372829219	0 CD8 effector	TRUE
-2.08990922136932	-2.8513866302272	0 CD8 effector	TRUE
-2.34358730478912	-2.59801920621597	0 CD8 effector	TRUE
-0.525083299118576	3.34707871706284	1 CD4	TRUE
0.23082745508522	6.38207951814927	1 CD4	TRUE
-1.92998519106537	-2.5750559207698	0 CD8 effector	TRUE
-2.90816893740326	-2.3904422160884	0 CD8 effector	FALSE
0.0509577734884644	3.13792768747605	1 CD4	TRUE
-4.78851952715546	-2.66810759275161	2 CD8 T-LGLL	FALSE
-5.15469660921722	-6.67002066343032	4 T-cells	FALSE
-2.49160089655548	-3.25581439702712	0 CD8 effector	TRUE
-1.49880042238861	-2.86212571828567	0 CD8 effector	TRUE
-0.896566952902374	4.62231055528916	1 CD4	FALSE
12.0860398753104	1.61051157743729	3 Monocytes CD16-	FALSE
-1.01742216511398	-2.84861286847793	0 CD8 effector	TRUE
-2.08900394602448	-2.56888421743118	0 CD8 effector	TRUE
-0.254433657366333	-4.91353043287002	5 NK-cells	FALSE
-1.38936438723236	-3.04984244077407	0 CD8 effector	TRUE
1.21779987649292	-4.62211474149429	5 NK-cells	FALSE
-2.87614646120697	-2.69164761274062	0 CD8 effector	TRUE
-0.296399544316826	-3.0518101093074	0 CD8 effector	TRUE
-4.09141173525482	-5.02032288282119	0 CD8 effector	FALSE
-3.87369623346954	-4.78706606595718	0 CD8 effector	TRUE
0.790927742284241	1.4735132816533	10 CD8	TRUE
-1.49905803366333	-1.72692307203017	0 CD8 effector	TRUE
-0.737638797003326	2.43315092356004	1 CD4	TRUE
-1.87007751627594	-1.73634656636916	0 CD8 effector	TRUE
-2.07659235163361	-2.90034803121291	0 CD8 effector	FALSE
0.716051791470947	1.51824442179002	10 CD8	TRUE
-1.86738314791351	-2.65984925000869	0 CD8 effector	TRUE
-2.03999569578796	-3.1853743430873	0 CD8 effector	TRUE
-1.42202236815125	-2.51516588895522	0 CD8 effector	TRUE
-5.68329777880341	2.37389603884019	4 T-cells	FALSE
-1.69353094263702	-2.35121878354751	0 CD8 effector	TRUE
-2.36098041697174	-1.33137818544112	0 CD8 effector	TRUE
-1.99242105646759	-2.76227434842788	0 CD8 effector	TRUE
0.0153689725813294	3.34212104112901	1 CD4	TRUE
-5.09620967074066	-6.34142407148086	4 T-cells	FALSE
-0.71576866074234	3.81115833551682	1 CD4	FALSE
-1.83932986422211	-3.58125957219802	0 CD8 effector	FALSE
-3.84973373575836	-4.68809279172622	0 CD8 effector	FALSE
-1.52396586104065	-2.95389589040481	0 CD8 effector	TRUE
-0.937041606146393	-2.98327120511733	0 CD8 effector	TRUE
-0.24642453654438	0.841396397660149	1 CD4	TRUE
-1.96243217154175	-2.66076263158523	0 CD8 effector	TRUE
0.946638439458313	5.91924611360825	1 CD4	FALSE
-2.28427233858734	-0.869819605042564	0 CD8 effector	TRUE
1.05315396622986	5.9914678695897	0 CD8 effector	FALSE
-2.6948226944986	-2.44472750394546	0 CD8 effector	TRUE
-2.05657651587158	-2.80046280591689	0 CD8 effector	TRUE
-1.34071591063171	3.69163790972031	1 CD4	TRUE
1.2222950203833	-4.61170872419082	5 NK-cells	FALSE
0.0814666791376496	-4.28805168836318	5 NK-cells	FALSE
-0.178845743972359	-4.25805195539199	5 NK-cells	FALSE
-0.965556945044098	-2.07900055616103	0 CD8 effector	TRUE
0.369183425467911	-4.44805582730972	5 NK-cells	FALSE
10.9907868845877	1.46029130251206	3 Monocytes CD16-	FALSE
-1.56458213492065	-1.98930176465713	0 CD8 effector	TRUE
-2.6506172673288	-2.56493171422683	0 CD8 effector	TRUE
-2.05064096613556	-2.68799337117873	0 CD8 effector	TRUE
-5.26463809176117	-6.41189774244033	4 T-cells	TRUE
-1.50719585581451	-0.89645584790908	0 CD8 effector	TRUE
-2.60932459993988	-1.83849676816665	0 CD8 effector	TRUE
-2.48405590220123	-2.0932398673793	0 CD8 effector	TRUE
-2.47768345041901	-1.70628961293899	0 CD8 effector	TRUE
-0.959137763220367	-2.26371320455276	0 CD8 effector	TRUE
-1.18271687193542	-3.00260981290542	0 CD8 effector	TRUE
-1.89849569960266	-2.73978313176833	0 CD8 effector	FALSE
-0.942863311010895	-2.88154157369338	0 CD8 effector	TRUE
-1.47436978979736	-3.31119855611526	0 CD8 effector	TRUE
-2.44073143168121	-2.04226144521438	0 CD8 effector	TRUE
-1.69273235960632	-2.36852844922744	0 CD8 effector	TRUE
-0.44568335576683	-5.03978308408462	5 NK-cells	FALSE
-2.27788486643463	-2.34041746823989	0 CD8 effector	TRUE
0.453902099889221	3.15460912020005	1 CD4	TRUE
-0.218622888762054	3.22939339906968	1 CD4	TRUE
-2.61215844317108	-2.82181557386123	0 CD8 effector	TRUE
-2.72558155222565	-2.50646551816665	0 CD8 effector	TRUE
-0.871432806688843	-2.64446696012222	0 CD8 effector	TRUE
-5.0681182400766	-6.50506266324722	4 T-cells	FALSE
-2.03158869906097	-2.83360680310928	0 CD8 effector	TRUE
0.967503999036255	2.98116174967088	1 CD4	FALSE
-5.14998021288544	-6.09922417371474	4 T-cells	TRUE
-2.65140810175568	-1.94373282163345	0 CD8 effector	TRUE
-0.373782749611435	6.11412278444566	1 CD4	TRUE
-2.16376104517609	-2.38499673574172	0 CD8 effector	TRUE
-2.1060489670816	-2.43216546743118	0 CD8 effector	TRUE
-1.60821643038422	-2.82146629064285	0 CD8 effector	TRUE
-2.57177772684723	-2.48768075673782	0 CD8 effector	TRUE
-1.14092734022766	-2.57383688657485	0 CD8 effector	TRUE
-1.51174857779175	-1.27945812909805	0 CD8 effector	TRUE
0.669949863713684	1.34215716154374	10 CD8	TRUE
-2.62328972979218	-2.17810639112197	0 CD8 effector	TRUE
-2.11379971666962	-2.27306898801528	0 CD8 effector	TRUE
-2.49290146990448	-1.54844387738906	0 CD8 effector	TRUE
-1.32011904879242	-2.38324483602248	0 CD8 effector	TRUE
-3.78270330591827	-4.48424776761733	0 CD8 effector	FALSE
-1.44755652113586	-2.88708051412307	0 CD8 effector	TRUE
-2.76436987085968	-2.84454354016982	0 CD8 effector	TRUE
-2.62641086741119	-2.37915714948379	0 CD8 effector	FALSE
-1.23109343214661	-3.05948814122878	0 CD8 effector	FALSE
-4.04824342890411	-4.92390783994399	0 CD8 effector	FALSE
-2.2788378254953	-2.83429273336135	0 CD8 effector	TRUE
-2.45688834353119	-2.25793822972976	0 CD8 effector	TRUE
-2.44414367838532	-2.47607239453994	0 CD8 effector	TRUE
-2.07722797556549	-2.59429630010329	0 CD8 effector	TRUE
-0.771416629988251	3.26992241174973	1 CD4	FALSE
-1.9138703600946	-2.14812334745132	0 CD8 effector	FALSE
-2.10729041262299	-1.19322379796706	0 CD8 effector	TRUE
-0.347953494030533	-4.98358734815322	5 NK-cells	FALSE
-0.0297413909319019	3.08387247354783	1 CD4	TRUE
-2.262661840159	-2.03106340139114	0 CD8 effector	TRUE
0.145535980027618	3.16694036752976	1 CD4	TRUE
-1.55697574778229	-2.58798369138442	0 CD8 effector	TRUE
1.08401665524811	3.6644562843541	1 CD4	TRUE
-2.28006282015472	-2.51499565808974	0 CD8 effector	TRUE
-2.53157200976044	-2.30432304113113	0 CD8 effector	TRUE
-1.71304466887146	-2.0801304218074	0 CD8 effector	TRUE
-1.39036920233398	-2.5891886588832	0 CD8 effector	TRUE
0.570088361066284	1.01896295578278	10 CD8	FALSE
-0.774012710291443	-3.63214691846572	0 CD8 effector	FALSE
-5.1936179654184	-6.33015688626968	4 T-cells	FALSE
-1.26623859568268	-1.48428984849654	0 CD8 effector	TRUE
-2.43056335611969	-2.5824280616542	0 CD8 effector	TRUE
-2.26618852778107	-2.47809680669509	0 CD8 effector	TRUE
-2.51199975176483	-2.89022668569289	0 CD8 effector	TRUE
-2.47246971293121	-2.17532309262954	0 CD8 effector	TRUE
-2.29475202723175	-3.36558374135696	0 CD8 effector	TRUE
-0.98332956	-3.39509638517104	0 CD8 effector	TRUE
-1.77934756441742	-2.05296429364883	0 CD8 effector	TRUE
-0.749044503408966	-2.77515276639663	0 CD8 effector	TRUE
-4.95415892763763	-6.18119581906997	4 T-cells	FALSE
-0.225479807097015	-3.66858061521255	0 CD8 effector	TRUE
-2.27257361574799	-2.9609783527156	0 CD8 effector	TRUE
-2.28894057436615	-2.43236454694473	0 CD8 effector	TRUE
-2.7643581883493	-2.21379121511184	0 CD8 effector	TRUE
0.206581745904388	6.1577538612584	1 CD4	TRUE
-1.0877658383432	-1.71657928197585	0 CD8 effector	TRUE
0.0728951884922409	-4.41960390775405	5 NK-cells	FALSE
-2.59856476946503	-2.9655211803218	0 CD8 effector	TRUE
-5.86512484713226	3.38403550417222	4 T-cells	FALSE
-2.53113522692352	-2.97012361257278	0 CD8 effector	TRUE
-0.729595567423401	2.59930435449876	0 CD8 effector	TRUE
-1.76760139628082	-2.51348193853103	0 CD8 effector	TRUE
-0.905904258925018	-2.85604294507705	0 CD8 effector	TRUE
-1.168636824328	-2.0011554595729	0 CD8 effector	TRUE
-1.58880355520874	-3.3051687118312	0 CD8 effector	TRUE
-2.24585952921539	-1.83381446569167	0 CD8 effector	TRUE
-0.853500868517456	-1.89041265218459	0 CD8 effector	TRUE
-2.49136653109222	-2.76259096830093	0 CD8 effector	TRUE
-3.86387076540619	-4.57201679914199	0 CD8 effector	TRUE
-3.00460901423126	-2.45963939397536	0 CD8 effector	FALSE
-0.830979611116943	-2.80514510839187	0 CD8 effector	TRUE
-5.71725478335053	3.10578910143174	4 T-cells	FALSE
-1.98919441862732	-2.2141624328395	0 CD8 effector	TRUE
11.881506298345	1.59279791147508	3 Monocytes CD16-	FALSE
-0.55095976157814	-2.36116870610915	0 CD8 effector	TRUE
0.243995611232224	-4.726322734048	5 NK-cells	FALSE
-4.89009823961884	-6.17217739789687	4 T-cells	FALSE
-2.32964315577179	-2.26906450956069	0 CD8 effector	FALSE
-1.55529525442749	-2.03802832334243	0 CD8 effector	TRUE
-0.884835745531616	-2.91194471090041	0 CD8 effector	TRUE
-3.0228096501413	-3.08917173116409	0 CD8 effector	TRUE
-1.17068531675964	-2.81900867192947	0 CD8 effector	TRUE
-1.41546788378387	-1.19691356389724	0 CD8 effector	TRUE
-2.76230564280182	-2.36526044576369	0 CD8 effector	FALSE
-0.609041358667908	2.40219131738938	1 CD4	TRUE
-0.940481986242828	-2.71059306829177	0 CD8 effector	TRUE
-2.20641746683746	-2.55957206456863	0 CD8 effector	TRUE
-1.2593590275827	-2.43167170255386	0 CD8 effector	TRUE
-0.965738798815308	-1.23967548577987	0 CD8 effector	TRUE
0.470713291924896	1.17032465965546	10 CD8	FALSE
-3.6852520958963	-4.50783213346206	0 CD8 effector	FALSE
0.0645847363886261	3.04145256311692	1 CD4	TRUE
0.81948456601471	3.00259915621079	1 CD4	FALSE
-1.51691224737793	-1.79757126538955	0 CD8 effector	TRUE
0.338405106824341	-4.13254746167861	5 NK-cells	TRUE
-0.0600628362479782	3.23393336565293	1 CD4	TRUE
-0.968500162798462	-2.90064796178542	0 CD8 effector	TRUE
-2.7042745606485	-1.97498639791213	0 CD8 effector	TRUE
11.5012114985403	2.606352007697	3 Monocytes CD16-	FALSE
-1.04624947472244	-2.91474469869338	0 CD8 effector	TRUE
-2.68551936312347	-2.60482009618484	0 CD8 effector	TRUE
-1.72903361483246	-2.20560296743118	0 CD8 effector	TRUE
-3.48587408228546	-4.29384764402114	0 CD8 effector	TRUE
-5.15991749926239	-6.04147728650771	4 T-cells	TRUE
-2.03973951502472	-2.63145478933059	0 CD8 effector	TRUE
-0.796705509859619	-3.49328883855544	0 CD8 effector	TRUE
-1.83915951414734	-2.36562021939956	0 CD8 effector	TRUE
-1.33220758600861	-2.28949936597549	0 CD8 effector	TRUE
[truncated: 150,891 more rows]

## Sheet: Fig1c
latentumap_1	latentumap_2	cluster	expansion
-3.20216582178156	0.418201243414848	0 CD8 T-LGLL	expanded (>=2)
-4.02863238214533	-0.624912051574022	0 CD8 T-LGLL	expanded (>=2)
-3.11835167764704	0.104106163516014	0 CD8 T-LGLL	expanded (>=2)
-2.47537324785273	0.714700018897026	0 CD8 T-LGLL	singleton (=1)
-2.94174192308466	1.0005296821737	0 CD8 T-LGLL	expanded (>=2)
3.8537256920429	2.46789029790398	6 CD4	singleton (=1)
-2.08165715097468	0.633086597456902	0 CD8 T-LGLL	expanded (>=2)
4.96754958272894	-1.74430855558875	3 CD4	singleton (=1)
-2.41178319810908	0.780441319479912	0 CD8 T-LGLL	expanded (>=2)
2.95518924833257	-0.636205384597809	3 CD4	singleton (=1)
-1.85811088441889	0.551342641844719	4 CD8	singleton (=1)
-2.63123677133601	-0.858402395710976	4 CD8	hyperexpanded (>=10)
-3.37195299028437	-0.771786147818596	4 CD8	hyperexpanded (>=10)
-4.00036833643	-0.963137710557015	0 CD8 T-LGLL	expanded (>=2)
-4.23489306329768	-0.864249402747185	0 CD8 T-LGLL	expanded (>=2)
-2.69424293397944	0.0149069781446152	0 CD8 T-LGLL	expanded (>=2)
-3.77756140588801	-1.79243370340827	2 CD8	expanded (>=2)
-4.06780979990046	-0.785683626399071	0 CD8 T-LGLL	expanded (>=2)
-4.4878155982403	-1.50547715471748	14 CD8 T-LGLL	expanded (>=2)
-3.51461217760127	3.24767163945672	0 CD8 T-LGLL	expanded (>=2)
-4.50731299280207	-1.2166413907862	14 CD8 T-LGLL	expanded (>=2)
-4.52615807413142	-1.46955903814796	14 CD8 T-LGLL	expanded (>=2)
-2.76543686746638	0.370729660525291	0 CD8 T-LGLL	expanded (>=2)
0.909997900733543	-2.56872924612525	9 T-cell	singleton (=1)
-3.26645014642756	0.204855715765923	0 CD8 T-LGLL	expanded (>=2)
-4.38095353006403	-0.658358188436062	0 CD8 T-LGLL	expanded (>=2)
-3.58555052637141	1.00230649663445	0 CD8 T-LGLL	expanded (>=2)
-2.38205860017817	0.520728981032341	0 CD8 T-LGLL	expanded (>=2)
-2.82095144151728	0.487542783751457	0 CD8 T-LGLL	expanded (>=2)
-4.10661242364924	-2.01176449106696	2 CD8	hyperexpanded (>=10)
-2.82490132211726	0.29359368039605	0 CD8 T-LGLL	expanded (>=2)
-2.77031062006037	0.046396111979454	0 CD8 T-LGLL	expanded (>=2)
-2.84221146463435	0.142419790759056	0 CD8 T-LGLL	expanded (>=2)
-4.3235032355694	-0.958357954487831	0 CD8 T-LGLL	expanded (>=2)
3.82883574605901	-1.59701832579139	3 CD4	singleton (=1)
-3.22917387842219	-0.889843696818382	4 CD8	hyperexpanded (>=10)
-0.537328819027352	-2.67249342249397	9 T-cell	expanded (>=2)
-3.17977235673945	-1.20071437405112	4 CD8	hyperexpanded (>=10)
-4.40069983362238	-0.853128248915703	0 CD8 T-LGLL	hyperexpanded (>=10)
-1.49562058805506	0.406875049605339	4 CD8	expanded (>=2)
-3.10501144289057	1.15313438130853	0 CD8 T-LGLL	expanded (>=2)
-4.31054518579523	-0.966839039788277	0 CD8 T-LGLL	expanded (>=2)
-4.10692904352229	-0.564393421725065	0 CD8 T-LGLL	expanded (>=2)
-2.87910435556452	-0.0376921539163895	0 CD8 T-LGLL	expanded (>=2)
-4.3980414664654	-0.938201243147881	0 CD8 T-LGLL	hyperexpanded (>=10)
-4.7134597098736	-0.201555693612129	0 CD8 T-LGLL	expanded (>=2)
6.47068860174139	0.99222305966851	1 CD4 CM/naive	singleton (=1)
-2.93030307649653	0.578249012961357	0 CD8 T-LGLL	expanded (>=2)
-3.41299817918818	-0.213870162234337	0 CD8 T-LGLL	expanded (>=2)
-3.01057312845271	0.293168460860222	0 CD8 T-LGLL	expanded (>=2)
-2.08601162790339	0.50519970609185	0 CD8 T-LGLL	hyperexpanded (>=10)
3.449982186565	-0.584312130321444	3 CD4	singleton (=1)
-2.84574435113947	2.22801450444695	0 CD8 T-LGLL	singleton (=1)
3.91637947202642	-1.59030362413886	3 CD4	singleton (=1)
-3.04956696390192	0.310881053938835	0 CD8 T-LGLL	expanded (>=2)
3.82625105024297	-1.04002525852683	3 CD4	singleton (=1)
-2.5583517348675	0.373579656615227	0 CD8 T-LGLL	expanded (>=2)
-4.25384877084773	-0.740587974057228	0 CD8 T-LGLL	expanded (>=2)
-4.52834627985041	0.452268516554802	0 CD8 T-LGLL	expanded (>=2)
3.55260874868353	-0.865325147376091	3 CD4	singleton (=1)
4.68983723760564	-1.30944600151542	13 CD4	singleton (=1)
-3.82069085001032	0.325871145262688	0 CD8 T-LGLL	expanded (>=2)
-3.3234360015301	-0.0448861365175552	0 CD8 T-LGLL	expanded (>=2)
-3.57082865594904	-0.408885398969681	4 CD8	expanded (>=2)
-3.80314276575129	1.70477012349603	0 CD8 T-LGLL	expanded (>=2)
-3.59451315759699	0.486708080306023	0 CD8 T-LGLL	expanded (>=2)
-3.44091961740534	3.23636773778436	5 CD8 T-LGLL	expanded (>=2)
-3.28492734788935	0.321444606318443	0 CD8 T-LGLL	expanded (>=2)
5.25785901189764	-0.350872496233017	3 CD4	singleton (=1)
-4.56448672174494	-0.690987685785324	0 CD8 T-LGLL	expanded (>=2)
-2.12575314401667	-2.95995518015388	2 CD8	expanded (>=2)
2.39107503534277	-0.433337504134209	3 CD4	singleton (=1)
-1.90670035242121	0.711994325652092	0 CD8 T-LGLL	expanded (>=2)
-3.42348072885554	4.34536389066216	5 CD8 T-LGLL	hyperexpanded (>=10)
-2.65405462144892	1.04639509870049	0 CD8 T-LGLL	singleton (=1)
-1.87770078538935	0.0688975210332565	0 CD8 T-LGLL	hyperexpanded (>=10)
-3.212610939732	0.0428588743352585	0 CD8 T-LGLL	expanded (>=2)
-2.30578801988642	0.372313236727684	0 CD8 T-LGLL	hyperexpanded (>=10)
2.12795402646978	0.0614707822942429	3 CD4	expanded (>=2)
-2.36309478639643	0.64283672524926	0 CD8 T-LGLL	expanded (>=2)
-2.94755671381037	0.00250837756630706	0 CD8 T-LGLL	expanded (>=2)
-4.54034684061091	-0.890668595299751	0 CD8 T-LGLL	expanded (>=2)
-2.43551276086848	1.12659374429223	0 CD8 T-LGLL	expanded (>=2)
-3.1235635077862	-0.503960156903298	14 CD8 T-LGLL	expanded (>=2)
-3.95375607370417	0.144497191443413	0 CD8 T-LGLL	expanded (>=2)
-2.29465077280085	0.919900095000236	0 CD8 T-LGLL	hyperexpanded (>=10)
-3.32567403673212	0.252653932108849	0 CD8 T-LGLL	expanded (>=2)
-1.05607722162287	-0.157699907288582	4 CD8	expanded (>=2)
2.20801999212225	-0.357748815879852	3 CD4	singleton (=1)
4.23160459638555	-0.477872895166905	3 CD4	singleton (=1)
4.32822992444952	-0.426613578662903	3 CD4	expanded (>=2)
-2.40741107820551	0.720050370230644	0 CD8 T-LGLL	expanded (>=2)
-2.61085126756709	0.520890509619682	0 CD8 T-LGLL	expanded (>=2)
-2.91988418458979	0.800895249381035	0 CD8 T-LGLL	expanded (>=2)
-2.51552365182917	-0.213435614571602	0 CD8 T-LGLL	hyperexpanded (>=10)
-4.31310055612605	-0.898327017293007	0 CD8 T-LGLL	expanded (>=2)
-1.75073979257624	0.4659620876455	4 CD8	hyperexpanded (>=10)
-3.97263691782038	0.596780335440605	0 CD8 T-LGLL	expanded (>=2)
4.97928835988958	-1.46072491453651	3 CD4	singleton (=1)
-4.09517310022395	-0.790925333366425	0 CD8 T-LGLL	expanded (>=2)
-2.94956443666499	-0.0498889331674881	0 CD8 T-LGLL	expanded (>=2)
-2.92216632722895	1.27236286355492	0 CD8 T-LGLL	hyperexpanded (>=10)
-4.28955576776545	-0.713370787069828	0 CD8 T-LGLL	expanded (>=2)
-4.19615576623957	-0.708464467988045	0 CD8 T-LGLL	singleton (=1)
-4.71452496408503	-0.069659317002327	0 CD8 T-LGLL	expanded (>=2)
-3.10680196641962	0.465021645560234	0 CD8 T-LGLL	expanded (>=2)
-3.0663022792248	0.121422564520805	0 CD8 T-LGLL	expanded (>=2)
-4.19592783807795	-0.718527773485214	0 CD8 T-LGLL	expanded (>=2)
-2.82350991128962	0.119785880579918	0 CD8 T-LGLL	expanded (>=2)
-3.20108149408381	0.464816724791496	0 CD8 T-LGLL	expanded (>=2)
-0.2266325151829	-2.39075549887183	9 T-cell	expanded (>=2)
-3.11854694246333	0.324042653574913	0 CD8 T-LGLL	expanded (>=2)
-4.83805439828913	-0.147998476491005	0 CD8 T-LGLL	expanded (>=2)
-4.17723105310481	0.114912426009148	0 CD8 T-LGLL	expanded (>=2)
-2.96624873041193	0.73734310819146	0 CD8 T-LGLL	expanded (>=2)
3.66826202512701	2.30095485402581	6 CD4	singleton (=1)
-4.3014461791424	-0.874505573973686	0 CD8 T-LGLL	expanded (>=2)
-2.85969040750544	0.276430940165489	0 CD8 T-LGLL	expanded (>=2)
-3.51035902856867	0.102649187579124	0 CD8 T-LGLL	expanded (>=2)
6.11526658178289	-0.960095042452843	7 CD4 treg	singleton (=1)
3.13179900289495	-2.78366586016181	12 CD4	singleton (=1)
-4.12134526132624	-1.18904438065055	14 CD8 T-LGLL	expanded (>=2)
-2.71004937051814	0.613550817503899	0 CD8 T-LGLL	expanded (>=2)
-4.36238263010065	0.142574345602959	0 CD8 T-LGLL	expanded (>=2)
-4.256884793034	-0.234028423295052	0 CD8 T-LGLL	expanded (>=2)
-4.00263331293147	-0.397159943447144	0 CD8 T-LGLL	expanded (>=2)
-3.34827635644953	-0.205688441262276	0 CD8 T-LGLL	hyperexpanded (>=10)
-4.54144404291193	-0.759163478479416	0 CD8 T-LGLL	hyperexpanded (>=10)
-0.952682832470345	-0.192758882508308	4 CD8	expanded (>=2)
-4.53980610727351	-0.740548664793999	0 CD8 T-LGLL	expanded (>=2)
-3.38850710748713	0.409831618800133	0 CD8 T-LGLL	expanded (>=2)
-4.26564333795588	-1.08771535204414	0 CD8 T-LGLL	expanded (>=2)
-4.58337662576716	-1.57510741995338	14 CD8 T-LGLL	expanded (>=2)
-2.63800380586665	-0.721088597641022	4 CD8	expanded (>=2)
-2.83823106645625	2.19129971219537	0 CD8 T-LGLL	hyperexpanded (>=10)
-4.3030445372967	-0.51453324602607	0 CD8 T-LGLL	expanded (>=2)
3.18725206495245	-2.70616194056037	12 CD4	singleton (=1)
-2.401007632008	1.07127407742974	0 CD8 T-LGLL	singleton (=1)
-4.41927168726008	-0.161043042407066	0 CD8 T-LGLL	singleton (=1)
-2.49386570810358	-0.0682776813364334	0 CD8 T-LGLL	hyperexpanded (>=10)
-1.49486790060084	-0.460742155180008	4 CD8	hyperexpanded (>=10)
-2.43861434816401	0.729525720610588	0 CD8 T-LGLL	singleton (=1)
-2.40448806642573	-0.0139423255777664	0 CD8 T-LGLL	expanded (>=2)
5.59078719259222	-0.84084778474334	3 CD4	singleton (=1)
2.31930555940588	-0.159384960398705	3 CD4	expanded (>=2)
-1.96321604608576	-0.432908335790665	4 CD8	hyperexpanded (>=10)
-2.94142363428156	0.552864586844414	0 CD8 T-LGLL	expanded (>=2)
-4.4594805037884	-0.579603539869816	0 CD8 T-LGLL	expanded (>=2)
-4.05050824045222	-0.806577378973991	0 CD8 T-LGLL	expanded (>=2)
-2.79570410608332	0.81813243581292	0 CD8 T-LGLL	expanded (>=2)
-4.33275149225275	-1.01777916596893	0 CD8 T-LGLL	expanded (>=2)
-3.34307287096064	-0.131130034194023	0 CD8 T-LGLL	expanded (>=2)
6.36720683217962	2.08818200780389	1 CD4 CM/naive	singleton (=1)
4.59117009283025	-1.3162564878321	3 CD4	singleton (=1)
-4.33243964075129	-0.979138666853935	0 CD8 T-LGLL	expanded (>=2)
-2.85947630762141	1.57098344518182	0 CD8 T-LGLL	expanded (>=2)
-2.29525516389887	-0.703647257850201	4 CD8	hyperexpanded (>=10)
5.07027461172064	-1.58448722408775	3 CD4	singleton (=1)
-3.03418038248103	1.22491577817437	0 CD8 T-LGLL	expanded (>=2)
-4.43112776636164	-0.82262898431781	0 CD8 T-LGLL	expanded (>=2)
-2.7445671355633	-0.295716906056435	4 CD8	expanded (>=2)
-0.117632428398537	-2.41072388933662	9 T-cell	expanded (>=2)
-2.85329435228388	0.552125012412041	0 CD8 T-LGLL	expanded (>=2)
-3.78217957376521	-0.833542207345993	0 CD8 T-LGLL	expanded (>=2)
-0.106269518127846	-2.42512568281654	9 T-cell	hyperexpanded (>=10)
3.90210249067266	2.549211775794	6 CD4	singleton (=1)
-2.97634051202815	0.277864670290916	0 CD8 T-LGLL	expanded (>=2)
-4.18083308099787	-0.571917211726935	0 CD8 T-LGLL	expanded (>=2)
4.24728634000738	-1.88358649061683	3 CD4	singleton (=1)
-3.30651901124995	-0.192769879565269	0 CD8 T-LGLL	expanded (>=2)
-3.66699335931818	-0.0184522514200516	14 CD8 T-LGLL	expanded (>=2)
-2.66128919481318	0.582262312903374	0 CD8 T-LGLL	expanded (>=2)
-3.72678635477106	0.233069931998222	0 CD8 T-LGLL	singleton (=1)
4.32514788747747	-1.53979274080756	3 CD4	singleton (=1)
-2.43518445848505	-0.106482083067925	0 CD8 T-LGLL	expanded (>=2)
-4.59948847650568	-1.29669394539359	14 CD8 T-LGLL	expanded (>=2)
-2.77546308397334	0.523819958701103	0 CD8 T-LGLL	expanded (>=2)
-0.0495515859035722	-2.35226794527534	9 T-cell	hyperexpanded (>=10)
-4.4485409057049	-0.760724941358597	0 CD8 T-LGLL	expanded (>=2)
-4.30240128397028	-1.13945629642966	10 CD8 T-LGLL	expanded (>=2)
-4.09741042017023	-0.0569951181268997	0 CD8 T-LGLL	expanded (>=2)
-2.74253437875788	0.739282047286003	0 CD8 T-LGLL	expanded (>=2)
3.84570529104192	2.44170669270989	6 CD4	singleton (=1)
5.93825175405462	-1.98639127062324	7 CD4 treg	singleton (=1)
-2.896368960133	0.554805194869011	0 CD8 T-LGLL	expanded (>=2)
2.53768040777166	-0.237143183217079	3 CD4	singleton (=1)
-4.46862051843684	-0.970875198111565	0 CD8 T-LGLL	hyperexpanded (>=10)
-2.8831271922497	0.0185088272237472	0 CD8 T-LGLL	expanded (>=2)
-3.79954455255549	0.855807101263969	0 CD8 T-LGLL	expanded (>=2)
4.09120132566412	-1.6204602365351	3 CD4	singleton (=1)
-1.79553935884516	-3.69957181261543	2 CD8	expanded (>=2)
-3.33932254671137	-0.70866748885873	4 CD8	hyperexpanded (>=10)
-0.202753702392983	-2.42636212156776	9 T-cell	expanded (>=2)
-2.55200193285029	0.618049180045097	0 CD8 T-LGLL	expanded (>=2)
-4.23942730783503	-0.174250537619621	0 CD8 T-LGLL	expanded (>=2)
5.10452344060857	-1.6232884769297	3 CD4	singleton (=1)
-3.046999195805	0.568811451926201	0 CD8 T-LGLL	expanded (>=2)
-3.1809434688	2.41386583997247	10 CD8 T-LGLL	expanded (>=2)
-3.65310023187678	-0.0830334071970291	0 CD8 T-LGLL	expanded (>=2)
-2.43712041734736	-0.318253392443687	4 CD8	hyperexpanded (>=10)
-2.71141550897639	0.711402809157341	0 CD8 T-LGLL	expanded (>=2)
-4.40077326654475	-0.707247028217346	0 CD8 T-LGLL	hyperexpanded (>=10)
4.02823235631902	-1.59409734056953	3 CD4	singleton (=1)
-3.81068776010554	-0.306809986100227	0 CD8 T-LGLL	expanded (>=2)
-3.31518004297297	1.30095676137444	0 CD8 T-LGLL	expanded (>=2)
-3.19799397348444	0.254657661452263	0 CD8 T-LGLL	expanded (>=2)
-3.46645090936701	-0.221320474610359	4 CD8	singleton (=1)
-2.64080522417109	0.579037343993156	0 CD8 T-LGLL	expanded (>=2)
-2.87787649988215	0.402994787230461	0 CD8 T-LGLL	hyperexpanded (>=10)
-2.11802575944941	-0.626881791368754	0 CD8 T-LGLL	singleton (=1)
-3.7821705138592	-0.992655420765907	4 CD8	expanded (>=2)
-0.0870778357891313	-2.37992807672981	9 T-cell	expanded (>=2)
1.43292268157919	0.884947692885368	8 T-cell	expanded (>=2)
-3.65677569269221	-0.715140948162109	0 CD8 T-LGLL	expanded (>=2)
-3.02240584253352	0.277292465701073	0 CD8 T-LGLL	expanded (>=2)
1.14176817775686	0.975405847563713	8 T-cell	singleton (=1)
-2.59514592050593	-0.0981636290407486	0 CD8 T-LGLL	expanded (>=2)
-2.74517915605585	0.809601103796928	0 CD8 T-LGLL	expanded (>=2)
-3.1240746772198	-0.0493411068773575	0 CD8 T-LGLL	hyperexpanded (>=10)
-3.0113706385998	0.211108541026085	0 CD8 T-LGLL	expanded (>=2)
-3.02838013528864	-0.0431828741884537	0 CD8 T-LGLL	expanded (>=2)
-3.40501687883418	-0.268025750384361	0 CD8 T-LGLL	expanded (>=2)
-2.55786631464045	-0.203656816945107	0 CD8 T-LGLL	expanded (>=2)
-4.24267075418513	-0.905888879761726	0 CD8 T-LGLL	expanded (>=2)
0.167933394918037	-2.5652787332392	9 T-cell	expanded (>=2)
-3.40860054849665	3.27462056828973	10 CD8 T-LGLL	expanded (>=2)
-2.20027015565913	0.460638200774162	0 CD8 T-LGLL	expanded (>=2)
-2.89756415247004	-0.341220567092926	0 CD8 T-LGLL	hyperexpanded (>=10)
-3.67544434427302	0.451520835890739	0 CD8 T-LGLL	singleton (=1)
-4.23014090417902	-0.751370230779678	0 CD8 T-LGLL	expanded (>=2)
-4.33701966165583	-0.419879848227532	0 CD8 T-LGLL	expanded (>=2)
-1.52554533838313	-0.339370602831871	4 CD8	singleton (=1)
-4.13770840524714	-0.758464211688072	0 CD8 T-LGLL	expanded (>=2)
-2.45709536432307	1.14822689248559	0 CD8 T-LGLL	expanded (>=2)
-2.93011019586604	0.35916129304406	0 CD8 T-LGLL	expanded (>=2)
-3.71371672510188	-0.216406101450951	0 CD8 T-LGLL	expanded (>=2)
-3.21817896722834	-0.0317048673487015	0 CD8 T-LGLL	expanded (>=2)
4.36381151319463	1.75002220822808	6 CD4	singleton (=1)
-4.34396527170222	-0.436511660084755	0 CD8 T-LGLL	expanded (>=2)
0.0239892506690749	-2.38587280558112	9 T-cell	hyperexpanded (>=10)
-4.18876383661311	-0.75385645972255	0 CD8 T-LGLL	expanded (>=2)
-3.6936204230694	3.66026476575372	0 CD8 T-LGLL	hyperexpanded (>=10)
-3.59025977014582	0.339023029341667	0 CD8 T-LGLL	expanded (>=2)
-4.31214068292658	-0.625293875203163	0 CD8 T-LGLL	expanded (>=2)
-0.115287998905586	-2.41531237410072	9 T-cell	expanded (>=2)
-2.03368018030207	0.705188667311638	0 CD8 T-LGLL	expanded (>=2)
-2.72693751215022	-0.167760187850029	0 CD8 T-LGLL	expanded (>=2)
-2.37790224908869	0.530611431136101	0 CD8 T-LGLL	singleton (=1)
2.13576342702825	-0.549437193290026	14 CD8 T-LGLL	singleton (=1)
-2.4801902568249	1.5938952322149	10 CD8 T-LGLL	hyperexpanded (>=10)
-3.20314453004877	-0.319346869454414	14 CD8 T-LGLL	expanded (>=2)
-4.23795101999323	-0.798562089071304	0 CD8 T-LGLL	expanded (>=2)
-3.32908795236628	-0.170668089852364	0 CD8 T-LGLL	expanded (>=2)
3.74404599309881	-0.660609299407036	3 CD4	singleton (=1)
3.201948901424	-2.68781825350288	12 CD4	singleton (=1)
-4.58455059885066	-1.54056253479484	14 CD8 T-LGLL	expanded (>=2)
-3.47771404146235	4.09693030072686	5 CD8 T-LGLL	expanded (>=2)
-2.25933239816706	0.640688097014397	0 CD8 T-LGLL	expanded (>=2)
4.66794325948675	-1.3732581381655	3 CD4	singleton (=1)
-3.08036182283442	0.474357997908562	0 CD8 T-LGLL	expanded (>=2)
-2.77003167032282	0.675090229048698	0 CD8 T-LGLL	expanded (>=2)
2.28859963060339	-0.360142255291969	3 CD4	singleton (=1)
-3.49082873224299	-0.453013131485016	0 CD8 T-LGLL	expanded (>=2)
-2.67432830690424	-0.108351821169884	2 CD8	expanded (>=2)
-2.77783129571955	0.294871603980034	14 CD8 T-LGLL	expanded (>=2)
-2.88583920358698	1.04798320485589	0 CD8 T-LGLL	singleton (=1)
-2.64718768953364	0.840574895873039	0 CD8 T-LGLL	expanded (>=2)
-3.2205819880871	0.291719114317863	0 CD8 T-LGLL	expanded (>=2)
2.54270579458196	0.153388237490623	3 CD4	singleton (=1)
-3.59335921167414	-0.102967763409645	0 CD8 T-LGLL	expanded (>=2)
-4.57727597116511	-1.64791103647712	14 CD8 T-LGLL	expanded (>=2)
-2.32720754503291	-1.97716983603004	2 CD8	singleton (=1)
-3.04707692026179	0.597260987296074	0 CD8 T-LGLL	expanded (>=2)
-2.70736000894587	0.491154467596977	0 CD8 T-LGLL	expanded (>=2)
-3.90335581659357	-0.362572291955978	0 CD8 T-LGLL	hyperexpanded (>=10)
3.15067174077947	-0.987799609169991	3 CD4	singleton (=1)
1.08042897821386	1.03958383752343	8 T-cell	expanded (>=2)
-3.41374991296809	0.126784896388023	0 CD8 T-LGLL	expanded (>=2)
-3.34652064203303	-0.228806668982536	4 CD8	hyperexpanded (>=10)
-2.31898138879816	0.647098099722832	0 CD8 T-LGLL	expanded (>=2)
-2.91400263666193	0.169017171397179	0 CD8 T-LGLL	expanded (>=2)
-1.57538507341425	-1.03708508060935	4 CD8	singleton (=1)
-3.53925345300715	-0.364717999563248	0 CD8 T-LGLL	expanded (>=2)
-3.60211155771296	0.144646679892509	0 CD8 T-LGLL	expanded (>=2)
-3.07043860315363	0.0443485732221298	0 CD8 T-LGLL	expanded (>=2)
3.30797388196905	-0.31305419848922	1 CD4 CM/naive	expanded (>=2)
-2.31515286325495	0.850745474829643	0 CD8 T-LGLL	singleton (=1)
2.80292226911504	-0.748404765591652	3 CD4	expanded (>=2)
-4.58570502161066	-1.60781356142524	14 CD8 T-LGLL	expanded (>=2)
-2.43836877702753	0.926264202132194	0 CD8 T-LGLL	expanded (>=2)
-3.23105571626704	2.75738409711358	0 CD8 T-LGLL	expanded (>=2)
-2.96122382043879	0.520568763747185	0 CD8 T-LGLL	singleton (=1)
-3.25326631425898	-0.752965713009865	4 CD8	hyperexpanded (>=10)
-3.17577836870234	0.0209723467969589	0 CD8 T-LGLL	hyperexpanded (>=10)
-4.51867077707331	-0.804647142157585	0 CD8 T-LGLL	expanded (>=2)
-4.37819693445246	-0.75946159111026	0 CD8 T-LGLL	expanded (>=2)
6.11009623647649	1.06528178407189	1 CD4 CM/naive	singleton (=1)
-5.017214039555	-0.026031637654335	0 CD8 T-LGLL	expanded (>=2)
-3.48113010286372	0.380641197695702	0 CD8 T-LGLL	expanded (>=2)
-0.120498219719338	-2.33074184702399	9 T-cell	hyperexpanded (>=10)
3.97141840101202	2.47886708928582	6 CD4	singleton (=1)
-4.04516098856013	-0.580569027081759	0 CD8 T-LGLL	expanded (>=2)
-1.94284842371027	0.162632202639549	0 CD8 T-LGLL	hyperexpanded (>=10)
-2.06587407945673	0.182640707030266	4 CD8	hyperexpanded (>=10)
-3.15594742654841	-0.645406818107397	4 CD8	hyperexpanded (>=10)
-3.13968108057063	0.170133804812401	0 CD8 T-LGLL	expanded (>=2)
3.82186939359625	2.38575056745049	6 CD4	singleton (=1)
-3.02306506990473	1.04233721448418	10 CD8 T-LGLL	expanded (>=2)
-3.30559633134882	0.12045017434594	0 CD8 T-LGLL	expanded (>=2)
-4.38326666711848	0.132853364481895	0 CD8 T-LGLL	expanded (>=2)
3.72477080465276	-1.20585986422065	3 CD4	singleton (=1)
-3.38347003816645	-0.157342845664055	0 CD8 T-LGLL	expanded (>=2)
-3.9411494529156	-0.440655836925537	0 CD8 T-LGLL	expanded (>=2)
-2.91565702318232	1.13032129956719	10 CD8 T-LGLL	expanded (>=2)
4.24925782323797	-0.392581591472656	1 CD4 CM/naive	singleton (=1)
-4.63769410013239	-1.57984062479499	14 CD8 T-LGLL	hyperexpanded (>=10)
-4.26397774576228	-0.227384591565163	0 CD8 T-LGLL	expanded (>=2)
-3.29433629869502	0.139123534693687	0 CD8 T-LGLL	expanded (>=2)
-4.67566607355158	-0.784758115277321	4 CD8	hyperexpanded (>=10)
-1.49361751436274	-2.94865557001594	2 CD8	expanded (>=2)
-1.91368029474299	0.628217970862358	0 CD8 T-LGLL	expanded (>=2)
-3.81143448709528	-0.42843174384597	0 CD8 T-LGLL	expanded (>=2)
-3.83213112710993	-0.247759575114281	0 CD8 T-LGLL	hyperexpanded (>=10)
-2.14370391725581	0.582484757437675	0 CD8 T-LGLL	hyperexpanded (>=10)
5.08523394704778	-1.58546569393638	3 CD4	singleton (=1)
-3.11042139886897	1.09033361627099	0 CD8 T-LGLL	expanded (>=2)
-2.13748667596857	0.585837161078423	0 CD8 T-LGLL	expanded (>=2)
-2.72630427240412	0.895431077017754	0 CD8 T-LGLL	expanded (>=2)
-4.48255846857111	0.00174919320580291	0 CD8 T-LGLL	expanded (>=2)
-1.4564332759289	0.469747936263054	4 CD8	expanded (>=2)
-3.86006710886042	-1.00636118100646	4 CD8	singleton (=1)
-3.14434669374506	0.48082545949456	0 CD8 T-LGLL	expanded (>=2)
-1.66688225626032	-2.97457095430854	2 CD8	singleton (=1)
-2.04989979623835	-0.739085549578697	4 CD8	hyperexpanded (>=10)
-1.68087456583064	-2.66524764345649	2 CD8	singleton (=1)
-2.78042242883723	0.039829527869194	0 CD8 T-LGLL	expanded (>=2)
-3.32314083932917	-1.28339132116798	0 CD8 T-LGLL	expanded (>=2)
-4.71450970529597	-0.0668044333315201	0 CD8 T-LGLL	expanded (>=2)
-3.46494768022578	0.732877170577019	0 CD8 T-LGLL	expanded (>=2)
-4.87708590387385	0.268215929999321	0 CD8 T-LGLL	expanded (>=2)
-3.15023324846308	0.483499443068474	0 CD8 T-LGLL	expanded (>=2)
-2.33294508813898	0.718191658987968	0 CD8 T-LGLL	singleton (=1)
-2.75867817758601	0.124578332438438	0 CD8 T-LGLL	expanded (>=2)
-2.93121145128291	0.844595348372429	0 CD8 T-LGLL	expanded (>=2)
-3.63351557611506	3.17449716283318	0 CD8 T-LGLL	expanded (>=2)
-3.07571170686762	0.14611664964196	0 CD8 T-LGLL	expanded (>=2)
5.07951953054388	-1.59047850416663	3 CD4	singleton (=1)
5.74970175863226	-0.0504991655206986	1 CD4 CM/naive	singleton (=1)
3.87493278623541	-1.50596507833961	3 CD4	singleton (=1)
-3.16529391168635	-2.34444197462562	2 CD8	expanded (>=2)
-2.91079733728449	0.0759941692495041	0 CD8 T-LGLL	expanded (>=2)
-2.72330305933039	1.0644933338308	0 CD8 T-LGLL	expanded (>=2)
-3.08849404214899	0.182949518694847	0 CD8 T-LGLL	expanded (>=2)
-2.96090124010127	0.0758693571233444	0 CD8 T-LGLL	expanded (>=2)
-4.30104182123225	-0.625273952350647	0 CD8 T-LGLL	singleton (=1)
-0.916756132831978	-0.185905480847389	4 CD8	singleton (=1)
-3.03964231370966	-3.73429104135993	2 CD8	expanded (>=2)
3.80419995428045	-1.37001498983863	3 CD4	singleton (=1)
3.37580086828191	-0.95767306731704	3 CD4	singleton (=1)
-2.27587364076655	0.847023760809868	0 CD8 T-LGLL	expanded (>=2)
-2.98061511873286	0.419024979605644	0 CD8 T-LGLL	expanded (>=2)
3.18254758954961	-2.73997160242561	12 CD4	singleton (=1)
-3.41436193346064	-1.07728453920844	4 CD8	hyperexpanded (>=10)
-3.06337020753901	0.373662924303978	0 CD8 T-LGLL	expanded (>=2)
-3.12187788843195	-0.018682742581398	0 CD8 T-LGLL	expanded (>=2)
-2.50618527292292	0.50434521390435	0 CD8 T-LGLL	hyperexpanded (>=10)
-3.54121039270441	3.27611712171075	10 CD8 T-LGLL	expanded (>=2)
-3.33613536714594	0.319462751879662	0 CD8 T-LGLL	singleton (=1)
3.43347122312505	-0.209497237668068	1 CD4 CM/naive	singleton (=1)
-4.36999915002863	-0.41185314403537	0 CD8 T-LGLL	expanded (>=2)
-2.66018770097773	0.641931449904411	0 CD8 T-LGLL	singleton (=1)
-2.63905594705622	0.389001285567253	0 CD8 T-LGLL	expanded (>=2)
4.11880352140386	-1.1951365117884	3 CD4	singleton (=1)
-1.71944091676752	-2.97383161829475	2 CD8	expanded (>=2)
-3.97111437677424	-0.407559031710655	0 CD8 T-LGLL	expanded (>=2)
-2.6538107192425	-0.106437826619179	4 CD8	expanded (>=2)
-3.24930236696284	-0.241019332871468	0 CD8 T-LGLL	expanded (>=2)
-1.67366884111445	0.488923584952324	4 CD8	expanded (>=2)
-3.15917227624934	0.264130568041771	0 CD8 T-LGLL	expanded (>=2)
-4.38530609964411	-1.04485853956702	0 CD8 T-LGLL	expanded (>=2)
-3.72355101465266	-0.122310096488029	0 CD8 T-LGLL	expanded (>=2)
-2.73071811555903	1.69011787129876	0 CD8 T-LGLL	singleton (=1)
5.22345664144476	-1.19440867947105	3 CD4	singleton (=1)
-2.69675133585017	0.59596971227166	0 CD8 T-LGLL	expanded (>=2)
6.65246989370306	1.67228058530328	1 CD4 CM/naive	singleton (=1)
-3.27492473482172	-0.496638195679218	0 CD8 T-LGLL	expanded (>=2)
-3.41076729654353	-0.283327484593422	4 CD8	expanded (>=2)
-3.73195097803156	-0.0687863473749466	0 CD8 T-LGLL	expanded (>=2)
-0.284336487045693	-2.34365471647743	9 T-cell	hyperexpanded (>=10)
-2.70207283853571	-0.326368564829857	0 CD8 T-LGLL	hyperexpanded (>=10)
3.84365584493597	-1.49153270767692	3 CD4	singleton (=1)
4.04607488752325	-1.74139615343574	3 CD4	singleton (=1)
-2.71826432107966	0.564377581610649	0 CD8 T-LGLL	expanded (>=2)
-4.37152836679499	-0.316313142046959	0 CD8 T-LGLL	hyperexpanded (>=10)
6.64178301931341	1.62689546300408	1 CD4 CM/naive	singleton (=1)
-3.33486960290949	-0.482795873746903	4 CD8	expanded (>=2)
-3.28386257051508	0.446434413924187	0 CD8 T-LGLL	expanded (>=2)
-4.57542250513117	-0.570349019110829	0 CD8 T-LGLL	expanded (>=2)
-3.27604744791071	0.276362216010063	0 CD8 T-LGLL	expanded (>=2)
-2.71730301736872	0.592798864378899	0 CD8 T-LGLL	expanded (>=2)
-3.08529184221308	0.443999802603691	0 CD8 T-LGLL	expanded (>=2)
-3.72155163644831	-0.76482906387809	0 CD8 T-LGLL	expanded (>=2)
-2.36834547876398	0.836373126044243	0 CD8 T-LGLL	expanded (>=2)
-2.93891141771357	-3.48151680277351	2 CD8	singleton (=1)
-3.42054937242548	-0.549588622615368	4 CD8	hyperexpanded (>=10)
4.25334574819524	-1.36717673586372	3 CD4	singleton (=1)
-2.75097916482966	1.0735185499334	0 CD8 T-LGLL	expanded (>=2)
-3.14885042070429	-0.0774985794878311	0 CD8 T-LGLL	expanded (>=2)
-3.29093239664118	-0.234221929774315	0 CD8 T-LGLL	expanded (>=2)
4.87745597005804	-0.286929929719002	1 CD4 CM/naive	singleton (=1)
-4.33495543359797	0.000160729422538752	0 CD8 T-LGLL	expanded (>=2)
-2.48421905397456	-0.758539090023071	4 CD8	hyperexpanded (>=10)
-3.93366024850886	-0.482150571510822	0 CD8 T-LGLL	expanded (>=2)
-2.73978183626215	0.564965521826714	0 CD8 T-LGLL	expanded (>=2)
4.21100332380254	-1.14326413916114	13 CD4	singleton (=1)
-3.46974084734003	-0.731655219659836	4 CD8	hyperexpanded (>=10)
-3.26489827989619	1.79143336965081	0 CD8 T-LGLL	singleton (=1)
4.24277593732793	-1.12934085176948	13 CD4	singleton (=1)
-3.09976623415034	0.675263082518547	0 CD8 T-LGLL	singleton (=1)
-2.93469069360773	-0.969336563811333	4 CD8	hyperexpanded (>=10)
-4.53623602747004	-1.36477562235358	14 CD8 T-LGLL	expanded (>=2)
-3.08793352006953	-2.07492014215949	2 CD8	singleton (=1)
3.67423011899908	-0.532894244507582	1 CD4 CM/naive	singleton (=1)
-2.92914674638789	0.136342381968468	0 CD8 T-LGLL	expanded (>=2)
-3.28123233675044	3.05133966161248	10 CD8 T-LGLL	expanded (>=2)
-3.03304646371882	-0.376799533233673	0 CD8 T-LGLL	expanded (>=2)
4.2320273125263	-1.56056805895332	3 CD4	singleton (=1)
4.13979866147955	-0.870002830491097	3 CD4	singleton (=1)
-4.40300772546809	0.56323353005883	0 CD8 T-LGLL	hyperexpanded (>=10)
-2.82777998804133	0.124425148501366	0 CD8 T-LGLL	singleton (=1)
3.6047935688587	2.40941814137933	6 CD4	singleton (=1)
-3.5965482985882	-0.0074346308565445	4 CD8	singleton (=1)
-3.08067629694025	-2.01090236948493	2 CD8	expanded (>=2)
-3.03571842073481	0.136549627318352	0 CD8 T-LGLL	hyperexpanded (>=10)
0.370677133807732	-0.312274420723946	4 CD8	singleton (=1)
-2.70462534784357	-0.546972693965466	4 CD8	hyperexpanded (>=10)
-2.7045907771496	0.287891125216454	0 CD8 T-LGLL	expanded (>=2)
-2.55877254365961	0.579254304900139	0 CD8 T-LGLL	expanded (>=2)
5.14988495946844	-1.51026531504157	3 CD4	singleton (=1)
-2.56661436914484	0.859590923323601	0 CD8 T-LGLL	expanded (>=2)
-3.83851502298396	-0.424811283216507	0 CD8 T-LGLL	singleton (=1)
-2.37586019395869	-2.32574578569892	2 CD8	expanded (>=2)
3.9408941471668	2.56573847486016	6 CD4	singleton (=1)
-2.65843532442133	0.808188354506462	0 CD8 T-LGLL	expanded (>=2)
-4.58346913217585	0.320098614230125	0 CD8 T-LGLL	expanded (>=2)
-4.1593997275738	-0.771838599905998	0 CD8 T-LGLL	expanded (>=2)
-4.113245705357	-0.767659092412026	0 CD8 T-LGLL	hyperexpanded (>=10)
-2.95235154985468	0.521432792677849	0 CD8 T-LGLL	hyperexpanded (>=10)
-4.15984413980524	-1.06115304873946	0 CD8 T-LGLL	expanded (>=2)
-3.11817143320124	-0.0610989575243301	0 CD8 T-LGLL	expanded (>=2)
-4.37246201395075	0.359875058665245	0 CD8 T-LGLL	expanded (>=2)
-2.06447384714167	0.668312823309868	0 CD8 T-LGLL	singleton (=1)
6.49056985021551	1.98691633893487	1 CD4 CM/naive	singleton (=1)
-2.72776840089838	1.55760172559258	0 CD8 T-LGLL	expanded (>=2)
-4.91217921136897	-0.191864425406487	0 CD8 T-LGLL	expanded (>=2)
3.99451925397833	-1.45623877094749	3 CD4	singleton (=1)
-3.15404293893855	0.381368135943382	0 CD8 T-LGLL	expanded (>=2)
-1.87655756830256	-0.473572010264427	4 CD8	hyperexpanded (>=10)
-2.63601873277705	-0.16077148364547	0 CD8 T-LGLL	singleton (=1)
-2.30633519052546	-0.14457520292762	0 CD8 T-LGLL	expanded (>=2)
-4.37846491693537	-0.737346166834862	0 CD8 T-LGLL	expanded (>=2)
-2.53566239236872	0.140613710417717	0 CD8 T-LGLL	expanded (>=2)
-2.92619345544856	-0.227202678189308	0 CD8 T-LGLL	singleton (=1)
-4.28840229867976	-0.912699932322533	0 CD8 T-LGLL	hyperexpanded (>=10)
-3.64974425195734	-0.25879394458297	0 CD8 T-LGLL	expanded (>=2)
-2.75140807985346	0.539067065253227	0 CD8 T-LGLL	expanded (>=2)
-3.72477219461481	0.321636473669975	0 CD8 T-LGLL	hyperexpanded (>=10)
4.01921345830877	-1.73281534956458	3 CD4	singleton (=1)
-2.29322288393061	0.474928533568352	0 CD8 T-LGLL	expanded (>=2)
-0.0349954759983293	-2.49321194933418	9 T-cell	expanded (>=2)
-2.75803873895686	0.862044727339714	0 CD8 T-LGLL	expanded (>=2)
3.84269930959661	-0.613843580797941	3 CD4	singleton (=1)
-4.02564785837214	-0.665279926822216	0 CD8 T-LGLL	expanded (>=2)
-4.78377173303645	-2.75712462709907	7 CD4 treg	expanded (>=2)
-2.85059855340998	0.63176802350518	0 CD8 T-LGLL	expanded (>=2)
-2.49853442071955	0.589667951598137	0 CD8 T-LGLL	expanded (>=2)
-2.37473938821833	-2.54563626097205	2 CD8	expanded (>=2)
-3.61503670572321	3.63509825421807	0 CD8 T-LGLL	expanded (>=2)
-2.73293326257746	0.273179924025505	0 CD8 T-LGLL	expanded (>=2)
3.74436046720464	2.35982755376336	6 CD4	singleton (=1)
-2.49937293886225	0.188174521460503	0 CD8 T-LGLL	hyperexpanded (>=10)
-2.5232057368664	-0.153033191428215	4 CD8	expanded (>=2)
-3.29411695360224	2.42183283521172	10 CD8 T-LGLL	expanded (>=2)
-3.09834263681452	0.731127297415703	0 CD8 T-LGLL	expanded (>=2)
-3.09328220247309	0.873039161696404	0 CD8 T-LGLL	expanded (>=2)
-4.45160506128352	-0.635545516476662	0 CD8 T-LGLL	hyperexpanded (>=10)
-4.24760649560969	0.541418706908195	0 CD8 T-LGLL	expanded (>=2)
4.13130547643621	-1.73087068842414	3 CD4	singleton (=1)
-3.65161774515192	1.01140145017144	0 CD8 T-LGLL	expanded (>=2)
-2.42774699090998	1.02838293267724	0 CD8 T-LGLL	singleton (=1)
-3.06663725732844	0.162227963938683	0 CD8 T-LGLL	expanded (>=2)
-2.85117385744135	0.481102621092766	0 CD8 T-LGLL	expanded (>=2)
4.04161955953558	-1.24727168129447	3 CD4	singleton (=1)
0.783277502069069	-2.67473956392768	9 T-cell	singleton (=1)
-2.946906069508	0.350323831572502	0 CD8 T-LGLL	expanded (>=2)
-3.16021392702143	-0.0163255576944656	0 CD8 T-LGLL	hyperexpanded (>=10)
-2.77620289682429	0.666019832625359	0 CD8 T-LGLL	expanded (>=2)
4.34704472661932	-1.43933823154929	3 CD4	singleton (=1)
-0.14054224847834	-2.39951690481666	9 T-cell	expanded (>=2)
-2.81980512498896	0.740148460402458	0 CD8 T-LGLL	expanded (>=2)
-2.80566237329523	-0.283319169745476	0 CD8 T-LGLL	expanded (>=2)
-2.69131133913081	0.440477048888176	0 CD8 T-LGLL	expanded (>=2)
6.73032452703436	1.64083937360284	1 CD4 CM/naive	singleton (=1)
-2.15884111284296	-0.0840497259950943	4 CD8	hyperexpanded (>=10)
-2.46758077501337	0.209771430029839	0 CD8 T-LGLL	expanded (>=2)
-1.76571486352961	-0.534109590665133	4 CD8	hyperexpanded (>=10)
3.99396350027044	-1.56581350611213	3 CD4	expanded (>=2)
-4.0659692084698	-0.729257160887749	0 CD8 T-LGLL	expanded (>=2)
2.29623844266851	-0.362029934392006	3 CD4	singleton (=1)
-4.39560101388972	-0.764753470287354	0 CD8 T-LGLL	expanded (>=2)
4.18308832288702	-1.26295884893897	13 CD4	singleton (=1)
-2.8785216605572	0.540538346304863	0 CD8 T-LGLL	expanded (>=2)
-1.80335567354243	-1.49190666721824	0 CD8 T-LGLL	expanded (>=2)
-2.42373059152644	-3.63608475969795	2 CD8	singleton (=1)
-3.48031351923029	3.01424673749444	10 CD8 T-LGLL	expanded (>=2)
-4.18901226877253	-0.825243452653916	0 CD8 T-LGLL	expanded (>=2)
-3.46890328287165	0.408679699435204	0 CD8 T-LGLL	expanded (>=2)
-1.77963970064204	-3.66586347864631	2 CD8	expanded (>=2)
-4.40005562662165	-1.0484756176329	0 CD8 T-LGLL	expanded (>=2)
-3.88398764490168	-0.523951599464447	0 CD8 T-LGLL	expanded (>=2)
-3.35849855302851	0.360552525057762	0 CD8 T-LGLL	expanded (>=2)
-3.49854944109003	-0.909757489428551	4 CD8	hyperexpanded (>=10)
-3.86428854822199	-1.00203877137664	4 CD8	expanded (>=2)
-3.67730114816706	-0.254668856129677	0 CD8 T-LGLL	expanded (>=2)
-3.70828173517268	-0.362539449796707	8 T-cell	hyperexpanded (>=10)
-2.08970020174067	0.559312736525505	0 CD8 T-LGLL	expanded (>=2)
5.47629096151312	-1.26295026587012	3 CD4	singleton (=1)
6.6525161469074	1.63493899060723	1 CD4 CM/naive	singleton (=1)
4.08902623296697	2.14644793225762	6 CD4	singleton (=1)
-4.49614308237116	-0.296305770144493	0 CD8 T-LGLL	expanded (>=2)
4.06368543745	-1.79350754068855	3 CD4	singleton (=1)
-4.24795506357233	-1.03633385346893	0 CD8 T-LGLL	expanded (>=2)
-3.62579367517512	0.943661486639946	0 CD8 T-LGLL	expanded (>=2)
-3.79754994272273	-0.445917556152374	4 CD8	expanded (>=2)
-2.14167139886897	0.625072156920403	0 CD8 T-LGLL	expanded (>=2)
-2.76495836137812	0.845102107062309	0 CD8 T-LGLL	expanded (>=2)
-0.695233324757027	-0.102273875937492	4 CD8	singleton (=1)
-4.3547327315716	-0.694435538814098	0 CD8 T-LGLL	expanded (>=2)
-2.27414796709101	0.830751811995476	0 CD8 T-LGLL	expanded (>=2)
-2.83103893159907	0.868892943396538	0 CD8 T-LGLL	expanded (>=2)
-4.53356621622126	-1.29323806808952	14 CD8 T-LGLL	hyperexpanded (>=10)
-3.6458442008404	1.32537678433892	0 CD8 T-LGLL	expanded (>=2)
-3.71434662698786	-0.47023919420007	0 CD8 T-LGLL	expanded (>=2)
3.85144044996221	-1.4414344673014	3 CD4	singleton (=1)
3.21352841497381	-2.70071216867927	12 CD4	singleton (=1)
-2.83438609003107	0.429986273779839	0 CD8 T-LGLL	expanded (>=2)
-3.76593277811091	-0.663492785856754	0 CD8 T-LGLL	expanded (>=2)
-4.49546358942072	-0.745967382655174	0 CD8 T-LGLL	expanded (>=2)
-2.26264450906794	0.757773196234673	0 CD8 T-LGLL	expanded (>=2)
-3.2306511199383	1.66642526341912	0 CD8 T-LGLL	expanded (>=2)
5.56417586446722	-1.65581902311805	7 CD4 treg	singleton (=1)
-2.58474657892268	-0.785944173202545	4 CD8	hyperexpanded (>=10)
4.07331301809271	-1.70062931822303	3 CD4	singleton (=1)
-3.15937588571589	-0.3520340715504	2 CD8	expanded (>=2)
-3.29751298784296	0.00910607530113983	0 CD8 T-LGLL	expanded (>=2)
-2.9391963279156	0.588145768179863	0 CD8 T-LGLL	expanded (>=2)
4.76103379369695	-0.578123305082948	3 CD4	expanded (>=2)
-4.26957199930231	-0.455123180613548	0 CD8 T-LGLL	expanded (>=2)
-3.06869385599177	-0.799602309331925	4 CD8	hyperexpanded (>=10)
-3.47557304262202	3.29519895268914	10 CD8 T-LGLL	expanded (>=2)
-3.09468839525263	0.110379790797203	0 CD8 T-LGLL	expanded (>=2)
4.02501942754705	-1.72937985704902	3 CD4	singleton (=1)
-4.36273548959773	-0.641405465171368	0 CD8 T-LGLL	expanded (>=2)
-2.5312783515362	0.694402849211662	0 CD8 T-LGLL	expanded (>=2)
-2.06674335359614	0.138985907568901	4 CD8	hyperexpanded (>=10)
-3.76490567087214	3.39431003285882	5 CD8 T-LGLL	expanded (>=2)
-2.35104272722285	0.586348330512016	0 CD8 T-LGLL	expanded (>=2)
-2.35853503107111	0.153426086440056	4 CD8	expanded (>=2)
-2.84474752306025	2.23054603291985	0 CD8 T-LGLL	hyperexpanded (>=10)
-3.14681909441035	0.797040974631279	0 CD8 T-LGLL	expanded (>=2)
-4.15659640192072	-0.167043650612862	0 CD8 T-LGLL	expanded (>=2)
-4.49132988809626	-0.958211178050072	0 CD8 T-LGLL	expanded (>=2)
-3.01410315393488	-0.17987137483123	0 CD8 T-LGLL	expanded (>=2)
3.70292451024969	-0.592138475362838	1 CD4 CM/naive	singleton (=1)
-2.13596651910822	-0.142877871260674	0 CD8 T-LGLL	hyperexpanded (>=10)
-2.60358689188044	0.721028720869987	9 T-cell	expanded (>=2)
0.000270148524833536	-2.46783336447242	9 T-cell	expanded (>=2)
-3.19319818376582	0.194212173953026	0 CD8 T-LGLL	expanded (>=2)
-2.99420402406733	0.31815365506646	0 CD8 T-LGLL	expanded (>=2)
-2.6768808162121	1.66051105214593	0 CD8 T-LGLL	expanded (>=2)
-2.87130020021479	0.224445139899223	0 CD8 T-LGLL	expanded (>=2)
-4.42568514703791	-1.01495235608581	0 CD8 T-LGLL	expanded (>=2)
-4.18223021387141	0.241464888586967	0 CD8 T-LGLL	expanded (>=2)
3.90338899732549	0.437643563284843	13 CD4	singleton (=1)
3.92546989561041	-1.63964411066535	3 CD4	expanded (>=2)
-2.30681989549677	0.387682830824821	0 CD8 T-LGLL	expanded (>=2)
2.51616789937933	-0.117677027449638	3 CD4	singleton (=1)
-3.98356221078913	-0.828850353226692	0 CD8 T-LGLL	hyperexpanded (>=10)
-3.25967095254939	0.0438818092488937	0 CD8 T-LGLL	hyperexpanded (>=10)
-4.56383202432673	-0.838459754452736	0 CD8 T-LGLL	expanded (>=2)
4.49582268835027	-0.46103512691024	13 CD4	singleton (=1)
-4.64218829034846	-0.801805162892372	0 CD8 T-LGLL	expanded (>=2)
-4.55660794137995	-0.800226876602203	0 CD8 T-LGLL	expanded (>=2)
4.25715591550787	2.53144410802361	1 CD4 CM/naive	singleton (=1)
-2.56420705675166	0.00483999206063079	0 CD8 T-LGLL	expanded (>=2)
-4.47392485498469	-0.904626811013252	0 CD8 T-LGLL	expanded (>=2)
-1.55480883478205	-1.02309002922538	4 CD8	hyperexpanded (>=10)
-2.50528715013544	0.772080814375847	0 CD8 T-LGLL	expanded (>=2)
-4.27027676462214	-0.208084249959023	0 CD8 T-LGLL	expanded (>=2)
-2.62196729539912	-2.16887840078834	2 CD8	expanded (>=2)
-2.96486089586298	1.40105286790368	0 CD8 T-LGLL	expanded (>=2)
-3.73191235422175	0.861324345602959	0 CD8 T-LGLL	singleton (=1)
-4.40235779642146	-0.816262686715157	0 CD8 T-LGLL	expanded (>=2)
-3.41002438425105	0.397891497149437	0 CD8 T-LGLL	expanded (>=2)
-2.41315744279902	0.200916802420586	0 CD8 T-LGLL	expanded (>=2)
-3.58910582422297	-0.323996627793343	0 CD8 T-LGLL	expanded (>=2)
-1.60282156824152	0.431865608229607	0 CD8 T-LGLL	singleton (=1)
-3.67927382349055	0.280439233317345	0 CD8 T-LGLL	expanded (>=2)
-2.35047815202753	-0.417735407218964	0 CD8 T-LGLL	expanded (>=2)
-2.5530068671612	0.138285195364922	0 CD8 T-LGLL	singleton (=1)
-2.43873284219782	1.15639487458703	2 CD8	expanded (>=2)
-3.6400806701092	0.391210591330498	0 CD8 T-LGLL	expanded (>=2)
-2.9433250224499	-0.72373443292144	4 CD8	expanded (>=2)
-3.76370165704768	-0.453963318929703	0 CD8 T-LGLL	expanded (>=2)
-2.40804932474177	0.433993851675957	0 CD8 T-LGLL	hyperexpanded (>=10)
4.6014759743305	-0.278912687764198	3 CD4	singleton (=1)
-2.39355752824824	0.594468986525505	0 CD8 T-LGLL	expanded (>=2)
4.40692236066778	-1.13437088774207	3 CD4	singleton (=1)
-3.57376072763483	0.403903042807548	0 CD8 T-LGLL	hyperexpanded (>=10)
-4.3460190093426	-0.551938111052544	0 CD8 T-LGLL	expanded (>=2)
-2.54809043764155	0.613525425925224	0 CD8 T-LGLL	expanded (>=2)
-2.96462056993525	-0.176711017355949	0 CD8 T-LGLL	hyperexpanded (>=10)
-3.92410157083552	-0.620381543502838	0 CD8 T-LGLL	expanded (>=2)
-2.80474541544001	-0.558114713147909	4 CD8	hyperexpanded (>=10)
-2.35126469491999	-0.105640614495308	0 CD8 T-LGLL	hyperexpanded (>=10)
-1.1975837743191	-2.16918643759254	9 T-cell	expanded (>=2)
-2.90326712488215	0.82932034684655	0 CD8 T-LGLL	singleton (=1)
3.8150944912525	2.57756737424371	6 CD4	singleton (=1)
-4.32480690835993	0.847202693953484	0 CD8 T-LGLL	expanded (>=2)
-3.1338174140362	0.0287503953122787	0 CD8 T-LGLL	expanded (>=2)
-4.37883589624445	-1.00685500548843	0 CD8 T-LGLL	hyperexpanded (>=10)
-2.81455061792414	0.373743271365135	0 CD8 T-LGLL	expanded (>=2)
-2.45252344965022	-0.722548583612473	4 CD8	hyperexpanded (>=10)
-3.2556230819134	0.388888751997917	0 CD8 T-LGLL	expanded (>=2)
-2.86996362566035	0.201348816885918	0 CD8 T-LGLL	singleton (=1)
-3.24849150537531	0.73798528863427	0 CD8 T-LGLL	hyperexpanded (>=10)
3.86219932676275	-1.66517254160407	3 CD4	singleton (=1)
-3.17139027475398	0.667836343779533	0 CD8 T-LGLL	expanded (>=2)
3.71154644132574	2.25900605870721	6 CD4	singleton (=1)
-3.8331115043072	-0.584403395277143	0 CD8 T-LGLL	expanded (>=2)
-2.08835385202448	0.57243386460778	0 CD8 T-LGLL	expanded (>=2)
3.33958961606939	-0.838665763006241	3 CD4	singleton (=1)
-2.5593979155926	0.405625795855492	0 CD8 T-LGLL	expanded (>=2)
-2.9264633452801	0.546847855582207	0 CD8 T-LGLL	expanded (>=2)
-2.92270849107783	0.127506231799095	0 CD8 T-LGLL	expanded (>=2)
-4.56450865625422	-1.26634522722724	14 CD8 T-LGLL	expanded (>=2)
-3.09599326013606	0.415944492354362	0 CD8 T-LGLL	expanded (>=2)
-3.31303308366816	-0.0964044873571701	0 CD8 T-LGLL	expanded (>=2)
-4.29788182138483	-0.365756208167107	0 CD8 T-LGLL	expanded (>=2)
-3.750772217503	-0.684906223878891	0 CD8 T-LGLL	expanded (>=2)
-4.33934519647639	-0.761029491291077	0 CD8 T-LGLL	expanded (>=2)
-3.46762202142756	1.1368091459417	4 CD8	expanded (>=2)
3.74959828496893	2.50698999120232	6 CD4	singleton (=1)
-3.02194021104853	0.235637700095146	0 CD8 T-LGLL	expanded (>=2)
3.54804136396368	-1.58396437214378	3 CD4	singleton (=1)
-3.11448548196833	0.13888678504464	0 CD8 T-LGLL	expanded (>=2)
-3.77249167322199	-0.116704339251549	0 CD8 T-LGLL	expanded (>=2)
0.33765110910852	-0.303283894524605	4 CD8	singleton (=1)
4.62177636266668	-0.539975022987158	3 CD4	singleton (=1)
-2.63869641183894	-0.637874154464037	4 CD8	hyperexpanded (>=10)
-1.72330758928339	0.480374013915031	0 CD8 T-LGLL	expanded (>=2)
-3.19504926561396	-0.0942213480329819	0 CD8 T-LGLL	expanded (>=2)
5.69766404272039	0.100497638716667	1 CD4 CM/naive	singleton (=1)
-3.26086542963068	0.264477645888298	0 CD8 T-LGLL	expanded (>=2)
-4.27421353220026	-0.245297873482735	0 CD8 T-LGLL	hyperexpanded (>=10)
-2.90717575906794	-0.36184575603965	4 CD8	hyperexpanded (>=10)
-2.38064024805109	0.84782186700341	0 CD8 T-LGLL	expanded (>=2)
-4.63037846445124	-0.520014839336903	0 CD8 T-LGLL	expanded (>=2)
-2.73450563310664	0.199389194979637	0 CD8 T-LGLL	expanded (>=2)
-4.20843050836604	-0.839287573561699	0 CD8 T-LGLL	expanded (>=2)
-2.8336465155987	-0.0973659698820419	0 CD8 T-LGLL	hyperexpanded (>=10)
-1.40539906381648	0.144305026068657	4 CD8	singleton (=1)
3.6590190136524	-1.77471026228431	3 CD4	singleton (=1)
-2.355668286076	-1.4118181114054	0 CD8 T-LGLL	expanded (>=2)
-2.19808886407893	-0.771729583010704	0 CD8 T-LGLL	expanded (>=2)
-4.26296828149836	-0.98329036878112	0 CD8 T-LGLL	expanded (>=2)
4.5563943588825	-0.945258790717156	13 CD4	singleton (=1)
-3.20954726099055	-0.857153738007576	4 CD8	expanded (>=2)
-2.09443590997736	-0.500768834815056	4 CD8	singleton (=1)
-2.68081853746455	-0.0728544239855118	0 CD8 T-LGLL	expanded (>=2)
3.89176990629156	-1.643370712266	3 CD4	singleton (=1)
-2.05014465211909	0.240424608721703	0 CD8 T-LGLL	singleton (=1)
-3.35933993219416	2.35183719350335	0 CD8 T-LGLL	singleton (=1)
-3.04154870866816	0.035205995573967	0 CD8 T-LGLL	expanded (>=2)
-3.49726841806452	-0.565017830670507	4 CD8	hyperexpanded (>=10)
3.28852679372747	-1.78097721384528	3 CD4	singleton (=1)
-2.21404979585688	-0.237591201529533	4 CD8	hyperexpanded (>=10)
-2.75318286775629	0.701402937903374	0 CD8 T-LGLL	expanded (>=2)
4.68202044607122	-0.963742131457359	3 CD4	singleton (=1)
-2.85671255945246	-0.831330711112053	4 CD8	hyperexpanded (>=10)
-4.66365454553645	3.37785366727349	0 CD8 T-LGLL	hyperexpanded (>=10)
3.83213259817083	-1.0674689357138	13 CD4	singleton (=1)
-2.58882305978815	-0.00254752682212067	0 CD8 T-LGLL	expanded (>=2)
-2.28875229715388	0.375439500346153	0 CD8 T-LGLL	expanded (>=2)
-3.02876470445673	-0.274010265336067	0 CD8 T-LGLL	expanded (>=2)
-4.44128296731989	-0.93712794230941	0 CD8 T-LGLL	expanded (>=2)
-0.0472695624737016	-2.40318139837745	9 T-cell	expanded (>=2)
-2.84370658754389	0.229612922205894	0 CD8 T-LGLL	hyperexpanded (>=10)
-4.04330036996882	-0.290160561070473	0 CD8 T-LGLL	expanded (>=2)
-3.84970591424982	-0.130609298214943	0 CD8 T-LGLL	expanded (>=2)
-2.17750904916804	0.255206262602776	0 CD8 T-LGLL	expanded (>=2)
-4.32641623376887	-0.192446166739494	0 CD8 T-LGLL	expanded (>=2)
4.1799249851795	-1.63553675459388	3 CD4	singleton (=1)
-4.45696518777888	-1.00268572019103	0 CD8 T-LGLL	expanded (>=2)
-2.49954412340205	-0.330675298438103	4 CD8	hyperexpanded (>=10)
-2.33680651544611	0.749775325789421	0 CD8 T-LGLL	hyperexpanded (>=10)
-3.17924569009821	-0.571081904784472	4 CD8	singleton (=1)
4.00682022214849	-0.467791194186241	3 CD4	singleton (=1)
-3.53939936517756	-1.05643692062858	4 CD8	expanded (>=2)
6.74401309133489	1.92683175755975	1 CD4 CM/naive	singleton (=1)
-3.35232065080683	0.264386569991081	0 CD8 T-LGLL	expanded (>=2)
-4.09017155527155	-0.11869555161956	0 CD8 T-LGLL	expanded (>=2)
-2.48265693544428	0.227280413641899	0 CD8 T-LGLL	expanded (>=2)
4.87064482809026	-1.24755879686835	3 CD4	singleton (=1)
6.5469367706867	1.60104421330926	1 CD4 CM/naive	singleton (=1)
-2.19830439447443	0.88809994412896	0 CD8 T-LGLL	expanded (>=2)
-2.15829489587824	0.65694919778344	0 CD8 T-LGLL	expanded (>=2)
-2.78770087122004	0.612908756270378	0 CD8 T-LGLL	expanded (>=2)
-2.9117145335583	0.578182255759209	0 CD8 T-LGLL	expanded (>=2)
-3.32606504320185	0.148132419123619	0 CD8 T-LGLL	expanded (>=2)
-3.56904576181452	0.362650548949211	0 CD8 T-LGLL	expanded (>=2)
-3.44534418939631	0.50156143857476	0 CD8 T-LGLL	singleton (=1)
-2.83700940965693	0.107411896719902	0 CD8 T-LGLL	expanded (>=2)
-2.3735224997906	0.635115301146477	0 CD8 T-LGLL	expanded (>=2)
-2.60746953844111	0.665581023230522	0 CD8 T-LGLL	expanded (>=2)
6.52017857671697	1.79294995023248	1 CD4 CM/naive	singleton (=1)
4.78191592336614	-0.622729173020155	3 CD4	singleton (=1)
-4.59723255991023	-1.55103495167258	14 CD8 T-LGLL	expanded (>=2)
-4.06597302316706	-0.692231008873016	0 CD8 T-LGLL	expanded (>=2)
-1.72906635164301	0.456758057608574	4 CD8	singleton (=1)
-2.85611818193476	0.561936890616386	0 CD8 T-LGLL	expanded (>=2)
4.06431223989446	-1.13202782915595	3 CD4	singleton (=1)
-4.30621216653864	-0.735563600525887	0 CD8 T-LGLL	expanded (>=2)
-2.99409506677668	0.254936491980522	0 CD8 T-LGLL	expanded (>=2)
-2.70815704225581	0.804125463499992	0 CD8 T-LGLL	expanded (>=2)
-2.66848872064631	0.227410053744286	0 CD8 T-LGLL	expanded (>=2)
-4.25271056055109	-0.83142029689315	0 CD8 T-LGLL	expanded (>=2)
3.8490345680805	2.52472642613885	6 CD4	singleton (=1)
-4.52305338739436	-0.186902249321968	0 CD8 T-LGLL	expanded (>=2)
-2.66229412912409	0.571997081770866	0 CD8 T-LGLL	expanded (>=2)
-3.14223549722712	0.387592708601921	0 CD8 T-LGLL	expanded (>=2)
-3.1172067916302	-0.0211060290193863	0 CD8 T-LGLL	expanded (>=2)
3.81469561696966	-0.735429251656563	3 CD4	singleton (=1)
4.21053769231756	-1.31454666899207	3 CD4	singleton (=1)
5.19607617498357	-1.65027197645667	7 CD4 treg	singleton (=1)
-3.44474027513544	-0.120563024745018	0 CD8 T-LGLL	hyperexpanded (>=10)
-2.85838101266901	2.20022133542535	0 CD8 T-LGLL	expanded (>=2)
-3.05459115861933	-0.0298640971041031	0 CD8 T-LGLL	expanded (>=2)
-2.73863265871088	0.48826924516198	0 CD8 T-LGLL	expanded (>=2)
3.87305118680914	0.360667025580376	13 CD4	singleton (=1)
-2.78046963571589	0.71089616967675	0 CD8 T-LGLL	expanded (>=2)
-2.78422115205805	0.44709972096917	0 CD8 T-LGLL	expanded (>=2)
-2.92942569612544	-0.272985959515602	0 CD8 T-LGLL	expanded (>=2)
-2.35067556261103	0.764800226225822	0 CD8 T-LGLL	expanded (>=2)
-4.00856516717951	-0.466111587450535	0 CD8 T-LGLL	expanded (>=2)
-4.3304316794781	0.305242335333794	0 CD8 T-LGLL	singleton (=1)
-3.21723578332941	-0.0633354430055924	0 CD8 T-LGLL	expanded (>=2)
-4.20434592126887	1.19153228951928	0 CD8 T-LGLL	expanded (>=2)
-3.05343983530085	0.559593832030266	0 CD8 T-LGLL	expanded (>=2)
1.33967693687399	0.458810126318901	8 T-cell	singleton (=1)
-3.83666108011286	0.881493246092766	0 CD8 T-LGLL	expanded (>=2)
-2.16493246912043	0.935685312285393	12 CD4	singleton (=1)
-4.41747830270808	-0.153624052271873	0 CD8 T-LGLL	expanded (>=2)
-4.29660723566096	-0.758210832343132	0 CD8 T-LGLL	expanded (>=2)
-2.47619579195063	-1.24110319660667	4 CD8	hyperexpanded (>=10)
-2.86014531015437	-0.878808701500923	4 CD8	hyperexpanded (>=10)
5.68300559164007	-1.94080182360175	7 CD4 treg	singleton (=1)
-0.122622886887001	-2.47662278460029	9 T-cell	expanded (>=2)
-3.32467530130427	2.83901075078484	0 CD8 T-LGLL	hyperexpanded (>=10)
-4.36569712518732	-0.440550441012413	0 CD8 T-LGLL	expanded (>=2)
1.87616779447515	1.12230435563561	8 T-cell	singleton (=1)
-3.07282231210749	0.636357342734306	0 CD8 T-LGLL	expanded (>=2)
-3.11533854364436	-1.24463977859977	4 CD8	hyperexpanded (>=10)
-1.99337861894648	0.685622608199089	0 CD8 T-LGLL	singleton (=1)
-2.43946025728266	0.717987334265678	0 CD8 T-LGLL	expanded (>=2)
-3.88707611917536	-0.655836330816776	0 CD8 T-LGLL	expanded (>=2)
-1.79831502794306	-0.286670470700295	4 CD8	singleton (=1)
3.13810374380071	-2.59739490793708	12 CD4	singleton (=1)
-3.08985183595698	0.914114272131889	0 CD8 T-LGLL	expanded (>=2)
-0.0717503225712053	-2.40400859163764	9 T-cell	hyperexpanded (>=10)
-2.12407157777827	0.40674874736306	0 CD8 T-LGLL	singleton (=1)
-2.84934399484675	0.377309178843468	0 CD8 T-LGLL	expanded (>=2)
-3.09730623125117	0.335260366930931	0 CD8 T-LGLL	expanded (>=2)
-3.16534183382075	0.229502892031639	0 CD8 T-LGLL	hyperexpanded (>=10)
-3.52186892389338	2.92694762898919	10 CD8 T-LGLL	expanded (>=2)
-2.82142637132685	0.776242172255486	0 CD8 T-LGLL	expanded (>=2)
-3.11234948991816	-0.710441643462212	4 CD8	hyperexpanded (>=10)
-3.84855864404719	1.77411655141351	0 CD8 T-LGLL	expanded (>=2)
4.70418860555608	0.415764843955009	1 CD4 CM/naive	singleton (=1)
-4.84440110086482	0.168890571131676	0 CD8 T-LGLL	expanded (>=2)
-3.15236280321162	0.0076102967405014	0 CD8 T-LGLL	expanded (>=2)
-1.71418617128413	0.482623493208855	14 CD8 T-LGLL	hyperexpanded (>=10)
-4.62112830041926	-1.52189632700446	14 CD8 T-LGLL	expanded (>=2)
0.0749992930980452	-2.54852529810432	9 T-cell	expanded (>=2)
-0.0303632414249651	-2.43024977491859	9 T-cell	hyperexpanded (>=10)
3.45258810163458	-0.789227688775093	3 CD4	singleton (=1)
-2.97011134981196	1.04348496152398	0 CD8 T-LGLL	expanded (>=2)
-2.73962543367426	0.06198636247155	0 CD8 T-LGLL	expanded (>=2)
-3.75550434946101	-0.0772727970934219	0 CD8 T-LGLL	hyperexpanded (>=10)
-4.46391079782526	-0.700935790405304	0 CD8 T-LGLL	expanded (>=2)
-4.06610415338557	-0.60703802117768	0 CD8 T-LGLL	expanded (>=2)
-2.30614540933649	-0.274195129141838	4 CD8	hyperexpanded (>=10)
-2.76758883356135	-1.55549051807883	0 CD8 T-LGLL	hyperexpanded (>=10)
-3.83219693063776	-0.824452648029358	0 CD8 T-LGLL	hyperexpanded (>=10)
-3.77476046442072	-0.648159070030481	4 CD8	expanded (>=2)
-2.87845013498347	0.22984752608773	0 CD8 T-LGLL	expanded (>=2)
3.18251611829717	-2.73487707422736	12 CD4	singleton (=1)
-2.65020869134943	1.18538597775933	2 CD8	expanded (>=2)
-4.61145995019953	-2.61657711313728	0 CD8 T-LGLL	expanded (>=2)
-3.05996821283381	-0.908296370968849	4 CD8	hyperexpanded (>=10)
-3.00959108232539	0.308361267580956	0 CD8 T-LGLL	singleton (=1)
3.56516530157049	-1.14900049017432	3 CD4	singleton (=1)
-3.00502918123286	0.791109835638969	0 CD8 T-LGLL	expanded (>=2)
-2.57489321588557	0.807654416098564	0 CD8 T-LGLL	expanded (>=2)
-3.27048347353022	-0.146438652739555	0 CD8 T-LGLL	expanded (>=2)
4.49194600225408	-1.8313384895182	3 CD4	singleton (=1)
-2.91322443841975	0.866541897788017	0 CD8 T-LGLL	expanded (>=2)
3.84918214918096	-1.56716057108405	3 CD4	singleton (=1)
-5.01705716012995	-0.0875059013223953	0 CD8 T-LGLL	expanded (>=2)
3.61383726240118	-1.38768317745689	3 CD4	singleton (=1)
-4.00972054361384	-0.878704423174889	0 CD8 T-LGLL	expanded (>=2)
-3.65024588464777	0.138636564745873	0 CD8 T-LGLL	singleton (=1)
-4.41592381357233	-0.764263922438652	0 CD8 T-LGLL	expanded (>=2)
-3.14369867204707	0.374594246878593	0 CD8 T-LGLL	singleton (=1)
3.77354480863531	-1.54335811184409	3 CD4	singleton (=1)
-2.56446597932856	-0.660171697006256	4 CD8	singleton (=1)
-2.62069056390803	0.606690918936699	0 CD8 T-LGLL	expanded (>=2)
4.52079226613958	-0.558384792969257	3 CD4	singleton (=1)
-3.1767484939007	-0.0461275820589371	0 CD8 T-LGLL	expanded (>=2)
-3.26144168733637	-0.371807167396576	0 CD8 T-LGLL	hyperexpanded (>=10)
-2.06789658426325	-0.411781037316353	8 T-cell	singleton (=1)
-2.42575834154169	0.622168814673393	0 CD8 T-LGLL	singleton (=1)
4.05863215566595	-0.43580114291671	3 CD4	singleton (=1)
-3.27834365724604	0.497742211356133	0 CD8 T-LGLL	expanded (>=2)
-2.89262912630122	-0.373937139377625	0 CD8 T-LGLL	hyperexpanded (>=10)
-2.4475745952038	0.422044312491386	0 CD8 T-LGLL	expanded (>=2)
-2.84897873758356	0.734580790533989	0 CD8 T-LGLL	expanded (>=2)
-2.54536173700373	0.441032564177483	0 CD8 T-LGLL	singleton (=1)
-2.56780050157587	0.0542769785070114	0 CD8 T-LGLL	hyperexpanded (>=10)
-3.73158810495417	-0.732175240383179	4 CD8	expanded (>=2)
-4.1412055289654	-0.0258714799738236	0 CD8 T-LGLL	expanded (>=2)
-3.51764152406733	0.588144337668388	0 CD8 T-LGLL	expanded (>=2)
-2.82646415590327	0.623205935492485	0 CD8 T-LGLL	expanded (>=2)
-4.38788626550715	-0.914544338450462	0 CD8 T-LGLL	expanded (>=2)
-3.03052614091914	-0.00030734585288239	0 CD8 T-LGLL	expanded (>=2)
-2.82800004838984	0.792674457564323	0 CD8 T-LGLL	hyperexpanded (>=10)
3.87355258108099	-1.302086616025	3 CD4	singleton (=1)
-3.60571358560603	-0.449193457231552	0 CD8 T-LGLL	expanded (>=2)
-3.27588937639277	-1.04225569413665	4 CD8	hyperexpanded (>=10)
-2.60866759180109	0.708462392821281	0 CD8 T-LGLL	expanded (>=2)
5.0755331719013	-1.61851617144111	3 CD4	singleton (=1)
3.22736765981634	-1.07366749094489	3 CD4	singleton (=1)
-3.79683993219416	-0.277491981253655	0 CD8 T-LGLL	expanded (>=2)
-2.97728965639155	-0.670465903446705	4 CD8	hyperexpanded (>=10)
3.70622088552435	2.20621517850396	6 CD4	singleton (=1)
2.9126103127094	-0.384832197890312	3 CD4	singleton (=1)
-2.97679159997981	0.701867138876884	0 CD8 T-LGLL	expanded (>=2)
-4.26862309335749	-0.548734875485928	0 CD8 T-LGLL	expanded (>=2)
-2.73200152277033	0.231490766539543	0 CD8 T-LGLL	expanded (>=2)
-3.72973177789729	-0.386112326846153	0 CD8 T-LGLL	expanded (>=2)
-3.74593851923029	1.79171804143426	0 CD8 T-LGLL	expanded (>=2)
4.01128890157659	-1.20991941736701	3 CD4	singleton (=1)
-2.48980853914301	0.439868723883598	9 T-cell	expanded (>=2)
-4.28615305780451	-1.03183242128852	0 CD8 T-LGLL	expanded (>=2)
4.27131988645513	2.48168567372796	6 CD4	singleton (=1)
3.93782593847234	-1.55414792345527	3 CD4	singleton (=1)
-3.23852322458308	-0.00441213892462922	0 CD8 T-LGLL	expanded (>=2)
-1.33629403471034	0.305572962298363	0 CD8 T-LGLL	singleton (=1)
4.11352684141119	-1.55888875769141	3 CD4	singleton (=1)
-3.85294220804255	-0.187597656712563	0 CD8 T-LGLL	expanded (>=2)
-2.52179382204096	0.189631258978813	0 CD8 T-LGLL	expanded (>=2)
-2.71853850244563	-2.33317884253028	2 CD8	expanded (>=2)
-4.28312704919856	0.226890599265068	0 CD8 T-LGLL	expanded (>=2)
-3.06904933809321	-0.573132790715129	4 CD8	expanded (>=2)
-3.67871067880671	-1.32688620136741	4 CD8	expanded (>=2)
4.38141371847112	-1.11411109016898	13 CD4	singleton (=1)
-4.02202532648127	0.652515089049309	0 CD8 T-LGLL	expanded (>=2)
-2.6156084334759	0.423899209036797	0 CD8 T-LGLL	expanded (>=2)
-2.65734432100336	0.44497410012719	0 CD8 T-LGLL	expanded (>=2)
-4.58637783884089	-1.37778070019248	14 CD8 T-LGLL	expanded (>=2)
3.38212086797674	-0.934660310015709	3 CD4	singleton (=1)
-2.50610874055903	0.547939812674492	14 CD8 T-LGLL	expanded (>=2)
-3.13289425729792	0.155655657782524	14 CD8 T-LGLL	expanded (>=2)
-3.87404559015315	-1.06714704082969	4 CD8	hyperexpanded (>=10)
-3.31780813097041	-0.138593459591896	0 CD8 T-LGLL	expanded (>=2)
-3.23202774881403	0.284213399424522	4 CD8	singleton (=1)
-3.2449242865948	0.044011508955925	0 CD8 T-LGLL	expanded (>=2)
-4.26836941598933	-1.63057979391578	14 CD8 T-LGLL	expanded (>=2)
-2.91146991609614	0.0697826500081711	0 CD8 T-LGLL	expanded (>=2)
3.81946017385442	-1.60165938185218	3 CD4	singleton (=1)
-2.25576088785212	0.128454184069603	2 CD8	expanded (>=2)
-2.3966986930279	0.521562730803459	0 CD8 T-LGLL	expanded (>=2)
4.03497078062017	-0.745391706094772	13 CD4	singleton (=1)
-4.47461674570124	0.711160337462395	2 CD8	expanded (>=2)
-2.34832737802546	0.750830328001945	0 CD8 T-LGLL	expanded (>=2)
-2.88662217020075	0.884992157950371	0 CD8 T-LGLL	expanded (>=2)
-1.93545291780512	-3.73112007425788	2 CD8	singleton (=1)
3.88144733549078	-1.74575015352729	3 CD4	singleton (=1)
-4.56801817773859	-1.57088621901038	14 CD8 T-LGLL	expanded (>=2)
-4.19300530313532	-0.561564006001384	0 CD8 T-LGLL	expanded (>=2)
-2.77385542749445	0.532556569113701	0 CD8 T-LGLL	expanded (>=2)
-2.47314713357966	0.110804533495872	0 CD8 T-LGLL	expanded (>=2)
4.8737886154743	-1.17987325237754	3 CD4	singleton (=1)
-1.6898910796551	0.600598966612785	4 CD8	singleton (=1)
-4.24396918176691	-0.641849970535071	0 CD8 T-LGLL	expanded (>=2)
-4.07919714807551	-0.364189291462929	0 CD8 T-LGLL	expanded (>=2)
4.19458748937566	-0.940911168322594	13 CD4	singleton (=1)
-2.71917293428461	1.64947084142205	0 CD8 T-LGLL	hyperexpanded (>=10)
3.89969493986089	-1.53712567137244	3 CD4	singleton (=1)
4.14050819517095	-1.5253395085192	3 CD4	singleton (=1)
-1.3247810399441	-0.160960221753151	4 CD8	expanded (>=2)
-4.37757895349543	-0.932358557448418	0 CD8 T-LGLL	expanded (>=2)
6.42650820852239	1.91311768247124	1 CD4 CM/naive	singleton (=1)
-3.83734820245783	0.144716774954765	0 CD8 T-LGLL	expanded (>=2)
-2.84473083375971	0.629165923132866	0 CD8 T-LGLL	singleton (=1)
-2.74635956644099	0.81830218984124	0 CD8 T-LGLL	expanded (>=2)
3.2263789379688	-2.66989752100471	12 CD4	singleton (=1)
-2.5294267928509	0.764610921874016	0 CD8 T-LGLL	expanded (>=2)
0.993082960853172	0.81007579518792	8 T-cell	singleton (=1)
-3.95640156625788	-0.569839485079677	0 CD8 T-LGLL	hyperexpanded (>=10)
-3.14386914133112	0.761021172537773	14 CD8 T-LGLL	expanded (>=2)
-2.55379102586787	0.307306026949852	0 CD8 T-LGLL	expanded (>=2)
-3.19674489854853	-0.0685523395395584	0 CD8 T-LGLL	hyperexpanded (>=10)
-3.16216538309138	0.02504948331353	0 CD8 T-LGLL	expanded (>=2)
-2.29976818918269	0.966614520087212	0 CD8 T-LGLL	expanded (>=2)
-2.96756503938715	0.549930965437859	0 CD8 T-LGLL	hyperexpanded (>=10)
-3.01289174913447	0.0491040105962448	0 CD8 T-LGLL	expanded (>=2)
5.25571658254583	-0.92871969388488	3 CD4	singleton (=1)
-2.84418914674799	0.19597587539193	0 CD8 T-LGLL	expanded (>=2)
-2.42571423410456	0.691533362402885	0 CD8 T-LGLL	expanded (>=2)
-1.95474861024897	0.706230794920891	4 CD8	expanded (>=2)
-4.49649308084528	-0.615250222474963	0 CD8 T-LGLL	expanded (>=2)
-2.68597290872614	0.927191054358452	0 CD8 T-LGLL	expanded (>=2)
-2.48809478639643	0.755429899229973	0 CD8 T-LGLL	expanded (>=2)
-2.96318409799616	0.436059510245293	0 CD8 T-LGLL	expanded (>=2)
-2.67675898431818	0.15632287217614	0 CD8 T-LGLL	singleton (=1)
-3.13340256570856	0.2322453613424	0 CD8 T-LGLL	expanded (>=2)
-4.16097901224177	-0.747863585219414	0 CD8 T-LGLL	expanded (>=2)
3.93146755338628	-1.48038383768562	3 CD4	singleton (=1)
-4.10774824976008	-0.482603931889565	0 CD8 T-LGLL	expanded (>=2)
-2.78306744455378	0.309451436533897	0 CD8 T-LGLL	expanded (>=2)
-4.17171309351008	-0.650903837845356	0 CD8 T-LGLL	expanded (>=2)
-4.29078314661066	0.393698131575554	0 CD8 T-LGLL	expanded (>=2)
-3.17693326829951	-0.116659874186546	0 CD8 T-LGLL	expanded (>=2)
-3.36402366518061	-1.27706500338081	4 CD8	expanded (>=2)
-2.76779077409785	-2.62447592066291	2 CD8	singleton (=1)
-2.21257470010798	0.801262533202141	0 CD8 T-LGLL	expanded (>=2)
4.0075354778858	-1.66232141302589	3 CD4	singleton (=1)
-2.91405651926081	-0.437011847362549	0 CD8 T-LGLL	expanded (>=2)
-3.15174053072016	3.52013996793267	0 CD8 T-LGLL	singleton (=1)
-3.87110398172419	-0.159818107352287	0 CD8 T-LGLL	expanded (>=2)
-2.82228110193293	0.456032788290947	0 CD8 T-LGLL	expanded (>=2)
-0.0893159902004472	-2.42030891226295	9 T-cell	hyperexpanded (>=10)
-4.26250288843195	-0.87650218056205	0 CD8 T-LGLL	expanded (>=2)
-2.98172781824152	0.24002865506646	0 CD8 T-LGLL	hyperexpanded (>=10)
-3.7745702063946	0.260377859606712	0 CD8 T-LGLL	expanded (>=2)
-2.92724321245234	0.456267153754204	0 CD8 T-LGLL	expanded (>=2)
6.11102606893499	-1.20701005505088	7 CD4 treg	singleton (=1)
-4.36562750696223	0.898402249350517	0 CD8 T-LGLL	expanded (>=2)
-3.27267096399348	-0.974596584305794	4 CD8	hyperexpanded (>=10)
-4.20818493722956	-0.494784260258705	0 CD8 T-LGLL	expanded (>=2)
-2.65942428468745	0.713724767699211	0 CD8 T-LGLL	expanded (>=2)
-4.35286543726008	-0.631689583972723	0 CD8 T-LGLL	expanded (>=2)
-3.00677392839472	-0.0389249567842789	0 CD8 T-LGLL	expanded (>=2)
-3.28700707315485	0.0752324218892746	0 CD8 T-LGLL	hyperexpanded (>=10)
-4.22566960214655	-0.55433778287533	0 CD8 T-LGLL	expanded (>=2)
4.04441597104986	-1.73187681482795	3 CD4	singleton (=1)
-4.75540898202937	-0.625008622274429	0 CD8 T-LGLL	hyperexpanded (>=10)
-3.04370282053034	0.371067380442589	0 CD8 T-LGLL	hyperexpanded (>=10)
-2.49196670412104	1.01496652318475	0 CD8 T-LGLL	expanded (>=2)
-2.78421757577937	-1.8495223169184	2 CD8	expanded (>=2)
3.78756668210943	-1.41997023867133	3 CD4	singleton (=1)
-2.51968500970881	0.0735718364858322	0 CD8 T-LGLL	expanded (>=2)
-4.3051664626507	-0.349269846544296	0 CD8 T-LGLL	expanded (>=2)
-2.72642467378657	0.932200347914665	0 CD8 T-LGLL	expanded (>=2)
-2.53234122156184	0.966793334021538	0 CD8 T-LGLL	expanded (>=2)
-0.00571365117113509	-2.4773618821955	9 T-cell	expanded (>=2)
-3.13243625520747	0.997496640219658	0 CD8 T-LGLL	expanded (>=2)
-2.12293789743464	-0.544932907537253	4 CD8	singleton (=1)
-2.82717559694331	1.25104311658379	0 CD8 T-LGLL	hyperexpanded (>=10)
-4.35209725259821	0.194559788241356	0 CD8 T-LGLL	expanded (>=2)
-3.30278084634821	-0.195834511981041	0 CD8 T-LGLL	expanded (>=2)
-4.41970417856257	-0.169413322672874	0 CD8 T-LGLL	expanded (>=2)
-3.27702329515498	2.85751060201165	10 CD8 T-LGLL	expanded (>=2)
-3.08548138498347	0.675121342673271	0 CD8 T-LGLL	expanded (>=2)
-3.44099853395502	3.37198928548333	10 CD8 T-LGLL	expanded (>=2)
-3.68405745386164	-1.07548543261054	4 CD8	expanded (>=2)
-3.07844159959834	-0.296339416966469	0 CD8 T-LGLL	expanded (>=2)
-4.59036896585505	-1.62270792768958	14 CD8 T-LGLL	expanded (>=2)
5.59144379735906	-1.4920320157862	7 CD4 treg	singleton (=1)
-2.36019132494013	-2.17399343298438	2 CD8	expanded (>=2)
-2.23917410730402	0.676345383658379	0 CD8 T-LGLL	expanded (>=2)
-2.82463071702998	0.659272706046074	0 CD8 T-LGLL	expanded (>=2)
-0.953190067997383	-0.236770713791878	4 CD8	singleton (=1)
-2.93474576829951	0.76095048142907	0 CD8 T-LGLL	expanded (>=2)
-2.87774727701228	0.987219726576775	0 CD8 T-LGLL	singleton (=1)
-4.35077069162409	0.135121142401665	0 CD8 T-LGLL	expanded (>=2)
-2.24823663591425	0.711828267111748	0 CD8 T-LGLL	singleton (=1)
-1.69121001123469	-3.07240172670844	2 CD8	expanded (>=2)
-3.86175368188898	-0.425413901076347	0 CD8 T-LGLL	expanded (>=2)
-2.77282665132563	0.291412925257652	0 CD8 T-LGLL	expanded (>=2)
-1.86496065019648	0.308955764307945	0 CD8 T-LGLL	expanded (>=2)
-4.55766175149958	-0.864509934649498	0 CD8 T-LGLL	expanded (>=2)
-4.31436369775813	-0.790743658409149	0 CD8 T-LGLL	hyperexpanded (>=10)
-3.66060517190974	-0.357561955318481	0 CD8 T-LGLL	expanded (>=2)
3.87870766759832	-0.500422755346329	13 CD4	singleton (=1)
-4.6192180907635	-1.62993832872871	14 CD8 T-LGLL	hyperexpanded (>=10)
-3.09004257082026	0.169797276987999	0 CD8 T-LGLL	expanded (>=2)
3.45023419500311	-1.28985413359168	3 CD4	singleton (=1)
-2.32702610849421	0.730574762358635	0 CD8 T-LGLL	expanded (>=2)
-3.02692387460749	0.737283861174553	0 CD8 T-LGLL	expanded (>=2)
-2.82619402765315	-0.119996780619652	14 CD8 T-LGLL	expanded (>=2)
-4.60363028406184	4.50181797696587	5 CD8 T-LGLL	hyperexpanded (>=10)
-4.61616347192805	-1.44536432074073	14 CD8 T-LGLL	expanded (>=2)
-4.65615961908381	-1.48283925102714	14 CD8 T-LGLL	expanded (>=2)
6.60524632574041	2.40958479596612	1 CD4 CM/naive	singleton (=1)
3.66252638936956	-1.83196958349708	3 CD4	expanded (>=2)
5.0173580849262	-1.64253755854133	3 CD4	singleton (=1)
-2.87024305223505	0.743759309782951	0 CD8 T-LGLL	expanded (>=2)
-2.75628207086604	-0.0895875339365311	0 CD8 T-LGLL	expanded (>=2)
-4.02238724588435	0.967962300314873	0 CD8 T-LGLL	expanded (>=2)
-3.68476078866999	-0.879602694973976	4 CD8	expanded (>=2)
-3.74108002542536	-0.322927588686974	0 CD8 T-LGLL	hyperexpanded (>=10)
-3.10441682695429	0.0824734325551681	0 CD8 T-LGLL	expanded (>=2)
4.03702904821355	-1.63478490160468	3 CD4	singleton (=1)
-3.57223627924006	-0.821314061150581	0 CD8 T-LGLL	expanded (>=2)
-3.29555008768122	-0.193154508338005	0 CD8 T-LGLL	expanded (>=2)
3.98591162801702	-1.22315999315742	3 CD4	singleton (=1)
6.32586791158636	1.37284735394952	1 CD4 CM/naive	singleton (=1)
3.78569342733343	-1.24254276798728	3 CD4	singleton (=1)
-2.61469886659663	0.311860954298943	0 CD8 T-LGLL	expanded (>=2)
-3.94872496484797	-0.63244093777302	0 CD8 T-LGLL	expanded (>=2)
-4.0333764350323	0.796666895880669	0 CD8 T-LGLL	expanded (>=2)
-3.97712300180476	-0.423699671492607	0 CD8 T-LGLL	expanded (>=2)
-2.70190952180903	0.606670057311028	0 CD8 T-LGLL	expanded (>=2)
-2.51671574472468	0.789954220786064	0 CD8 T-LGLL	expanded (>=2)
-2.77497575639765	0.195307707323998	0 CD8 T-LGLL	expanded (>=2)
-2.76319907068293	0.347634827628105	0 CD8 T-LGLL	expanded (>=2)
-3.08985994218867	0.867035543456047	0 CD8 T-LGLL	expanded (>=2)
-2.89920947908442	0.325703000559776	0 CD8 T-LGLL	hyperexpanded (>=10)
-1.40352199434321	0.129379605784386	4 CD8	expanded (>=2)
-2.74557183145564	1.54101065351006	0 CD8 T-LGLL	expanded (>=2)
6.35617091299017	1.58517292691705	1 CD4 CM/naive	singleton (=1)
-2.02551696657221	-3.07440730379585	2 CD8	singleton (=1)
-2.14788053392451	-0.141805434689552	4 CD8	expanded (>=2)
-2.85152075647395	0.34548280192849	0 CD8 T-LGLL	expanded (>=2)
5.3811505043598	-1.37153735207084	3 CD4	singleton (=1)
4.18901874662359	-1.33262344645026	13 CD4	singleton (=1)
-2.45063493608515	0.6424016113424	0 CD8 T-LGLL	expanded (>=2)
-3.21208212732356	2.67479566289422	4 CD8	hyperexpanded (>=10)
1.23484869838674	0.684667622580498	8 T-cell	expanded (>=2)
-3.03282664178889	0.525503551497429	0 CD8 T-LGLL	expanded (>=2)
-3.0569143092541	0.082711255087822	0 CD8 T-LGLL	expanded (>=2)
-3.00289700387995	2.12242606832024	0 CD8 T-LGLL	expanded (>=2)
-2.89103148340266	0.989483272566765	0 CD8 T-LGLL	expanded (>=2)
-4.16576693414729	0.964751755728691	0 CD8 T-LGLL	expanded (>=2)
-2.87161753534357	0.00987807466027069	0 CD8 T-LGLL	singleton (=1)
-4.34427760004084	-0.81783379064563	0 CD8 T-LGLL	expanded (>=2)
-2.81973550676386	0.596787607207268	0 CD8 T-LGLL	expanded (>=2)
-2.79929826616328	-0.226476306185753	0 CD8 T-LGLL	expanded (>=2)
-3.71435425638239	-0.022898161873848	0 CD8 T-LGLL	expanded (>=2)
-0.0852766430286638	-2.38145932005409	9 T-cell	expanded (>=2)
-3.38295958398859	1.59163621617791	0 CD8 T-LGLL	expanded (>=2)
-2.61985180734675	1.08728007031915	0 CD8 T-LGLL	expanded (>=2)
-2.66857216714899	1.65777972890374	0 CD8 T-LGLL	hyperexpanded (>=10)
-2.99734757303278	0.248567556872337	0 CD8 T-LGLL	expanded (>=2)
-4.03253910898249	-0.0742967371797867	0 CD8 T-LGLL	expanded (>=2)
-4.81350777505915	0.206099009051292	0 CD8 T-LGLL	expanded (>=2)
-4.41801283716242	-0.756824607119591	0 CD8 T-LGLL	hyperexpanded (>=10)
-3.2336344516186	-0.0961188618994064	0 CD8 T-LGLL	expanded (>=2)
-4.33719466089289	-0.691409410998852	0 CD8 T-LGLL	expanded (>=2)
-3.57422135232966	-0.57040313826564	0 CD8 T-LGLL	expanded (>=2)
-2.56017182230036	0.724726712241142	0 CD8 T-LGLL	expanded (>=2)
-2.91212723611872	0.32579354001519	0 CD8 T-LGLL	expanded (>=2)
-3.25794360994379	-0.040178263649971	0 CD8 T-LGLL	expanded (>=2)
-2.34060476182978	0.266820764079063	4 CD8	hyperexpanded (>=10)
-2.84654591440241	0.384526407256096	0 CD8 T-LGLL	expanded (>=2)
-3.3743769919781	0.028342997565239	0 CD8 T-LGLL	expanded (>=2)
-3.27175019144099	-0.947338963017494	4 CD8	expanded (>=2)
-1.8228518760113	0.532045280470818	4 CD8	expanded (>=2)
-2.63650701402705	0.365888154044121	0 CD8 T-LGLL	expanded (>=2)
-1.19217107652705	-0.698255846366913	4 CD8	hyperexpanded (>=10)
3.24040438772161	-0.912573361859352	3 CD4	singleton (=1)
-4.13066599725764	-0.377347359523804	0 CD8 T-LGLL	singleton (=1)
-2.87114570497553	0.297387754454582	0 CD8 T-LGLL	expanded (>=2)
-3.20827148317377	-0.223458850846321	0 CD8 T-LGLL	expanded (>=2)
-3.04993698953669	-0.0797763113832779	0 CD8 T-LGLL	expanded (>=2)
3.71116091848333	-1.61867698477271	3 CD4	singleton (=1)
-4.32079861520808	-1.83039959715369	14 CD8 T-LGLL	expanded (>=2)
-2.96656821130793	1.93820241643426	0 CD8 T-LGLL	singleton (=1)
-2.61024282335322	0.649627124800652	0 CD8 T-LGLL	expanded (>=2)
-3.1255976951031	-0.0638356451845474	0 CD8 T-LGLL	singleton (=1)
-3.22507617830317	-0.584991107784838	0 CD8 T-LGLL	expanded (>=2)
3.8625307285877	-1.34889485882285	3 CD4	singleton (=1)
-3.82624314188044	-0.16123368786338	0 CD8 T-LGLL	expanded (>=2)
-4.58447764276545	-1.52852656887534	14 CD8 T-LGLL	hyperexpanded (>=10)
-4.65629361032526	-1.62154110716346	14 CD8 T-LGLL	expanded (>=2)
-3.02773425935786	0.0838052983426742	0 CD8 T-LGLL	expanded (>=2)
-2.90900800584834	0.408108806147545	0 CD8 T-LGLL	expanded (>=2)
-3.09703991769831	0.465466653838127	0 CD8 T-LGLL	expanded (>=2)
2.54562403799017	-0.385581055746109	3 CD4	singleton (=1)
-3.06682727693598	2.70650867177483	2 CD8	singleton (=1)
-4.42154667734187	-0.940329307780296	0 CD8 T-LGLL	expanded (>=2)
-3.6244385039715	0.0335993523740463	0 CD8 T-LGLL	expanded (>=2)
-2.78634021638911	1.07446376039025	0 CD8 T-LGLL	expanded (>=2)
-2.50510666727106	0.669559156432121	0 CD8 T-LGLL	expanded (>=2)
-3.47684738992731	-0.394135946497948	0 CD8 T-LGLL	expanded (>=2)
4.47462727666814	-1.20987739609245	3 CD4	singleton (=1)
1.09301437974889	0.682190334334343	8 T-cell	singleton (=1)
-2.5028314387707	0.301836168303459	0 CD8 T-LGLL	expanded (>=2)
-2.63907001375239	0.888236081137627	0 CD8 T-LGLL	expanded (>=2)
4.04264952779729	-1.07671620892051	13 CD4	singleton (=1)
-2.52526567338984	0.490230476393669	0 CD8 T-LGLL	expanded (>=2)
-3.63019583581965	-0.584499065388621	4 CD8	hyperexpanded (>=10)
-2.72997281908076	0.020311033263176	0 CD8 T-LGLL	expanded (>=2)
5.42703845144231	-1.22097488687995	3 CD4	singleton (=1)
3.11780764699896	-2.80888220118049	12 CD4	expanded (>=2)
6.35571887136419	1.81773666097161	1 CD4 CM/naive	singleton (=1)
0.0462656223865279	-2.48006018446449	9 T-cell	expanded (>=2)
-2.52302525400202	0.700848018660515	0 CD8 T-LGLL	expanded (>=2)
-3.24910591005366	-0.535497495994598	4 CD8	hyperexpanded (>=10)
-3.93478653787653	-0.615167278886468	0 CD8 T-LGLL	singleton (=1)
-2.86544034837763	-2.75500294016364	2 CD8	singleton (=1)
-3.2269103324322	0.314670419230431	0 CD8 T-LGLL	expanded (>=2)
-3.76831124185603	0.780074154868095	0 CD8 T-LGLL	expanded (>=2)
-3.09229205011408	0.275645052924126	0 CD8 T-LGLL	expanded (>=2)
-0.0849376714138261	-2.43284341143134	9 T-cell	expanded (>=2)
-2.78031537889521	-0.688702950344116	4 CD8	hyperexpanded (>=10)
-3.3183626925854	-0.18018990205291	0 CD8 T-LGLL	singleton (=1)
-3.33081291078608	-0.0978389029360123	0 CD8 T-LGLL	expanded (>=2)
-3.68144295572321	1.44332984639642	0 CD8 T-LGLL	expanded (>=2)
-2.61765406488459	-0.230097854599983	0 CD8 T-LGLL	expanded (>=2)
3.75041033864935	-1.57821896122459	3 CD4	singleton (=1)
-2.3462893760113	0.494953310027092	0 CD8 T-LGLL	expanded (>=2)
-2.67243883966486	0.546674286856621	0 CD8 T-LGLL	expanded (>=2)
4.53971125722845	-1.01300286696914	3 CD4	singleton (=1)
-2.94342277406733	2.32484034253594	0 CD8 T-LGLL	hyperexpanded (>=10)
-3.2769579684643	2.62071946813103	0 CD8 T-LGLL	expanded (>=2)
-2.53239009737055	0.708564435973137	0 CD8 T-LGLL	expanded (>=2)
-3.08716390489619	1.24840930654046	0 CD8 T-LGLL	singleton (=1)
-3.21022508501093	0.328899657263725	0 CD8 T-LGLL	expanded (>=2)
-2.64385888933222	0.783375298514336	0 CD8 T-LGLL	expanded (>=2)
-4.59143374322932	-0.857416236863167	0 CD8 T-LGLL	expanded (>=2)
-2.96890399812739	0.931797658934563	0 CD8 T-LGLL	expanded (>=2)
-2.70016382097285	0.595053946509331	0 CD8 T-LGLL	expanded (>=2)
-2.73881266473811	0.263164436354607	0 CD8 T-LGLL	expanded (>=2)
-3.38744542955439	0.0646418686055832	0 CD8 T-LGLL	expanded (>=2)
-3.02984569429438	0.300786053671806	0 CD8 T-LGLL	expanded (>=2)
4.35067774892767	-0.87218716190818	13 CD4	singleton (=1)
-4.07403157114069	-0.960159504876167	0 CD8 T-LGLL	hyperexpanded (>=10)
-2.83320782541315	0.123828506007164	0 CD8 T-LGLL	expanded (>=2)
-2.31125758050959	0.871080791487663	0 CD8 T-LGLL	expanded (>=2)
-2.89588830827753	0.781361138358086	0 CD8 T-LGLL	expanded (>=2)
3.79090931058843	-0.804435530767471	3 CD4	singleton (=1)
-3.97442601083796	-0.444228956565888	0 CD8 T-LGLL	expanded (>=2)
-2.60406468271296	0.188152467741936	0 CD8 T-LGLL	singleton (=1)
-2.33069823144953	-0.389921734199554	0 CD8 T-LGLL	expanded (>=2)
-4.44700596689265	-0.287398124203712	0 CD8 T-LGLL	expanded (>=2)
-2.69095132707636	-0.133064115510017	0 CD8 T-LGLL	expanded (>=2)
3.18665125013311	-2.72517582224372	12 CD4	singleton (=1)
-3.65940163492243	0.00187030984398651	0 CD8 T-LGLL	expanded (>=2)
3.87939788938482	2.50798133565423	6 CD4	singleton (=1)
-4.32484410165827	-0.429966503844292	0 CD8 T-LGLL	expanded (>=2)
-4.64361832498591	-1.58993896292213	14 CD8 T-LGLL	expanded (>=2)
-3.17288754343073	-0.1420282070494	0 CD8 T-LGLL	hyperexpanded (>=10)
-3.17119357942622	1.62312391950127	0 CD8 T-LGLL	singleton (=1)
-2.7744309699444	-0.118508661255867	0 CD8 T-LGLL	expanded (>=2)
-1.3879108226208	0.139010285868614	4 CD8	hyperexpanded (>=10)
-3.77362845300715	-1.12223401115897	9 T-cell	expanded (>=2)
-1.91616461633723	0.287438010706871	4 CD8	expanded (>=2)
-2.47574923395197	0.620235359206169	0 CD8 T-LGLL	expanded (>=2)
-2.51338718294184	0.414614235892265	0 CD8 T-LGLL	expanded (>=2)
-3.49300692438166	0.984090005888908	0 CD8 T-LGLL	hyperexpanded (>=10)
-2.43017361520808	-1.56409331606391	4 CD8	hyperexpanded (>=10)
-2.800417164555	0.315713440909355	0 CD8 T-LGLL	expanded (>=2)
-3.88756010889094	-0.852544361815483	0 CD8 T-LGLL	expanded (>=2)
3.18404152036626	-2.71340628908637	12 CD4	singleton (=1)
-2.23952410577814	0.0174609179639511	4 CD8	hyperexpanded (>=10)
-2.99222014307063	0.0737237091207199	0 CD8 T-LGLL	expanded (>=2)
-2.81150172113459	0.378560280337303	0 CD8 T-LGLL	expanded (>=2)
-3.98127196191828	-0.581918790560842	0 CD8 T-LGLL	expanded (>=2)
-3.41573450922053	-0.337499702439339	0 CD8 T-LGLL	hyperexpanded (>=10)
-4.30368826746027	-0.758299404845268	0 CD8 T-LGLL	expanded (>=2)
-0.0534461533931963	-2.42614980982307	9 T-cell	expanded (>=2)
5.6445086205097	-0.899350339636833	3 CD4	singleton (=1)
-3.63068650125544	-0.362647870645554	8 T-cell	singleton (=1)
-3.103715161076	0.143892621531456	0 CD8 T-LGLL	expanded (>=2)
2.05723299623449	0.0307953114652328	3 CD4	expanded (>=2)
-2.95457480310481	0.359400128855675	0 CD8 T-LGLL	expanded (>=2)
-4.13712284921687	-0.684373507366211	0 CD8 T-LGLL	expanded (>=2)
-2.90264771341364	0.239953791632622	0 CD8 T-LGLL	expanded (>=2)
-3.39944122194331	1.19911054326531	0 CD8 T-LGLL	expanded (>=2)
3.87926056028326	-1.68072780416969	3 CD4	singleton (=1)
-2.99884269594233	0.282446062102287	0 CD8 T-LGLL	expanded (>=2)
-3.17180774568598	0.185563063158958	0 CD8 T-LGLL	expanded (>=2)
-2.85147116540949	0.406940614714592	0 CD8 T-LGLL	expanded (>=2)
-3.09557650445979	0.494536196722954	0 CD8 T-LGLL	expanded (>=2)
-3.88097403406184	0.00977871371743011	0 CD8 T-LGLL	expanded (>=2)
6.66111971975286	1.54705122663018	1 CD4 CM/naive	singleton (=1)
-2.67874930261652	1.85662344647881	0 CD8 T-LGLL	expanded (>=2)
-2.68845985292475	0.308750426306694	0 CD8 T-LGLL	expanded (>=2)
-2.78487179636042	0.685367857947319	5 CD8 T-LGLL	expanded (>=2)
-1.98227713464777	-1.15666230963233	4 CD8	singleton (=1)
-1.7456018721966	0.422133719458549	0 CD8 T-LGLL	hyperexpanded (>=10)
-3.68757126688044	-0.777840832338364	0 CD8 T-LGLL	expanded (>=2)
3.83836271406133	-1.28654118822578	3 CD4	singleton (=1)
-4.53437016366999	-1.50870641516212	14 CD8 T-LGLL	expanded (>=2)
-4.21914313196223	-0.785977909431488	0 CD8 T-LGLL	expanded (>=2)
-2.39052889703791	-0.213727111086876	0 CD8 T-LGLL	expanded (>=2)
-3.21035597681086	-0.19223093436721	0 CD8 T-LGLL	expanded (>=2)
-2.6745798385052	-0.319868261084587	0 CD8 T-LGLL	hyperexpanded (>=10)
-2.51198742746394	-0.19638594435218	0 CD8 T-LGLL	expanded (>=2)
-3.28239605783503	-0.610216373667748	4 CD8	hyperexpanded (>=10)
-0.194344083061623	-2.23687681005958	0 CD8 T-LGLL	expanded (>=2)
-0.0720657503513567	-2.3917563800669	9 T-cell	expanded (>=2)
-2.7721185481457	0.351598417296379	0 CD8 T-LGLL	expanded (>=2)
-2.29476712106745	0.427051460280388	0 CD8 T-LGLL	expanded (>=2)
-2.41764710306208	0.722296273245781	0 CD8 T-LGLL	expanded (>=2)
-2.23103354333918	0.245401417746513	0 CD8 T-LGLL	singleton (=1)
-4.3748686110882	-0.581089844085903	0 CD8 T-LGLL	expanded (>=2)
-3.33972094415705	0.0312478895330124	0 CD8 T-LGLL	expanded (>=2)
-2.95397303461115	-0.0277291779375382	0 CD8 T-LGLL	expanded (>=2)
-2.39146063684504	0.786726510062187	0 CD8 T-LGLL	expanded (>=2)
-2.53652499078791	0.517415797247856	0 CD8 T-LGLL	expanded (>=2)
-2.21492550729792	-0.733723769054443	4 CD8	hyperexpanded (>=10)
-3.19005463480036	-0.945134485230476	4 CD8	hyperexpanded (>=10)
-2.83910010217707	0.804401313796013	0 CD8 T-LGLL	expanded (>=2)
-3.20427797197382	-0.0942180399751969	0 CD8 T-LGLL	expanded (>=2)
-1.85923884271662	0.339134668841332	0 CD8 T-LGLL	hyperexpanded (>=10)
-3.39266941904108	0.686111127867668	0 CD8 T-LGLL	expanded (>=2)
3.85151936651189	-0.98640128420356	3 CD4	singleton (=1)
-3.2781090533642	2.40174773885247	0 CD8 T-LGLL	expanded (>=2)
2.92206933141668	-0.937278503642113	3 CD4	expanded (>=2)
-3.3009488379864	-0.138651931748421	0 CD8 T-LGLL	expanded (>=2)
-4.22033045648615	-0.677362376914055	0 CD8 T-LGLL	expanded (>=2)
-3.31502125619929	-0.258286083207161	0 CD8 T-LGLL	expanded (>=2)
-2.45980689882319	0.893694555296867	0 CD8 T-LGLL	expanded (>=2)
3.75836517454107	-1.50263645695213	3 CD4	singleton (=1)
-2.28645084260981	-0.0415962581491776	4 CD8	hyperexpanded (>=10)
-2.84621951936762	0.125726139082878	0 CD8 T-LGLL	expanded (>=2)
4.08507873655279	-1.54857184933189	3 CD4	singleton (=1)
-3.443812111607	-0.235483998522789	0 CD8 T-LGLL	expanded (>=2)
-4.30218575357478	-0.688674183652432	0 CD8 T-LGLL	expanded (>=2)
4.32092692495306	-1.39892640160087	3 CD4	singleton (=1)
4.0203459465595	2.59158757878777	6 CD4	singleton (=1)
6.04779650808294	-1.40304865883353	7 CD4 treg	singleton (=1)
3.19513203741033	-0.66787465857032	3 CD4	singleton (=1)
-3.0952980315594	0.499644195570915	0 CD8 T-LGLL	expanded (>=2)
-2.65614817499201	-0.972656810746223	4 CD8	hyperexpanded (>=10)
-2.98081705926936	2.06174114896294	0 CD8 T-LGLL	expanded (>=2)
-3.97471163629572	0.421080386176079	0 CD8 T-LGLL	expanded (>=2)
-3.61067984460871	-0.913692200646431	0 CD8 T-LGLL	expanded (>=2)
-2.10526559709589	0.655147468581169	0 CD8 T-LGLL	expanded (>=2)
4.05773450971563	-1.20364257143501	13 CD4	singleton (=1)
-2.62419698595087	0.342953300013512	0 CD8 T-LGLL	expanded (>=2)
-2.49595997690241	0.595022475256889	0 CD8 T-LGLL	expanded (>=2)
-4.37777827142756	-0.873328590855629	0 CD8 T-LGLL	expanded (>=2)
-1.94607351182978	0.542775427832573	4 CD8	expanded (>=2)
-2.41577670930903	0.502905165686577	0 CD8 T-LGLL	expanded (>=2)
-2.40539811014216	-0.310192221865685	4 CD8	hyperexpanded (>=10)
-2.64337847589533	0.363408839240044	0 CD8 T-LGLL	expanded (>=2)
-3.13750265001337	-1.05835514710906	4 CD8	hyperexpanded (>=10)
3.84067203641851	-1.34858038471702	3 CD4	singleton (=1)
-2.57243678926508	-0.542409313932688	4 CD8	expanded (>=2)
-4.14263890146296	0.16262409640786	0 CD8 T-LGLL	expanded (>=2)
-2.43167136072199	0.952429329886406	0 CD8 T-LGLL	expanded (>=2)
-3.19211981653254	-0.141641611323387	4 CD8	hyperexpanded (>=10)
4.32417275548895	-1.89035459803107	3 CD4	singleton (=1)
-4.22360251306574	0.462231790556877	0 CD8 T-LGLL	hyperexpanded (>=10)
3.69434954763372	-1.34748979853156	3 CD4	expanded (>=2)
-3.18585036157648	0.335756396784752	0 CD8 T-LGLL	expanded (>=2)
-3.88245509027522	-0.857958579525978	0 CD8 T-LGLL	expanded (>=2)
4.47276212812383	-1.09926679180625	3 CD4	singleton (=1)
4.43069316984136	-1.01586234019759	3 CD4	singleton (=1)
-3.32648489831965	4.11615589810845	0 CD8 T-LGLL	expanded (>=2)
-4.36176226495783	-0.846603417859108	0 CD8 T-LGLL	hyperexpanded (>=10)
-2.18460414766352	0.627237593665092	10 CD8 T-LGLL	expanded (>=2)
-3.36184499620478	1.2825155611181	0 CD8 T-LGLL	expanded (>=2)
-3.56423399805109	-0.505163306460411	4 CD8	expanded (>=2)
-2.97754643320124	0.799002444281548	0 CD8 T-LGLL	expanded (>=2)
-2.57496140359919	0.593569910063713	0 CD8 T-LGLL	singleton (=1)
-2.2380232608227	0.0226251239919357	0 CD8 T-LGLL	hyperexpanded (>=10)
-2.29133985399287	0.6644404287481	0 CD8 T-LGLL	singleton (=1)
4.36997797132452	-0.897959137425453	13 CD4	singleton (=1)
-3.44232652544062	2.89898208333489	5 CD8 T-LGLL	expanded (>=2)
-3.24112604021113	0.400300955309837	0 CD8 T-LGLL	expanded (>=2)
4.04085137487371	-1.72070714281562	3 CD4	expanded (>=2)
-3.74212191461604	0.397077416911095	0 CD8 T-LGLL	expanded (>=2)
-3.21040246843378	0.436332022681206	0 CD8 T-LGLL	hyperexpanded (>=10)
-3.56287548898737	1.1227277870321	0 CD8 T-LGLL	singleton (=1)
-2.16192410348933	0.464575564398735	0 CD8 T-LGLL	expanded (>=2)
-2.18122456430476	0.816142594351738	0 CD8 T-LGLL	hyperexpanded (>=10)
5.48474242330511	-1.51139655159476	7 CD4 treg	singleton (=1)
-3.09329841493647	0.735539233221977	0 CD8 T-LGLL	expanded (>=2)
4.04087020994146	-1.59879645155433	3 CD4	singleton (=1)
-4.03918478845637	-0.866505110726387	0 CD8 T-LGLL	expanded (>=2)
3.81175615430792	2.50081423474786	6 CD4	singleton (=1)
-3.7393500602154	-3.31244703577522	2 CD8	expanded (>=2)
-2.0693323409466	-0.51602218495372	4 CD8	expanded (>=2)
-3.12671754716914	-0.33189021991256	8 T-cell	hyperexpanded (>=10)
-2.91133973955195	0.927552616133659	0 CD8 T-LGLL	expanded (>=2)
-3.98560450433772	-0.905290270314247	0 CD8 T-LGLL	expanded (>=2)
-2.46550486444514	0.551651751532524	0 CD8 T-LGLL	singleton (=1)
-4.18331454156916	-0.388348111972839	0 CD8 T-LGLL	expanded (>=2)
-3.46534583925288	0.323836659922569	0 CD8 T-LGLL	singleton (=1)
-2.72485301851313	0.801785742773979	0 CD8 T-LGLL	expanded (>=2)
3.97465898633917	-0.810592377648384	3 CD4	singleton (=1)
6.33582665563543	2.0027828569555	1 CD4 CM/naive	singleton (=1)
-3.01033327936213	-0.0446096305704422	0 CD8 T-LGLL	expanded (>=2)
4.07314469457586	-1.67125304983619	3 CD4	singleton (=1)
-3.36112521051447	1.39150420381066	0 CD8 T-LGLL	expanded (>=2)
-3.81075785516779	-0.0708353166437454	0 CD8 T-LGLL	expanded (>=2)
-4.20105908273737	-0.522058324978382	0 CD8 T-LGLL	expanded (>=2)
-3.12085888742487	0.371744966044395	0 CD8 T-LGLL	expanded (>=2)
-3.63928482889216	-0.452634776101143	0 CD8 T-LGLL	expanded (>=2)
-2.5683045184521	0.774198090567558	0 CD8 T-LGLL	expanded (>=2)
-3.34390113710444	-1.89443668173316	2 CD8	expanded (>=2)
-2.92210386156123	2.32732847882745	0 CD8 T-LGLL	expanded (>=2)
3.17613556028326	-2.76212259577277	12 CD4	singleton (=1)
-2.98315618394892	-0.792868236169846	4 CD8	hyperexpanded (>=10)
2.60703494192083	-0.388973156080277	3 CD4	singleton (=1)
-2.44122002481501	-0.169774377808601	4 CD8	hyperexpanded (>=10)
3.25554611326177	-2.55355509565833	12 CD4	singleton (=1)
-2.72753045915644	0.472009574904411	0 CD8 T-LGLL	expanded (>=2)
-3.75397751688044	0.772466456427544	0 CD8 T-LGLL	expanded (>=2)
-3.59323666452448	-0.474564569160969	0 CD8 T-LGLL	expanded (>=2)
-2.70757935403864	0.438726102843254	0 CD8 T-LGLL	singleton (=1)
-1.52725837587397	0.458224451079338	4 CD8	expanded (>=2)
-2.69108031152766	0.184761857523888	0 CD8 T-LGLL	expanded (>=2)
4.07909752965887	-1.47626187847617	3 CD4	singleton (=1)
-3.09807918428461	0.0977593417310409	0 CD8 T-LGLL	hyperexpanded (>=10)
-4.6674072539715	-0.567746816293032	0 CD8 T-LGLL	expanded (>=2)
1.64436747671087	0.653167759909599	8 T-cell	expanded (>=2)
-2.96127865671198	0.029853200449913	0 CD8 T-LGLL	expanded (>=2)
-1.50358412622492	-0.00419994638922883	4 CD8	expanded (>=2)
-2.34331581949274	0.965341841711967	0 CD8 T-LGLL	singleton (=1)
-3.17209074853938	0.211085474028557	0 CD8 T-LGLL	expanded (>=2)
5.08304288030584	-1.66808017538551	3 CD4	singleton (=1)
-3.92754862665217	-1.98370882318977	0 CD8 T-LGLL	expanded (>=2)
-3.75364611505549	-0.643058398828537	4 CD8	hyperexpanded (>=10)
-2.72157094835322	0.792846595778435	0 CD8 T-LGLL	expanded (>=2)
-2.99887369035761	-0.128529006705315	0 CD8 T-LGLL	expanded (>=2)
0.071931144008232	-2.5085549001551	9 T-cell	hyperexpanded (>=10)
-1.55940125345271	-0.869303936228783	4 CD8	singleton (=1)
-2.05734799264948	0.666028177275627	0 CD8 T-LGLL	expanded (>=2)
-2.22065804361384	0.540822898879021	0 CD8 T-LGLL	expanded (>=2)
-1.68262741922419	0.523460542693108	4 CD8	expanded (>=2)
-3.55657933115046	-0.842407966122658	0 CD8 T-LGLL	expanded (>=2)
-3.58610270380061	-0.28493546889785	0 CD8 T-LGLL	expanded (>=2)
-4.50781224130671	-0.752426857218773	0 CD8 T-LGLL	expanded (>=2)
-4.61220429300349	0.000917946829765315	0 CD8 T-LGLL	expanded (>=2)
-2.11524412988703	0.474013244643181	0 CD8 T-LGLL	hyperexpanded (>=10)
-3.63905880807917	-0.390892917380363	0 CD8 T-LGLL	expanded (>=2)
-2.41718981622736	0.0972802992009811	0 CD8 T-LGLL	hyperexpanded (>=10)
4.0123863422962	-1.21131619261268	13 CD4	singleton (=1)
4.17929722906072	-0.960490727887184	3 CD4	singleton (=1)
-2.87348459123652	0.770571386351555	0 CD8 T-LGLL	expanded (>=2)
-2.59609077333491	0.764733469023674	0 CD8 T-LGLL	expanded (>=2)
-4.32212469934504	-1.07266649054054	0 CD8 T-LGLL	expanded (>=2)
-2.92066929697077	0.161628341212242	0 CD8 T-LGLL	expanded (>=2)
-0.0793127214817277	-2.40831490801337	9 T-cell	expanded (>=2)
-1.88587448953669	0.617185747160881	4 CD8	expanded (>=2)
6.60521628499944	1.61668494893548	1 CD4 CM/naive	singleton (=1)
-2.68442747949641	0.087403511538475	0 CD8 T-LGLL	expanded (>=2)
-2.69049976228754	0.229275381102531	0 CD8 T-LGLL	expanded (>=2)
-3.31008766054194	-0.20021530436042	0 CD8 T-LGLL	singleton (=1)
-2.53149459718745	0.749146973624199	0 CD8 T-LGLL	expanded (>=2)
-4.1977674758343	-0.893767619595558	0 CD8 T-LGLL	expanded (>=2)
-2.46348879694025	-0.700792530641586	4 CD8	singleton (=1)
3.19558479429205	-2.44391783522132	12 CD4	singleton (=1)
-2.34876463769953	0.810096179976433	0 CD8 T-LGLL	singleton (=1)
-2.75531456827204	0.0413609500074081	0 CD8 T-LGLL	expanded (>=2)
-1.70611689447443	0.583071624770134	4 CD8	expanded (>=2)
-4.42804072259943	-0.64546351702574	0 CD8 T-LGLL	expanded (>=2)
-4.26108191370051	-0.166266882882149	0 CD8 T-LGLL	expanded (>=2)
-2.89144680856745	0.47915641023156	0 CD8 T-LGLL	expanded (>=2)
-2.92520902513544	0.560243641867607	0 CD8 T-LGLL	expanded (>=2)
-2.47168896554987	0.713285600676506	0 CD8 T-LGLL	expanded (>=2)
-2.86700246690791	0.706964051260918	0 CD8 T-LGLL	expanded (>=2)
-2.79655478357356	-0.0514549259996719	0 CD8 T-LGLL	expanded (>=2)
-1.52594242452662	0.0466239805364304	4 CD8	singleton (=1)
3.76536776662786	-1.58013340281013	3 CD4	singleton (=1)
-2.47456429361384	0.552641427054375	0 CD8 T-LGLL	singleton (=1)
4.07257392049749	-1.57111975000861	3 CD4	singleton (=1)
-4.02614376901667	-0.271434778437645	0 CD8 T-LGLL	expanded (>=2)
4.22113468290289	2.39548066808221	13 CD4	singleton (=1)
-2.78837869524043	0.313883637919395	0 CD8 T-LGLL	expanded (>=2)
-2.66115472673457	0.508757268919914	0 CD8 T-LGLL	expanded (>=2)
-3.67685387491267	0.179000949397057	0 CD8 T-LGLL	expanded (>=2)
-4.24748347162287	-0.44343903110984	0 CD8 T-LGLL	singleton (=1)
-3.02250597833674	-0.985249841675789	4 CD8	hyperexpanded (>=10)
-2.52621267198603	0.477511202826469	0 CD8 T-LGLL	expanded (>=2)
-2.88634631990473	0.0509577746534042	0 CD8 T-LGLL	hyperexpanded (>=10)
-2.62010286211054	1.0308316106939	0 CD8 T-LGLL	expanded (>=2)
-2.54913971780817	0.737932002081841	4 CD8	singleton (=1)
-2.83783886789362	0.973317300810783	0 CD8 T-LGLL	expanded (>=2)
-3.94844220041315	0.243901466860741	0 CD8 T-LGLL	hyperexpanded (>=10)
-3.4812946116833	-0.381043488249809	0 CD8 T-LGLL	expanded (>=2)
-4.18178484796565	-0.67590159373048	0 CD8 T-LGLL	hyperexpanded (>=10)
-4.19985554575007	-1.0305163805342	0 CD8 T-LGLL	hyperexpanded (>=10)
-2.83797953485529	0.846609746947258	0 CD8 T-LGLL	expanded (>=2)
-2.48294947504084	0.224830364718407	0 CD8 T-LGLL	expanded (>=2)
-2.34745858072321	0.701041972174614	0 CD8 T-LGLL	expanded (>=2)
4.29190709234197	1.81743625356194	1 CD4 CM/naive	singleton (=1)
-3.04313395380061	-1.03355299876693	4 CD8	expanded (>=2)
-2.8735954558758	1.00783864213464	0 CD8 T-LGLL	expanded (>=2)
-2.71746132730524	0.534837638869255	0 CD8 T-LGLL	expanded (>=2)
2.74982812047918	-0.985005641446144	4 CD8	singleton (=1)
-3.10206411241572	-0.389581749305756	14 CD8 T-LGLL	expanded (>=2)
-4.55553553461115	-0.884164625868828	0 CD8 T-LGLL	hyperexpanded (>=10)
-3.67186472772639	-1.06467979596618	0 CD8 T-LGLL	expanded (>=2)
-4.45489762186091	0.332534646525352	0 CD8 T-LGLL	expanded (>=2)
-2.09125397562067	0.0736738200330429	4 CD8	hyperexpanded (>=10)
-3.18703053354304	-1.27166202114585	4 CD8	expanded (>=2)
-2.64001415132563	0.434750353827446	0 CD8 T-LGLL	expanded (>=2)
-2.71283409952204	1.89236334516045	0 CD8 T-LGLL	expanded (>=2)
-4.32948849557917	-0.822952935562164	0 CD8 T-LGLL	hyperexpanded (>=10)
-2.67237899660151	-0.0076526050424881	0 CD8 T-LGLL	hyperexpanded (>=10)
-2.78951881288569	0.0385834927701645	0 CD8 T-LGLL	hyperexpanded (>=10)
-3.72708151697199	-0.643330825582773	4 CD8	expanded (>=2)
-4.32637999414484	-0.906620020136864	0 CD8 T-LGLL	expanded (>=2)
-2.50567648767512	0.790031826033562	0 CD8 T-LGLL	expanded (>=2)
-3.91980383752863	-0.537903161809475	0 CD8 T-LGLL	expanded (>=2)
-1.97736285089533	-0.69827977763179	4 CD8	expanded (>=2)
2.53848936201055	-0.391904288992912	3 CD4	singleton (=1)
-4.23074648736994	-1.04696443127158	0 CD8 T-LGLL	expanded (>=2)
-3.13231442331355	0.228179668917625	0 CD8 T-LGLL	expanded (>=2)
-4.33992836832087	-0.833056071863205	0 CD8 T-LGLL	expanded (>=2)
-2.14977023958247	-1.18110671089652	4 CD8	hyperexpanded (>=10)
3.83540966154058	-1.70482035921577	3 CD4	singleton (=1)
-2.6401912963299	-0.623619636610777	4 CD8	expanded (>=2)
0.558900257358147	0.616716539397209	8 T-cell	expanded (>=2)
4.02789499402959	-1.55347373531821	3 CD4	singleton (=1)
-4.17581961511652	-0.725694591269524	0 CD8 T-LGLL	hyperexpanded (>=10)
-1.83368752359431	0.606538211836784	4 CD8	expanded (>=2)
-4.54719374536555	-0.651700580582649	0 CD8 T-LGLL	expanded (>=2)
-2.39782998918574	0.914842044844597	0 CD8 T-LGLL	expanded (>=2)
-3.68777106164973	-0.000519955620796209	0 CD8 T-LGLL	expanded (>=2)
-3.4587161338238	4.1948097105169	5 CD8 T-LGLL	expanded (>=2)
-0.039428571453499	-2.41844924734596	9 T-cell	hyperexpanded (>=10)
-3.20050642847102	0.189633285536736	0 CD8 T-LGLL	expanded (>=2)
-3.80515025018732	0.0279667730474167	0 CD8 T-LGLL	hyperexpanded (>=10)
-3.00801322816889	-0.145947599873573	0 CD8 T-LGLL	expanded (>=2)
-3.91927502512019	-0.844104344115288	4 CD8	expanded (>=2)
-2.9187717234997	-0.212598437533409	14 CD8 T-LGLL	expanded (>=2)
-3.18954728006403	0.228895878329247	0 CD8 T-LGLL	expanded (>=2)
-2.37880013345759	0.597881352438896	0 CD8 T-LGLL	expanded (>=2)
3.22894551397283	-0.823272937998802	3 CD4	singleton (=1)
4.41061355710943	-1.7431535367823	3 CD4	singleton (=1)
-3.39154479860346	-0.326911235318214	0 CD8 T-LGLL	expanded (>=2)
-4.24088738321345	-1.11134626911643	0 CD8 T-LGLL	hyperexpanded (>=10)
-3.04870221971552	-0.0463400130129166	0 CD8 T-LGLL	expanded (>=2)
-3.34016058801691	3.03766444875237	10 CD8 T-LGLL	expanded (>=2)
-3.49239323495905	0.687991892828911	0 CD8 T-LGLL	expanded (>=2)
3.71735813260992	2.46504334165093	6 CD4	singleton (=1)
5.10135533452947	-1.60440429495338	3 CD4	singleton (=1)
3.32084920049627	-0.988102072939903	3 CD4	singleton (=1)
-3.12437746881525	2.43557528211114	0 CD8 T-LGLL	expanded (>=2)
6.81767966390569	1.06694678021905	1 CD4 CM/naive	singleton (=1)
-3.99141476511042	0.221321379675835	0 CD8 T-LGLL	expanded (>=2)
-3.65166972040217	3.00854924870965	10 CD8 T-LGLL	expanded (>=2)
4.21320345045049	-1.13019969509605	13 CD4	singleton (=1)
-2.69524429201167	0.323753988280266	0 CD8 T-LGLL	expanded (>=2)
-3.27796695589106	-0.526115262970955	4 CD8	hyperexpanded (>=10)
-4.34537623285334	-0.926046455369026	0 CD8 T-LGLL	expanded (>=2)
-2.90062950014155	-0.776713872418434	4 CD8	hyperexpanded (>=10)
-2.61611245035212	-0.275619531140358	4 CD8	hyperexpanded (>=10)
-4.14218685983698	-0.608935972765715	0 CD8 T-LGLL	expanded (>=2)
3.95317270399053	-1.72703429506782	3 CD4	singleton (=1)
-3.76300404428523	-0.0955123846388168	0 CD8 T-LGLL	expanded (>=2)
0.992917259940697	0.69585767938134	8 T-cell	singleton (=1)
-2.14259765504877	0.125128840937584	0 CD8 T-LGLL	singleton (=1)
-3.64590618967097	-0.20987682984832	0 CD8 T-LGLL	singleton (=1)
-4.2201154029278	-0.869502002463371	0 CD8 T-LGLL	singleton (=1)
-3.77303192972224	-0.235150599942238	4 CD8	expanded (>=2)
4.50998093725164	-1.01524203465942	3 CD4	singleton (=1)
-3.3960666453747	2.89240935994622	0 CD8 T-LGLL	hyperexpanded (>=10)
-2.82433627008479	-0.244403297171623	0 CD8 T-LGLL	expanded (>=2)
3.90596844793279	-0.738442594275505	1 CD4 CM/naive	singleton (=1)
4.44270159841497	-1.09959718035224	13 CD4	singleton (=1)
3.78369762540777	2.40569785787103	6 CD4	singleton (=1)
-3.33985565065424	-0.335900331006081	4 CD8	hyperexpanded (>=10)
-2.84777543901484	0.413136159911125	0 CD8 T-LGLL	expanded (>=2)
-4.58043024896662	-1.57411625431541	14 CD8 T-LGLL	expanded (>=2)
-2.65689752458613	0.661325370802849	0 CD8 T-LGLL	expanded (>=2)
-3.63944790720026	-0.155516857371361	0 CD8 T-LGLL	expanded (>=2)
-4.15873167871516	-0.714903334245712	0 CD8 T-LGLL	expanded (>=2)
-4.24724934457819	-0.931475991473229	0 CD8 T-LGLL	expanded (>=2)
-3.8235032355694	-0.50073256538871	0 CD8 T-LGLL	expanded (>=2)
-3.41557929872553	-0.180801296696693	4 CD8	hyperexpanded (>=10)
-3.27094600557368	0.0404656882428818	0 CD8 T-LGLL	expanded (>=2)
-2.91301725267451	0.756626641287773	0 CD8 T-LGLL	expanded (>=2)
-4.15634129404108	-0.627828719184429	0 CD8 T-LGLL	expanded (>=2)
-2.62266013978999	-0.0804722552156754	0 CD8 T-LGLL	expanded (>=2)
-2.62799427866023	0.712194716467827	0 CD8 T-LGLL	expanded (>=2)
-3.91633341669123	-0.747622737751038	0 CD8 T-LGLL	expanded (>=2)
-1.97895214914362	0.341669892802208	0 CD8 T-LGLL	expanded (>=2)
-2.50026963113825	0.0284328217649155	4 CD8	singleton (=1)
4.15034653783758	-1.31154092596534	13 CD4	singleton (=1)
-3.1926815307049	-0.93215825603965	4 CD8	expanded (>=2)
-2.35576150774043	-0.0527259354448624	4 CD8	hyperexpanded (>=10)
4.56405570150335	-0.807015189991028	3 CD4	singleton (=1)
-2.71473000406306	1.11155906869408	0 CD8 T-LGLL	expanded (>=2)
-3.582155445805	-0.35398956583503	0 CD8 T-LGLL	expanded (>=2)
3.61422278524358	-0.810807684526474	3 CD4	singleton (=1)
-4.32906363367121	-0.15181517051223	0 CD8 T-LGLL	expanded (>=2)
-2.97662160753291	0.0600801463269882	0 CD8 T-LGLL	hyperexpanded (>=10)
-3.239133337727	-0.0737970714426346	0 CD8 T-LGLL	expanded (>=2)
-2.53926155923884	-0.46147460685733	4 CD8	hyperexpanded (>=10)
-3.74705145715754	-0.151173943743736	0 CD8 T-LGLL	expanded (>=2)
-2.68986270784419	-0.0474242811060257	0 CD8 T-LGLL	expanded (>=2)
-2.48517511247675	0.760089313521355	0 CD8 T-LGLL	singleton (=1)
-2.38234041093867	-0.993496650919945	11 CD8 T-LGLL	hyperexpanded (>=10)
-2.71246741174738	0.407670294775932	0 CD8 T-LGLL	expanded (>=2)
-4.37173197626154	-0.815412188038857	0 CD8 T-LGLL	expanded (>=2)
-2.57661698221247	0.339365875258415	0 CD8 T-LGLL	expanded (>=2)
-4.37650559305231	0.0546141619825058	0 CD8 T-LGLL	expanded (>=2)
-2.84732053636591	0.691655790343254	0 CD8 T-LGLL	expanded (>=2)
-1.7608880793957	-0.0564295892572708	4 CD8	singleton (=1)
-4.21000359415095	-0.905080432162315	0 CD8 T-LGLL	expanded (>=2)
4.15414311529119	-1.68262740419868	3 CD4	singleton (=1)
-2.78411243318598	0.546426808371513	0 CD8 T-LGLL	expanded (>=2)
4.10495497823675	-1.42679586456779	13 CD4	singleton (=1)
-3.12159488557856	-0.158187145457298	0 CD8 T-LGLL	hyperexpanded (>=10)
-4.16395018457453	-0.88752296017173	0 CD8 T-LGLL	expanded (>=2)
-4.4952356612591	-0.872734392151863	0 CD8 T-LGLL	expanded (>=2)
3.74348713994939	-1.37824162291053	3 CD4	singleton (=1)
3.10806038022955	-2.78637572573188	12 CD4	singleton (=1)
-2.68456933855097	0.74466994954583	0 CD8 T-LGLL	expanded (>=2)
-2.97941015123408	1.29147437764642	10 CD8 T-LGLL	expanded (>=2)
-2.91226170419733	2.02624825192925	0 CD8 T-LGLL	hyperexpanded (>=10)
-3.27879498361628	0.614804183974236	0 CD8 T-LGLL	expanded (>=2)
-3.62948868631403	-0.246021682486565	8 T-cell	hyperexpanded (>=10)
-2.34023568986933	0.690304314627617	0 CD8 T-LGLL	expanded (>=2)
-3.3175720965771	-0.0634430889940567	0 CD8 T-LGLL	expanded (>=2)
-3.63016579507868	-0.266373181805641	4 CD8	expanded (>=2)
-4.16647599100153	-0.708481030628712	0 CD8 T-LGLL	expanded (>=2)
3.72268106580694	-1.34434338854316	3 CD4	singleton (=1)
-2.64407012819331	-0.0835164432382889	0 CD8 T-LGLL	expanded (>=2)
-4.47539208292048	-1.25670924232963	14 CD8 T-LGLL	expanded (>=2)
-2.42699859499018	0.57167760087487	0 CD8 T-LGLL	singleton (=1)
-3.07307789682429	0.952478920950859	0 CD8 T-LGLL	expanded (>=2)
-4.04960320352595	-0.773254731760056	4 CD8	hyperexpanded (>=10)
4.08046724439581	-1.74919220255378	3 CD4	singleton (=1)
3.59567405820806	-1.3000855688906	3 CD4	singleton (=1)
2.16557004095037	-0.0252887849664993	3 CD4	singleton (=1)
-3.13926241754572	0.114055668845146	2 CD8	expanded (>=2)
-2.83497975229304	2.22484687520501	0 CD8 T-LGLL	hyperexpanded (>=10)
-3.39465163110773	-0.66609452115062	4 CD8	hyperexpanded (>=10)
-2.82469532846491	1.82619909001824	0 CD8 T-LGLL	hyperexpanded (>=10)
-3.24829171060603	-0.987358355984718	4 CD8	hyperexpanded (>=10)
-0.0306993520168535	-2.44995125578407	9 T-cell	expanded (>=2)
-1.89319894670527	0.564250742926567	4 CD8	expanded (>=2)
-2.96245787500422	0.673599993720024	0 CD8 T-LGLL	expanded (>=2)
-2.36321304201167	0.746389901175468	0 CD8 T-LGLL	expanded (>=2)
-2.91520283578913	0.390956437125175	0 CD8 T-LGLL	expanded (>=2)
-3.62862561105769	-0.403879800901444	4 CD8	hyperexpanded (>=10)
-1.45903489946406	-0.243397647604973	3 CD4	singleton (=1)
4.19873549581487	0.624115263953178	1 CD4 CM/naive	singleton (=1)
-3.07837770341914	0.00911447955605316	0 CD8 T-LGLL	expanded (>=2)
-4.44442294000666	-0.813320258722336	0 CD8 T-LGLL	expanded (>=2)
-4.01620743631403	-0.289731050000221	0 CD8 T-LGLL	hyperexpanded (>=10)
-1.85540674089472	0.517026459708183	0 CD8 T-LGLL	expanded (>=2)
4.37203266263921	-0.822092840538056	3 CD4	singleton (=1)
-4.19839737772028	0.174147939219444	2 CD8	hyperexpanded (>=10)
-4.04366896509211	-0.477576622829468	0 CD8 T-LGLL	expanded (>=2)
-3.23887250780146	3.08914164258477	10 CD8 T-LGLL	expanded (>=2)
-4.21294091104548	-0.702374706134827	0 CD8 T-LGLL	expanded (>=2)
-2.74108097909968	0.365497505202263	0 CD8 T-LGLL	expanded (>=2)
-3.47707054971735	2.64106062604424	0 CD8 T-LGLL	expanded (>=2)
3.9012577736469	-1.70886298464301	3 CD4	singleton (=1)
-2.78008649705927	-0.145543331370384	4 CD8	hyperexpanded (>=10)
-4.19531367181818	-0.462702432737381	0 CD8 T-LGLL	expanded (>=2)
-4.54349396585505	-1.52394607113364	14 CD8 T-LGLL	singleton (=1)
-4.54920599817316	-1.38550105141166	14 CD8 T-LGLL	expanded (>=2)
-4.69756148218195	-1.4939891342974	14 CD8 T-LGLL	expanded (>=2)
-3.16233728288691	0.462147271170586	0 CD8 T-LGLL	hyperexpanded (>=10)
-4.38581631540339	-0.560682162732513	0 CD8 T-LGLL	singleton (=1)
-4.15266392587702	-0.835052603945763	0 CD8 T-LGLL	expanded (>=2)
-3.06810567735712	0.407763456835716	0 CD8 T-LGLL	expanded (>=2)
3.87899400831182	2.59866527272698	6 CD4	singleton (=1)
-2.67162654756586	0.342731749548882	0 CD8 T-LGLL	expanded (>=2)
-4.35449860452692	0.44491306497094	0 CD8 T-LGLL	expanded (>=2)
-3.05436179994624	-0.0510546808100052	0 CD8 T-LGLL	expanded (>=2)
4.11560108304937	-1.60801144884589	3 CD4	singleton (=1)
-3.17625615953486	0.354063605799644	0 CD8 T-LGLL	expanded (>=2)
-2.61401532053034	0.557514464392632	0 CD8 T-LGLL	expanded (>=2)
-4.58544276117365	-1.29606553362373	14 CD8 T-LGLL	expanded (>=2)
-3.94145844339411	0.449658309950798	0 CD8 T-LGLL	expanded (>=2)
-4.59149239419978	-0.739613944754631	0 CD8 T-LGLL	expanded (>=2)
-1.88061449884455	0.515260493292778	0 CD8 T-LGLL	expanded (>=2)
-3.05465815424006	-2.08834835337165	2 CD8	singleton (=1)
-3.7520830428509	0.125994121565788	0 CD8 T-LGLL	expanded (>=2)
3.95429780126531	-1.66917797373298	3 CD4	singleton (=1)
-2.76109955667536	0.714190637602776	0 CD8 T-LGLL	expanded (>=2)
-3.59135172723811	-0.946361327633888	4 CD8	hyperexpanded (>=10)
-4.24914524911921	-0.919966394171745	0 CD8 T-LGLL	expanded (>=2)
-3.4017240798382	-0.644737022087605	4 CD8	hyperexpanded (>=10)
-4.19506285547297	-0.665589975283177	0 CD8 T-LGLL	expanded (>=2)
-3.13302991746943	0.186807786955803	0 CD8 T-LGLL	expanded (>=2)
-1.95670435785334	0.0860428567075424	0 CD8 T-LGLL	hyperexpanded (>=10)
-3.12320945619624	0.152182197108238	0 CD8 T-LGLL	expanded (>=2)
-2.25628517030756	0.731231128706902	0 CD8 T-LGLL	singleton (=1)
-0.0406566059498064	-2.39579459475044	9 T-cell	expanded (>=2)
-2.08244345544856	-1.54782232092384	8 T-cell	expanded (>=2)
-3.63815997003596	-1.24568971441749	4 CD8	expanded (>=2)
-2.95944187997858	-2.66284295366767	2 CD8	singleton (=1)
-2.96933076738398	0.620040332808464	0 CD8 T-LGLL	expanded (>=2)
-2.93619201540034	0.477766310706108	0 CD8 T-LGLL	expanded (>=2)
-2.24992702364008	0.490829383864372	0 CD8 T-LGLL	hyperexpanded (>=10)
-3.26690338014643	1.082055484786	0 CD8 T-LGLL	expanded (>=2)
-4.29924939035456	0.0677197332524948	0 CD8 T-LGLL	expanded (>=2)
-3.41318080781977	1.22954145623681	0 CD8 T-LGLL	expanded (>=2)
-2.54157135843317	0.306028103365868	0 CD8 T-LGLL	expanded (>=2)
-2.90312836526911	0.709062730803459	0 CD8 T-LGLL	expanded (>=2)
4.16252209783514	-1.11639031218055	13 CD4	singleton (=1)
3.89488198400457	-0.856246763930351	13 CD4	singleton (=1)
6.37289883733709	-0.326870674357445	7 CD4 treg	singleton (=1)
3.68641187787969	-1.03698816345695	3 CD4	singleton (=1)
4.34575726629217	-1.88490363405708	3 CD4	singleton (=1)
-3.3885109221844	0.0327710266256027	0 CD8 T-LGLL	expanded (>=2)
-2.4534625804333	0.762427365317314	0 CD8 T-LGLL	expanded (>=2)
-3.34588239549677	0.0760463233136826	0 CD8 T-LGLL	expanded (>=2)
-3.02742073892634	-1.31532754944328	4 CD8	hyperexpanded (>=10)
-3.59231732248347	-0.839630568490059	4 CD8	expanded (>=2)
-3.75663302301447	-0.921823555693657	4 CD8	hyperexpanded (>=10)
-3.33309696077387	-1.02100291298392	4 CD8	hyperexpanded (>=10)
2.56109382749517	-0.376926774249107	3 CD4	singleton (=1)
6.17126013875921	0.858591711058586	1 CD4 CM/naive	singleton (=1)
-4.30387471078913	-1.07210051463607	0 CD8 T-LGLL	expanded (>=2)
-2.9490029609112	0.0510505790853195	0 CD8 T-LGLL	expanded (>=2)
-2.38556120752375	0.607422506346672	0 CD8 T-LGLL	expanded (>=2)
-4.30821249841731	-0.67299398975137	0 CD8 T-LGLL	expanded (>=2)
-4.26631424783747	-0.7860911433554	0 CD8 T-LGLL	expanded (>=2)
-3.33184383272211	3.15880445195672	10 CD8 T-LGLL	expanded (>=2)
-3.17504904626887	-0.12708407090667	0 CD8 T-LGLL	hyperexpanded (>=10)
-2.70773456453364	1.0429405326986	0 CD8 T-LGLL	expanded (>=2)
-4.17051575540583	-0.191581422553093	0 CD8 T-LGLL	expanded (>=2)
-3.38418243288081	-0.284024143681557	0 CD8 T-LGLL	expanded (>=2)
6.3654239380451	1.80687121106622	1 CD4 CM/naive	singleton (=1)
-4.09710381387751	-0.860187972054512	0 CD8 T-LGLL	expanded (>=2)
-2.76743529199641	-0.131807291970284	0 CD8 T-LGLL	expanded (>=2)
-3.10920546411555	0.264067387118309	0 CD8 T-LGLL	expanded (>=2)
-2.82302949785273	0.267968272700279	0 CD8 T-LGLL	expanded (>=2)
-4.16634104608576	-0.866760933861763	0 CD8 T-LGLL	expanded (>=2)
-2.78974388002436	1.3123337383413	0 CD8 T-LGLL	expanded (>=2)
-3.47150514482539	-1.29682495640281	0 CD8 T-LGLL	expanded (>=2)
-3.92039463876765	-0.817807266578705	0 CD8 T-LGLL	hyperexpanded (>=10)
-2.88120673059504	-1.07150250123504	4 CD8	hyperexpanded (>=10)
-2.50646374582331	0.554873859419792	0 CD8 T-LGLL	expanded (>=2)
-2.34915087579768	0.775405323042839	0 CD8 T-LGLL	singleton (=1)
5.01674725652654	-1.65818151281837	3 CD4	singleton (=1)
-2.69379971384089	0.667911326422661	0 CD8 T-LGLL	expanded (>=2)
5.11116196752508	-1.07154729412559	3 CD4	singleton (=1)
-2.85404799341242	0.706005131735771	0 CD8 T-LGLL	expanded (>=2)
-2.16857622026484	0.293853258624046	0 CD8 T-LGLL	hyperexpanded (>=10)
-3.38947198747675	-0.44801915632251	0 CD8 T-LGLL	hyperexpanded (>=10)
-5.02977440713923	2.5785713548803	11 CD8 T-LGLL	singleton (=1)
3.92880036474188	-1.01393374250892	3 CD4	singleton (=1)
4.29684259534795	-1.0756878499842	13 CD4	singleton (=1)
-4.32527563928645	-0.820488998756439	0 CD8 T-LGLL	expanded (>=2)
-4.76083205102961	-0.0526911859369583	0 CD8 T-LGLL	expanded (>=2)
-3.26016948579829	0.148937916293114	0 CD8 T-LGLL	expanded (>=2)
-2.1853847300915	-0.815013254151375	4 CD8	hyperexpanded (>=10)
-2.50146887659113	0.774172222151726	0 CD8 T-LGLL	expanded (>=2)
4.145383616695	-1.51401057289603	3 CD4	singleton (=1)
-3.60704157709162	-0.15589591310981	0 CD8 T-LGLL	hyperexpanded (>=10)
-3.29987476228754	-1.36780657814506	4 CD8	hyperexpanded (>=10)
-4.48262045740168	-0.0562551264620133	0 CD8 T-LGLL	expanded (>=2)
-4.39781163095515	0.0801053400182419	0 CD8 T-LGLL	expanded (>=2)
-3.33975599168818	-0.221520418391258	0 CD8 T-LGLL	expanded (>=2)
-3.12852142213862	0.245270108714073	0 CD8 T-LGLL	expanded (>=2)
-2.19647119401972	-0.022888863549263	4 CD8	hyperexpanded (>=10)
-2.29657719491999	0.753879463210075	0 CD8 T-LGLL	expanded (>=2)
-2.50115988611262	-1.245396996007	0 CD8 T-LGLL	expanded (>=2)
-1.56007120965998	-0.880813295111687	4 CD8	expanded (>=2)
-0.0854170119671098	-2.3951173667765	9 T-cell	expanded (>=2)
-3.35449264406245	-0.364309111700089	4 CD8	expanded (>=2)
-2.80561898111384	0.584552800192802	0 CD8 T-LGLL	expanded (>=2)
-4.18840716241877	-0.63207872034672	0 CD8 T-LGLL	expanded (>=2)
-2.52259967683833	0.657170927062004	0 CD8 T-LGLL	singleton (=1)
3.3900809490772	-0.706779176459343	3 CD4	singleton (=1)
3.15857054830511	-2.71369930552009	12 CD4	singleton (=1)
-2.34049747346919	-0.194636309609444	4 CD8	hyperexpanded (>=10)
6.78718735815008	1.49632314397332	1 CD4 CM/naive	singleton (=1)
3.67955281377752	-1.69673033998969	3 CD4	expanded (>=2)
-2.58523509859126	0.111377095713585	0 CD8 T-LGLL	singleton (=1)
-3.02507684587519	0.480576431288689	0 CD8 T-LGLL	expanded (>=2)
-2.96390555261652	0.622038042082756	0 CD8 T-LGLL	expanded (>=2)
-4.28803227304499	-0.674782121644051	0 CD8 T-LGLL	expanded (>=2)
-3.35751293062251	0.957887446417778	0 CD8 T-LGLL	expanded (>=2)
-2.76151130556147	0.567177688612907	0 CD8 T-LGLL	expanded (>=2)
3.80722500921209	-1.64374336050513	3 CD4	singleton (=1)
-3.59584305643122	-1.08747505591872	4 CD8	hyperexpanded (>=10)
-2.5443763530163	0.602807676329582	0 CD8 T-LGLL	expanded (>=2)
-3.06410858987849	0.332277690901726	0 CD8 T-LGLL	expanded (>=2)
-4.48195145486872	-0.0309490208483048	0 CD8 T-LGLL	expanded (>=2)
4.12991764188726	-0.987810904250176	13 CD4	singleton (=1)
-2.47281048654597	0.200276410117119	0 CD8 T-LGLL	expanded (>=2)
-1.61646459459345	-0.0090944413996048	4 CD8	hyperexpanded (>=10)
-3.43053028940241	-0.343498254284889	4 CD8	expanded (>=2)
-2.24953673242609	0.691613471045464	0 CD8 T-LGLL	expanded (>=2)
-4.26196549295466	-0.84848978565696	0 CD8 T-LGLL	expanded (>=2)
4.00493552328069	-1.79803344057563	3 CD4	singleton (=1)
-2.56684062837641	0.690673505797356	0 CD8 T-LGLL	expanded (>=2)
-3.71431801675837	-0.609335690826804	0 CD8 T-LGLL	expanded (>=2)
-4.39355824350398	-0.951582813725502	0 CD8 T-LGLL	expanded (>=2)
-2.4741916453747	0.518526827826469	0 CD8 T-LGLL	expanded (>=2)
-1.63899443506281	0.579495346083611	4 CD8	expanded (>=2)
-2.01811573862116	-0.872446740136177	4 CD8	singleton (=1)
5.45540835500677	1.4758725519323	1 CD4 CM/naive	singleton (=1)
-2.59503696321528	0.632062828078239	0 CD8 T-LGLL	expanded (>=2)
-4.10737822412531	0.0133630390309982	0 CD8 T-LGLL	hyperexpanded (>=10)
-4.12158511041682	-1.08164077447417	0 CD8 T-LGLL	expanded (>=2)
2.22542478681524	-0.184224480853111	3 CD4	singleton (=1)
3.75497820020635	-1.06673848079208	3 CD4	singleton (=1)
5.68821646810491	-1.93983944700721	7 CD4 treg	singleton (=1)
-2.88026211618464	0.919544970526665	0 CD8 T-LGLL	expanded (>=2)
-3.87824414133112	-0.566890288234384	0 CD8 T-LGLL	expanded (>=2)
-4.34945271371882	-0.670876147315533	0 CD8 T-LGLL	expanded (>=2)
-2.35954902528803	0.650055205359428	0 CD8 T-LGLL	expanded (>=2)
-3.42840478776972	-0.443335840568573	0 CD8 T-LGLL	expanded (>=2)
-2.50499389528315	0.83701339913842	0 CD8 T-LGLL	expanded (>=2)
4.30552866102178	-1.03934215949538	13 CD4	singleton (=1)
-1.86968181489985	-3.37883087442878	2 CD8	hyperexpanded (>=10)
-1.44135532735865	-0.215389395222694	4 CD8	expanded (>=2)
3.82377197385748	2.40929344846246	6 CD4	singleton (=1)
3.64851452947576	2.02315047933099	6 CD4	singleton (=1)
3.6451132500263	-0.825572336182625	13 CD4	singleton (=1)
-3.28036783098261	-0.174158120617897	0 CD8 T-LGLL	expanded (>=2)
-2.15455029367487	0.440116083159416	0 CD8 T-LGLL	expanded (>=2)
-4.73041746973078	-0.438484484419853	0 CD8 T-LGLL	expanded (>=2)
-3.05865261911433	0.0200617070340805	0 CD8 T-LGLL	expanded (>=2)
-2.56852386354487	-0.3168888037062	4 CD8	hyperexpanded (>=10)
3.6899700367542	-1.51111021088126	3 CD4	singleton (=1)
-2.62612293123286	0.231621777548759	0 CD8 T-LGLL	expanded (>=2)
2.04402174592931	-0.261620277628929	3 CD4	singleton (=1)
-2.81698391794245	0.152601336970299	0 CD8 T-LGLL	expanded (>=2)
-0.0525855815319292	-2.42802139566901	9 T-cell	expanded (>=2)
5.03815772176702	-1.54027655170921	3 CD4	singleton (=1)
-4.15678046106379	-0.156839126811058	0 CD8 T-LGLL	hyperexpanded (>=10)
-4.1126296317486	-0.658574024305374	0 CD8 T-LGLL	expanded (>=2)
-2.50847814439814	0.723216568961113	0 CD8 T-LGLL	expanded (>=2)
-1.0744422471432	0.0403028483533554	4 CD8	singleton (=1)
3.12499096036871	-2.78396197603706	12 CD4	singleton (=1)
3.79922034383733	-1.1869423632479	13 CD4	singleton (=1)
-3.54124186395686	0.41235986901757	0 CD8 T-LGLL	expanded (>=2)
-2.94175551294367	0.340282535090416	0 CD8 T-LGLL	expanded (>=2)
-2.35305545686762	0.886063372626274	0 CD8 T-LGLL	expanded (>=2)
-2.16459081529658	1.21495846463677	0 CD8 T-LGLL	expanded (>=2)
-3.58006737588923	-0.606117114514739	4 CD8	expanded (>=2)
-4.33955643533747	-0.578295071699352	0 CD8 T-LGLL	expanded (>=2)
-4.16333315729182	-0.20201327847007	0 CD8 T-LGLL	expanded (>=2)
-2.88191554903071	0.268098330035179	0 CD8 T-LGLL	expanded (>=2)
-1.35551617502253	0.403426205649345	4 CD8	hyperexpanded (>=10)
3.8159477913471	-1.30372395561698	3 CD4	singleton (=1)
-3.69840119241755	-0.508445905611546	4 CD8	expanded (>=2)
-2.59129617570918	0.699656402602165	0 CD8 T-LGLL	expanded (>=2)
4.08304001928289	0.0647312159681015	3 CD4	singleton (=1)
-4.11528227685969	-0.502568716273338	0 CD8 T-LGLL	hyperexpanded (>=10)
-4.28123543619196	-0.368744710550339	0 CD8 T-LGLL	expanded (>=2)
-2.94007680772822	1.12199035836694	0 CD8 T-LGLL	expanded (>=2)
-4.22637532114069	-0.847231710419685	0 CD8 T-LGLL	expanded (>=2)
-4.46112511514704	-0.851699525580437	0 CD8 T-LGLL	hyperexpanded (>=10)
3.90536357999761	-1.17139198826316	3 CD4	singleton (=1)
-3.5871546065716	0.741180574431389	2 CD8	expanded (>=2)
-4.23113558649104	-1.0433466677523	0 CD8 T-LGLL	expanded (>=2)
5.63104750753362	0.121790623202293	1 CD4 CM/naive	singleton (=1)
-3.79846690057795	0.743831073775261	0 CD8 T-LGLL	expanded (>=2)
-2.67984197496455	-2.96231600092414	2 CD8	expanded (>=2)
-4.26924298166315	-0.531628796920807	4 CD8	expanded (>=2)
-2.62481115221064	0.542346512808769	0 CD8 T-LGLL	expanded (>=2)
-3.37011716722529	-0.227515453562767	0 CD8 T-LGLL	expanded (>=2)
5.61594082952459	0.385402953162163	1 CD4 CM/naive	singleton (=1)
-4.47320912241023	-0.0110724215364761	0 CD8 T-LGLL	expanded (>=2)
-2.24899528383295	0.339807962908714	0 CD8 T-LGLL	expanded (>=2)
-3.47495983003657	1.19639280988213	0 CD8 T-LGLL	expanded (>=2)
3.68953754545171	-0.734209859833748	3 CD4	singleton (=1)
-4.35510180353205	-0.36184288011554	0 CD8 T-LGLL	expanded (>=2)
-3.19889138101618	2.30774167729852	0 CD8 T-LGLL	expanded (>=2)
-2.87490795015376	0.665150200858086	0 CD8 T-LGLL	expanded (>=2)
-2.88193366884272	0.56166008664605	0 CD8 T-LGLL	expanded (>=2)
4.26457693220098	-0.981196308598549	13 CD4	singleton (=1)
4.01272894979437	-1.33255966948035	3 CD4	singleton (=1)
6.53295781255682	1.81500986768243	1 CD4 CM/naive	singleton (=1)
-2.39004395364802	0.697320138945549	0 CD8 T-LGLL	expanded (>=2)
1.96021237016637	-0.554573277101547	4 CD8	expanded (>=2)
-4.20476220010798	0.0152919049405746	0 CD8 T-LGLL	expanded (>=2)
-4.34050772546809	-0.696537675426037	0 CD8 T-LGLL	expanded (>=2)
4.74431111455877	-1.08553248094085	3 CD4	singleton (=1)
-3.46031806825678	-1.46020236061576	4 CD8	expanded (>=2)
2.83080150724371	-0.28763573812011	3 CD4	singleton (=1)
-2.53358981966059	-0.0754440073824234	0 CD8 T-LGLL	expanded (>=2)
4.1381769383045	-1.28682091282371	3 CD4	singleton (=1)
-4.19422505258601	-0.739881554708511	0 CD8 T-LGLL	expanded (>=2)
-4.501420239201	-1.4982410912371	14 CD8 T-LGLL	expanded (>=2)
-2.52828524469416	0.654421841635674	0 CD8 T-LGLL	expanded (>=2)
-4.45507262109797	-0.853618199095757	0 CD8 T-LGLL	expanded (>=2)
-2.9938187396435	0.673911010756462	8 T-cell	hyperexpanded (>=10)
-4.64265654443781	-1.53088321732047	14 CD8 T-LGLL	expanded (>=2)
-2.89036963342707	0.685950910582512	0 CD8 T-LGLL	expanded (>=2)
-3.48947093843501	-1.93273683832648	0 CD8 T-LGLL	singleton (=1)
5.37171771169622	-0.918588275179894	3 CD4	singleton (=1)
-4.96805642007868	3.23824766828057	11 CD8 T-LGLL	expanded (>=2)
-0.0333220755962602	-2.44340797708991	9 T-cell	expanded (>=2)
-3.30798385499995	0.411237990393608	0 CD8 T-LGLL	expanded (>=2)
-4.34876416086237	-0.826847935185463	0 CD8 T-LGLL	expanded (>=2)
-2.80702326654475	-0.171052778229744	4 CD8	hyperexpanded (>=10)
3.9952998364063	-1.14490904854301	3 CD4	singleton (=1)
3.6833782398792	-1.2678237204409	3 CD4	singleton (=1)
-4.22757742761652	-0.854882324204476	0 CD8 T-LGLL	hyperexpanded (>=10)
-2.92543695329707	0.361665045752495	0 CD8 T-LGLL	expanded (>=2)
-0.0405872857479326	-2.43825408266547	9 T-cell	expanded (>=2)
-2.62987063287775	-0.325699502692253	4 CD8	expanded (>=2)
-4.34839365839045	-0.4765218292332	0 CD8 T-LGLL	expanded (>=2)
-4.55194781183283	3.43412474347588	11 CD8 T-LGLL	hyperexpanded (>=10)
-3.23120472787898	-0.989998722538979	4 CD8	hyperexpanded (>=10)
-4.0469558036236	0.265333568587273	0 CD8 T-LGLL	expanded (>=2)
-3.47444079278986	0.46306697083947	0 CD8 T-LGLL	expanded (>=2)
-2.94351027368586	0.251997208132713	0 CD8 T-LGLL	expanded (>=2)
4.73999001623113	-1.39249595449928	3 CD4	singleton (=1)
-4.19764302133601	-0.54374686823848	0 CD8 T-LGLL	expanded (>=2)
-3.16482208131831	0.724779760374992	0 CD8 T-LGLL	expanded (>=2)
-4.63094637750666	-0.120181197390587	0 CD8 T-LGLL	expanded (>=2)
3.91005994916875	-1.06578534291747	3 CD4	singleton (=1)
-3.14437697290461	0.722471153273552	0 CD8 T-LGLL	hyperexpanded (>=10)
-4.38233540414851	-0.68422609017852	0 CD8 T-LGLL	expanded (>=2)
-2.87938449739497	0.268585299982994	0 CD8 T-LGLL	expanded (>=2)
0.808779945382667	-2.74584742830756	9 T-cell	expanded (>=2)
-3.94766877054255	-0.486890005037815	0 CD8 T-LGLL	expanded (>=2)
-2.94914029001276	0.665255820288628	0 CD8 T-LGLL	expanded (>=2)
-2.88661144136469	0.619429146780937	0 CD8 T-LGLL	expanded (>=2)
-1.79234812616389	0.659044181838005	4 CD8	expanded (>=2)
-3.13534233926814	0.842438613905876	0 CD8 T-LGLL	hyperexpanded (>=10)
-3.23418615221064	-0.89791416572097	4 CD8	expanded (>=2)
-3.27363679765742	-0.00543227241996003	0 CD8 T-LGLL	hyperexpanded (>=10)
-3.32684800981562	0.168759798541039	0 CD8 T-LGLL	expanded (>=2)
3.69931366086919	-0.930268669590981	3 CD4	singleton (=1)
-1.996875027409	0.775113737120598	0 CD8 T-LGLL	expanded (>=2)
-3.04865239023249	1.25734106256005	0 CD8 T-LGLL	expanded (>=2)
-4.12755368112605	-0.538713799879582	0 CD8 T-LGLL	expanded (>=2)
-4.45638058542292	-0.786226252183945	0 CD8 T-LGLL	expanded (>=2)
-2.18990228532832	0.788275038733452	0 CD8 T-LGLL	hyperexpanded (>=10)
-2.71245477556269	0.0821500773572616	0 CD8 T-LGLL	expanded (>=2)
5.74417903066595	-1.09860601471427	7 CD4 treg	singleton (=1)
-2.81469128488581	0.476098691954582	0 CD8 T-LGLL	expanded (>=2)
-3.1477699077038	0.71934024049279	0 CD8 T-LGLL	singleton (=1)
-3.36745260118525	2.92121199323174	0 CD8 T-LGLL	expanded (>=2)
-2.45267055391352	-0.829911032781632	4 CD8	expanded (>=2)
-2.38262341379206	0.90580788804528	0 CD8 T-LGLL	hyperexpanded (>=10)
-3.05923388361018	0.408354436888664	0 CD8 T-LGLL	expanded (>=2)
-2.44943855165522	1.01943854047295	0 CD8 T-LGLL	expanded (>=2)
4.12905265928228	-1.34337439583305	13 CD4	singleton (=1)
-2.9429428374676	-0.198398912415535	0 CD8 T-LGLL	expanded (>=2)
-4.11242792963068	-0.245543623433144	0 CD8 T-LGLL	expanded (>=2)
6.2389476502033	1.67813495351312	1 CD4 CM/naive	singleton (=1)
-3.89740298151057	-0.0637777690744705	0 CD8 T-LGLL	expanded (>=2)
-3.61101410745661	-0.583501809366674	4 CD8	expanded (>=2)
3.38830830694158	-1.12866725967887	3 CD4	singleton (=1)
3.97153999448736	-1.74035545633796	3 CD4	expanded (>=2)
-4.52065871118586	-0.399237642154724	0 CD8 T-LGLL	expanded (>=2)
-2.86599371789973	1.45786789609429	0 CD8 T-LGLL	expanded (>=2)
-1.64822528718989	-0.0737440829134293	4 CD8	expanded (>=2)
-2.64236996530573	0.258060967459648	0 CD8 T-LGLL	expanded (>=2)
3.6388659679981	2.32403496457574	6 CD4	singleton (=1)
-2.59035704492609	-0.528184304103882	4 CD8	singleton (=1)
-3.55017063974421	-0.751313561663658	4 CD8	hyperexpanded (>=10)
-3.02214835046809	-0.225386912093193	14 CD8 T-LGLL	expanded (>=2)
3.74830748678167	-1.24139221952918	3 CD4	singleton (=1)
-3.03288052438776	-0.05028250263694	10 CD8 T-LGLL	expanded (>=2)
-3.35861871599238	-1.43295165346626	0 CD8 T-LGLL	hyperexpanded (>=10)
4.5412428581806	-0.992710108027489	13 CD4	singleton (=1)
-3.22622607111018	0.76210991097924	0 CD8 T-LGLL	expanded (>=2)
-2.99136636613886	-0.259746486411125	0 CD8 T-LGLL	hyperexpanded (>=10)
-4.38955853342097	-0.507463106975586	0 CD8 T-LGLL	expanded (>=2)
3.84455778242071	-0.587195196744681	13 CD4	singleton (=1)
-2.92904518007319	0.17343792869088	0 CD8 T-LGLL	expanded (>=2)
-3.1891996657757	1.04586723996636	0 CD8 T-LGLL	expanded (>=2)
-3.95227024911921	-0.574395790786178	0 CD8 T-LGLL	hyperexpanded (>=10)
-3.9660026824383	0.285887991919487	0 CD8 T-LGLL	singleton (=1)
-2.67113421320002	1.62285546018121	0 CD8 T-LGLL	hyperexpanded (>=10)
2.29864480138738	-0.385567540392906	3 CD4	singleton (=1)
-3.85996172784846	-0.441502848730118	0 CD8 T-LGLL	expanded (>=2)
-2.21188018678706	-1.05279844449523	4 CD8	hyperexpanded (>=10)
-4.26072905420344	-1.1778047923899	0 CD8 T-LGLL	expanded (>=2)
-3.26472542642634	-0.227728063330681	0 CD8 T-LGLL	expanded (>=2)
-3.74455330728571	-0.861452544198067	0 CD8 T-LGLL	expanded (>=2)
-1.48395107149165	0.512805974020927	4 CD8	expanded (>=2)
-3.56569836496394	0.486548697485893	0 CD8 T-LGLL	expanded (>=2)
4.0574188435169	-1.70250662611488	3 CD4	singleton (=1)
-4.5799262320904	-0.837084287867577	0 CD8 T-LGLL	expanded (>=2)
3.77496626020391	2.51573303891656	6 CD4	singleton (=1)
-2.99878356813471	0.576671397223442	0 CD8 T-LGLL	expanded (>=2)
-4.57031987070124	0.0109454746389084	0 CD8 T-LGLL	expanded (>=2)
4.2848243916126	-1.80298837469581	3 CD4	singleton (=1)
-3.06574294923823	-2.87301942156318	2 CD8	expanded (>=2)
-1.44555781244318	0.249443625941246	4 CD8	expanded (>=2)
-4.0344145095257	-0.561317058370144	0 CD8 T-LGLL	expanded (>=2)
-3.36248443483393	-0.316174799666435	0 CD8 T-LGLL	hyperexpanded (>=10)
-4.29362652658503	-0.763388509020836	0 CD8 T-LGLL	hyperexpanded (>=10)
3.82742025495489	-1.66492589758399	3 CD4	singleton (=1)
-4.52387593149226	-0.962172085509331	0 CD8 T-LGLL	expanded (>=2)
-4.02120278238337	-0.153848970398933	0 CD8 T-LGLL	expanded (>=2)
-3.68451950906794	-0.142204249367744	0 CD8 T-LGLL	expanded (>=2)
4.19412686468084	-0.961623961195976	13 CD4	singleton (=1)
-3.07792041658442	0.149572765364616	0 CD8 T-LGLL	expanded (>=2)
-2.81056926607172	0.1837874407911	0 CD8 T-LGLL	expanded (>=2)
-2.74670026659052	0.295092260374992	0 CD8 T-LGLL	singleton (=1)
-2.19777295946162	0.682139670386284	4 CD8	expanded (>=2)
5.03814341665228	-1.5413027648783	3 CD4	singleton (=1)
-3.78785202859919	3.43467358304498	5 CD8 T-LGLL	expanded (>=2)
-2.21535847543757	-0.0540148262834854	0 CD8 T-LGLL	hyperexpanded (>=10)
-2.74401209711115	-0.016496086583168	0 CD8 T-LGLL	expanded (>=2)
-4.11573098062556	-0.126693064436943	0 CD8 T-LGLL	expanded (>=2)
4.47270276189764	-1.19785722540382	3 CD4	singleton (=1)
3.83809187055547	-1.08037968920234	3 CD4	singleton (=1)
-4.33422253488581	-1.55213459776405	14 CD8 T-LGLL	hyperexpanded (>=10)
-3.8426739966778	3.48877791120049	14 CD8 T-LGLL	expanded (>=2)
-3.43990419267695	3.14089087201592	10 CD8 T-LGLL	expanded (>=2)
5.54737116933782	-0.779135713443787	3 CD4	singleton (=1)
-2.80242774843256	1.23417869760033	0 CD8 T-LGLL	expanded (>=2)
-4.48722575067561	0.166707193388908	0 CD8 T-LGLL	expanded (>=2)
3.79703452230413	-1.68296119020942	3 CD4	singleton (=1)
-2.61498067735712	0.289706205859154	0 CD8 T-LGLL	expanded (>=2)
-3.37050316690485	-0.220423722729713	0 CD8 T-LGLL	expanded (>=2)
-2.50423548578303	0.845603978171318	0 CD8 T-LGLL	expanded (>=2)
3.2744872772785	-1.02194481538299	3 CD4	singleton (=1)
-4.21923039316218	-0.568879315719635	0 CD8 T-LGLL	expanded (>=2)
-3.58675787805598	0.470065271391838	0 CD8 T-LGLL	expanded (>=2)
-2.86161897539179	0.698527609839409	0 CD8 T-LGLL	expanded (>=2)
-3.29568741678278	3.02571109487054	4 CD8	expanded (>=2)
-1.33860216497462	0.0472740287923508	4 CD8	singleton (=1)
5.41030671239813	-0.953622246251137	3 CD4	singleton (=1)
-2.89174340127985	-0.2856408004618	0 CD8 T-LGLL	singleton (=1)
3.89709403158147	-1.61751648233894	3 CD4	singleton (=1)
-3.01272414087336	-2.93815013216499	2 CD8	singleton (=1)
3.79421450735052	-0.729468623266251	3 CD4	singleton (=1)
-4.81582615732233	-0.492476152346165	0 CD8 T-LGLL	hyperexpanded (>=10)
-3.74654839395564	0.572575127615898	0 CD8 T-LGLL	expanded (>=2)
-2.46215055345576	-0.241252536044151	4 CD8	hyperexpanded (>=10)
4.64200188756902	-1.24340089605811	14 CD8 T-LGLL	singleton (=1)
-3.65383074640315	0.605622446074455	8 T-cell	expanded (>=2)
-2.96495292543452	-0.146510446534187	0 CD8 T-LGLL	expanded (>=2)
-4.10848925470393	-0.751786658630402	4 CD8	expanded (>=2)
5.1305082047077	-1.28128972099784	3 CD4	singleton (=1)
-4.32090256570856	-0.648221137092144	0 CD8 T-LGLL	expanded (>=2)
-4.43983385919611	-0.346624026165039	0 CD8 T-LGLL	expanded (>=2)
-2.98044417261164	0.424309288992851	0 CD8 T-LGLL	expanded (>=2)
6.58100630880315	2.53559974385735	1 CD4 CM/naive	singleton (=1)
-4.51844284891169	-1.6137520913935	14 CD8 T-LGLL	expanded (>=2)
-2.65289900659602	-0.722383434042961	4 CD8	singleton (=1)
-3.31449506639521	-0.159093106255562	0 CD8 T-LGLL	expanded (>=2)
-2.8635639941601	-0.758786061868698	4 CD8	hyperexpanded (>=10)
-3.38735602258723	0.623619234099358	0 CD8 T-LGLL	expanded (>=2)
-5.0602319037823	2.76024607373711	0 CD8 T-LGLL	hyperexpanded (>=10)
-3.29049728273432	-0.0314253215647049	0 CD8 T-LGLL	hyperexpanded (>=10)
-3.50268361925166	0.872529303564995	0 CD8 T-LGLL	expanded (>=2)
4.47699238897283	-1.76808365629676	3 CD4	singleton (=1)
-2.33075878976862	0.310181295409172	0 CD8 T-LGLL	hyperexpanded (>=10)
4.04078580976446	-1.61048480318549	3 CD4	expanded (>=2)
-2.2759814059643	-0.681577930316956	4 CD8	expanded (>=2)
-3.26136229394953	-0.0548808817720718	0 CD8 T-LGLL	expanded (>=2)
-2.93361947893183	-0.110993797049553	0 CD8 T-LGLL	expanded (>=2)
-2.85920975564997	0.294172381892174	0 CD8 T-LGLL	expanded (>=2)
3.77086259962042	2.54545882894036	6 CD4	singleton (=1)
-3.27500913499873	-0.0134448056078262	0 CD8 T-LGLL	expanded (>=2)
-2.24117563127558	0.329005097880333	0 CD8 T-LGLL	expanded (>=2)
-3.93107722162287	0.174631213679283	0 CD8 T-LGLL	expanded (>=2)
-2.77315018533747	1.26239136411187	0 CD8 T-LGLL	expanded (>=2)
2.40159573198278	-0.424084970817597	3 CD4	singleton (=1)
-4.56626818536799	-1.59563120649818	14 CD8 T-LGLL	hyperexpanded (>=10)
5.17275454641302	-1.61324640558723	3 CD4	singleton (=1)
-4.0956995284466	-1.17126330183509	4 CD8	expanded (>=2)
-2.87749455331843	0.387879228129356	0 CD8 T-LGLL	expanded (>=2)
-2.68196199296992	0.0162045116567306	0 CD8 T-LGLL	expanded (>=2)
-1.87808511613886	-0.66267804996732	4 CD8	hyperexpanded (>=10)
-3.23390744089167	-0.0313407425737686	0 CD8 T-LGLL	expanded (>=2)
-4.58729718088191	0.415450608267754	0 CD8 T-LGLL	hyperexpanded (>=10)
-3.30940840601008	-0.226648354992897	0 CD8 T-LGLL	expanded (>=2)
2.79790928007085	-0.530052887365849	3 CD4	singleton (=1)
-2.76870725511591	0.522742664351433	0 CD8 T-LGLL	expanded (>=2)
-2.40569565652888	1.14200106812951	0 CD8 T-LGLL	expanded (>=2)
-3.23661349176447	1.20762458993432	0 CD8 T-LGLL	expanded (>=2)
-2.64894197343867	-0.108266616330177	0 CD8 T-LGLL	hyperexpanded (>=10)
3.62090947271307	-1.0901845340586	3 CD4	singleton (=1)
-2.33532379030268	0.928903972640007	0 CD8 T-LGLL	expanded (>=2)
-2.6927077567486	0.577716385855644	0 CD8 T-LGLL	expanded (>=2)
-4.05628369211237	-0.108041668400795	0 CD8 T-LGLL	hyperexpanded (>=10)
-3.17180726884882	2.49410227490899	0 CD8 T-LGLL	expanded (>=2)
-3.43158743738215	-0.0196241383409805	0 CD8 T-LGLL	expanded (>=2)
-2.84083769678156	-0.118886107668907	0 CD8 T-LGLL	expanded (>=2)
-2.1517252719311	-0.0826964621401138	4 CD8	hyperexpanded (>=10)
-2.68267248033564	0.488429104819267	0 CD8 T-LGLL	expanded (>=2)
-3.2806429660229	-0.27059745238784	0 CD8 T-LGLL	expanded (>=2)
-3.02035615800898	1.08455136968133	0 CD8 T-LGLL	expanded (>=2)
-2.38148448823969	0.553665434851616	0 CD8 T-LGLL	singleton (=1)
-2.49773857950251	-2.18514546202186	9 T-cell	expanded (>=2)
-4.0014669692425	-1.05070658968452	0 CD8 T-LGLL	hyperexpanded (>=10)
-2.86298344491999	0.914934789671867	0 CD8 T-LGLL	singleton (=1)
[truncated: 75,542 more rows]

## Sheet: Fig1d
project	prop
T-LGLL	0.565563198624248
T-LGLL	0.344003508002631
T-LGLL	0.952208263178345
T-LGLL	0.489005736137667
T-LGLL	0.67292899408284
T-LGLL	0.930071355759429
T-LGLL	0.911020992366412
Healthy	0.0280701754385965
Healthy	0.183279742765273
Healthy	0.255949233209942
Healthy	0.170442735398046
Healthy	0.599123539232053
Healthy	0.102844638949672
T-LGLL	0.297037964121819
T-LGLL	0.509687836383208

## Sheet: Fig1e
latentumap_1	latentumap_2	cluster	type
-3.29030449066911	-0.680080570266902	4 CD8	T-LGLL
-3.03488595162187	-1.00993380694216	4 CD8	T-LGLL
-0.490755641205651	-0.336919225738704	2 CD8	T-LGLL
-3.06618196640764	-0.864077545688808	4 CD8	T-LGLL
-2.78555042420183	-0.435227610157191	4 CD8	T-LGLL
-2.49518735085283	-2.23529908804721	0 CD8 T-LGLL	T-LGLL
-2.55614239846025	-1.98139259962863	0 CD8 T-LGLL	T-LGLL
-1.8940324274138	-0.357829071567714	0 CD8 T-LGLL	T-LGLL
4.19369809951033	1.25253840537244	5 CD8 T-LGLL	T-LGLL
-1.99289483700548	-0.303190506981074	0 CD8 T-LGLL	T-LGLL
-2.03454179440294	-0.506642617271602	0 CD8 T-LGLL	T-LGLL
-1.90670449410234	-1.52067182211703	0 CD8 T-LGLL	T-LGLL
-1.8932018962935	-0.409483052776515	0 CD8 T-LGLL	T-LGLL
-2.1739373889998	-0.362933196113765	4 CD8	T-LGLL
-0.286047430081707	0.742856971933187	0 CD8 T-LGLL	T-LGLL
-0.841075250251633	-0.0157471969587202	0 CD8 T-LGLL	T-LGLL
-2.66900593910967	-2.58193705229586	0 CD8 T-LGLL	T-LGLL
1.13080435122694	0.362282935543597	0 CD8 T-LGLL	T-LGLL
-2.07657403622423	-0.448036171482265	0 CD8 T-LGLL	T-LGLL
-1.76706046734605	-0.371802844093501	4 CD8	T-LGLL
-2.60271293793474	-0.64338967947787	4 CD8	T-LGLL
-2.96126086388384	-0.719398714588344	4 CD8	T-LGLL
1.13954561080183	-3.93234560637301	9 T-cell	T-LGLL
1.21793382491316	-3.99459335951632	9 T-cell	T-LGLL
-2.87684685860429	-2.3117859139902	0 CD8 T-LGLL	T-LGLL
-2.7237911907271	-1.14097032694644	4 CD8	T-LGLL
-2.38614184532915	-0.511511363075435	4 CD8	T-LGLL
-2.65902979050432	-2.47730610518283	0 CD8 T-LGLL	T-LGLL
-0.670065411670548	-0.284776069210231	0 CD8 T-LGLL	T-LGLL
-0.383648117376906	0.338702315478266	0 CD8 T-LGLL	T-LGLL
-2.56899387512956	-0.909864045665919	0 CD8 T-LGLL	T-LGLL
1.20008437957014	-3.97339460997409	9 T-cell	T-LGLL
3.87294357146468	1.74266805501157	0 CD8 T-LGLL	T-LGLL
1.79012768592085	1.01133682580167	10 CD8 T-LGLL	T-LGLL
-0.306031779690129	-1.2120305076105	0 CD8 T-LGLL	T-LGLL
-2.32686597977434	-0.899479009197414	4 CD8	T-LGLL
-3.01510626946245	-0.763434626148402	4 CD8	T-LGLL
-0.906525143726212	-0.00854865460222909	0 CD8 T-LGLL	T-LGLL
1.15747015799727	-3.90792296080416	9 T-cell	T-LGLL
-1.70486552391801	-0.360256887958705	0 CD8 T-LGLL	T-LGLL
-1.86162728939806	-0.371719755218684	4 CD8	T-LGLL
-2.84930188332353	-0.996097661541164	4 CD8	T-LGLL
-0.476886489732605	-0.683394648121058	14 CD8 T-LGLL	T-LGLL
-3.33280546341692	-1.71400497107333	4 CD8	T-LGLL
-1.19401724015031	-0.97113773970431	0 CD8 T-LGLL	T-LGLL
-1.75466675434862	-0.535032249973475	0 CD8 T-LGLL	T-LGLL
-2.96561295662676	-0.576859690235316	4 CD8	T-LGLL
-3.10782987747942	-0.399244703338801	4 CD8	T-LGLL
0.736153653518814	0.714405886842549	0 CD8 T-LGLL	T-LGLL
1.25305788840498	0.266995072378457	9 T-cell	T-LGLL
-2.26396114502702	-0.343315698192775	0 CD8 T-LGLL	T-LGLL
-1.96500677738939	-2.48126671461886	0 CD8 T-LGLL	T-LGLL
-2.67055732880388	-1.25148902087039	4 CD8	T-LGLL
-2.83354432259355	-0.942444421337306	4 CD8	T-LGLL
-2.92261893425737	-1.12960729746646	4 CD8	T-LGLL
-3.05702788506303	-0.36113391070193	4 CD8	T-LGLL
-1.11759723101411	-3.26152322439975	0 CD8 T-LGLL	T-LGLL
-1.01714963589464	0.172083176686109	0 CD8 T-LGLL	T-LGLL
-2.69033629570757	-0.801291085766017	4 CD8	T-LGLL
-3.17467052613054	-0.827467538402736	0 CD8 T-LGLL	T-LGLL
-0.317475812813681	0.621882013990224	0 CD8 T-LGLL	T-LGLL
-2.51245267067705	-0.619727529571712	4 CD8	T-LGLL
-2.69125349198137	-2.43252537398165	0 CD8 T-LGLL	T-LGLL
-1.83882696305071	-1.48372349886721	0 CD8 T-LGLL	T-LGLL
-1.66426105175768	-0.563120044754207	0 CD8 T-LGLL	T-LGLL
-2.31768865261827	-2.19485495238131	0 CD8 T-LGLL	T-LGLL
-0.879080363853318	-0.069904662655055	0 CD8 T-LGLL	T-LGLL
-2.06327480946336	-0.303914643810451	4 CD8	T-LGLL
-2.45737607155595	-0.45094595103091	4 CD8	T-LGLL
-3.16095668946062	-0.525306083248317	4 CD8	T-LGLL
1.6307021888658	0.805303446962178	8 T-cell	T-LGLL
-0.788680413110596	-0.590228237198054	14 CD8 T-LGLL	T-LGLL
-2.9613776889876	-0.774537779377162	4 CD8	T-LGLL
-2.81149775658403	-0.785454131649196	4 CD8	T-LGLL
-2.07929153118883	-0.485931433723628	4 CD8	T-LGLL
1.05371110762801	0.557313777520001	0 CD8 T-LGLL	T-LGLL
-1.95367676888261	-0.107380844639003	0 CD8 T-LGLL	T-LGLL
-2.98163349304949	-0.84330103545016	0 CD8 T-LGLL	T-LGLL
-2.38185698662553	-1.48293278364962	0 CD8 T-LGLL	T-LGLL
-3.08597690735613	0.294531021280826	4 CD8	T-LGLL
-1.77049429093156	-0.123679913566768	0 CD8 T-LGLL	T-LGLL
-0.82803703223024	-1.53380606322116	0 CD8 T-LGLL	T-LGLL
-1.86945612107072	-0.207776881740748	0 CD8 T-LGLL	T-LGLL
-2.73793012772356	-0.578527487800777	4 CD8	T-LGLL
-1.76159841690813	-0.312236167476832	0 CD8 T-LGLL	T-LGLL
-2.71353561554704	-2.24667070059603	0 CD8 T-LGLL	T-LGLL
-2.84233815346513	-0.715787745998561	4 CD8	T-LGLL
-0.657746144874436	0.0461413785951739	0 CD8 T-LGLL	T-LGLL
-2.71260363732134	0.244475148631871	4 CD8	T-LGLL
-1.45739621792589	-1.48533437399691	0 CD8 T-LGLL	T-LGLL
-2.81192810211931	-0.766011811779201	4 CD8	T-LGLL
-1.37218565617357	-1.05026064066714	0 CD8 T-LGLL	T-LGLL
-2.46691138420854	-1.5267015471918	4 CD8	T-LGLL
-2.17725200329576	-0.248982287929713	4 CD8	T-LGLL
-2.27651877079759	-0.207273758934199	4 CD8	T-LGLL
4.16197316970076	-1.30979619173831	0 CD8 T-LGLL	T-LGLL
-1.26572580014024	0.173181153847516	0 CD8 T-LGLL	T-LGLL
-2.47639782105241	-0.864483334110438	4 CD8	T-LGLL
-1.889617392166	-0.312518335865199	0 CD8 T-LGLL	T-LGLL
0.265373161689895	0.459991239024938	0 CD8 T-LGLL	T-LGLL
-3.16378886376177	-0.108932144926249	4 CD8	T-LGLL
-3.0137344089583	-0.430202580974757	4 CD8	T-LGLL
1.40716033305373	0.633305601789296	0 CD8 T-LGLL	T-LGLL
-2.38650424156938	-0.681126929805934	4 CD8	T-LGLL
1.22111349429335	-3.97495863585299	9 T-cell	T-LGLL
-0.794643857820374	-0.125920511768519	0 CD8 T-LGLL	T-LGLL
-2.6701110092238	-0.811315514133632	4 CD8	T-LGLL
-4.19203669701372	-0.39705578236407	14 CD8 T-LGLL	T-LGLL
1.2420440229341	-3.97959015517062	9 T-cell	T-LGLL
-2.28288883839403	-2.30826947836703	0 CD8 T-LGLL	T-LGLL
-2.16221041355882	-0.392745651291072	4 CD8	T-LGLL
-3.17664487038408	0.511238910271466	0 CD8 T-LGLL	T-LGLL
-3.08685643349443	-0.79894433169192	0 CD8 T-LGLL	T-LGLL
-2.94074494515215	-0.48691276459521	4 CD8	T-LGLL
-2.44946248207842	-0.311207093284785	0 CD8 T-LGLL	T-LGLL
-1.89970738564287	-0.243214823291957	0 CD8 T-LGLL	T-LGLL
-2.05826563511644	-0.572794534252345	0 CD8 T-LGLL	T-LGLL
-0.0714333144262851	0.452441342188657	0 CD8 T-LGLL	T-LGLL
-2.97591979180132	-0.261465646312892	4 CD8	T-LGLL
-2.39208585892473	-0.0134340301019544	4 CD8	T-LGLL
-2.96199376259599	-0.893597222850978	4 CD8	T-LGLL
1.0156947883531	-0.655101217315852	0 CD8 T-LGLL	T-LGLL
-2.59065301094804	-2.32965014128512	0 CD8 T-LGLL	T-LGLL
-0.850458034618241	-0.163933165357768	0 CD8 T-LGLL	T-LGLL
-0.763378122194153	0.113097645356	0 CD8 T-LGLL	T-LGLL
1.24101965750899	-3.99149487166232	9 T-cell	T-LGLL
-0.68804223213945	-0.185546733425319	0 CD8 T-LGLL	T-LGLL
-1.6571430650786	-0.713644482181727	4 CD8	T-LGLL
-0.715599366767746	-0.194036222980678	0 CD8 T-LGLL	T-LGLL
-2.70283324394975	-2.51285193114108	0 CD8 T-LGLL	T-LGLL
-0.785107144458634	-0.157987244413554	0 CD8 T-LGLL	T-LGLL
0.680507949249405	0.453561954213918	0 CD8 T-LGLL	T-LGLL
-2.47222287331377	-2.11508915571994	0 CD8 T-LGLL	T-LGLL
-0.354903427256686	-0.660777486847102	14 CD8 T-LGLL	T-LGLL
5.13897626723494	-0.04454655198878	5 CD8 T-LGLL	T-LGLL
-2.7796731678084	-2.20538828520602	0 CD8 T-LGLL	T-LGLL
-0.803960302217346	0.0685560330885058	0 CD8 T-LGLL	T-LGLL
2.17934148635115	0.551305837942899	4 CD8	T-LGLL
0.910007050888199	0.19997913391763	0 CD8 T-LGLL	T-LGLL
-2.74474126969133	-2.54925153403109	0 CD8 T-LGLL	T-LGLL
-2.23218936596666	-0.565631724880397	4 CD8	T-LGLL
-2.33241922531877	-0.403379060314357	4 CD8	T-LGLL
-0.462233537180764	-0.73711846022433	14 CD8 T-LGLL	T-LGLL
-2.55547387276445	-1.32652626185244	4 CD8	T-LGLL
-2.36278206978594	-0.929495550678432	4 CD8	T-LGLL
-2.59177930031572	-0.730677343891322	4 CD8	T-LGLL
1.2181604417726	0.434145078076661	0 CD8 T-LGLL	T-LGLL
-2.77645284806047	-1.96629688887423	0 CD8 T-LGLL	T-LGLL
-0.819330909593445	0.00976040215665153	0 CD8 T-LGLL	T-LGLL
-1.87822420273576	-0.309858955429255	4 CD8	T-LGLL
-1.19093770657335	-3.35187957434481	0 CD8 T-LGLL	T-LGLL
-0.250658751769406	0.898738466216863	4 CD8	T-LGLL
-2.02124805126939	-0.380714036510646	4 CD8	T-LGLL
-0.848515280826432	-0.0214993432027693	0 CD8 T-LGLL	T-LGLL
-1.75053460274492	0.921760402633489	0 CD8 T-LGLL	T-LGLL
-2.05607945595537	-0.193711020038783	0 CD8 T-LGLL	T-LGLL
-2.84389145050798	-1.06943891196078	4 CD8	T-LGLL
-2.84983522568498	-0.531821049736201	4 CD8	T-LGLL
-0.956333705528122	-0.178164191530406	4 CD8	T-LGLL
-1.81915290032182	-0.377874232814967	0 CD8 T-LGLL	T-LGLL
-1.97717971478258	-0.332420028732478	4 CD8	T-LGLL
-3.06501323853288	-0.377781249569118	4 CD8	T-LGLL
-1.97873944912706	-0.58248332886523	4 CD8	T-LGLL
-3.16047746811662	-0.521008469150722	4 CD8	T-LGLL
-2.16811496887956	-1.12000594286746	4 CD8	T-LGLL
-1.19621164475237	-2.97408316283053	0 CD8 T-LGLL	T-LGLL
-2.50530225907121	-2.2665092721445	0 CD8 T-LGLL	T-LGLL
-1.91414696846758	-0.440848328159511	0 CD8 T-LGLL	T-LGLL
-0.836922117812973	-1.0001758113367	0 CD8 T-LGLL	T-LGLL
-2.10044867668901	-0.502486504600703	0 CD8 T-LGLL	T-LGLL
-2.63366729889665	1.99757304043943	8 T-cell	T-LGLL
-2.4235985961989	-0.782076217220485	4 CD8	T-LGLL
-2.20986182366167	-0.784952022121608	4 CD8	T-LGLL
-0.590050258977753	0.248665943755448	0 CD8 T-LGLL	T-LGLL
-2.84726960335527	-1.53347215800112	4 CD8	T-LGLL
1.38804607714857	-4.05862543730563	9 T-cell	T-LGLL
-1.90316195164476	-0.586610473678767	0 CD8 T-LGLL	T-LGLL
-1.76588136826311	-0.131422944353282	0 CD8 T-LGLL	T-LGLL
-3.27113635216509	-0.702238537357509	4 CD8	T-LGLL
-1.3658763853148	-0.309424377964198	0 CD8 T-LGLL	T-LGLL
-0.34214164440189	-2.83688376097506	0 CD8 T-LGLL	T-LGLL
-2.70509130631242	-0.889680124805629	0 CD8 T-LGLL	T-LGLL
-2.60621244583879	-2.11865589766329	0 CD8 T-LGLL	T-LGLL
-2.7149964061812	-2.47707197813815	0 CD8 T-LGLL	T-LGLL
-1.93347544346605	-0.310038365410029	4 CD8	T-LGLL
-2.48433334503923	-2.44472906737155	0 CD8 T-LGLL	T-LGLL
-1.90679592762743	-0.245911754654109	0 CD8 T-LGLL	T-LGLL
-1.60792905960832	0.279775217189134	0 CD8 T-LGLL	T-LGLL
-3.42597992096697	-0.415033496902644	4 CD8	T-LGLL
2.71794383849348	1.13418664784604	0 CD8 T-LGLL	T-LGLL
1.29495578135695	-4.00670406966037	9 T-cell	T-LGLL
-0.788722464187485	-1.43207774309939	0 CD8 T-LGLL	T-LGLL
-2.5661116329268	1.10325130076581	0 CD8 T-LGLL	T-LGLL
-2.71963936959062	-1.0759677663309	4 CD8	T-LGLL
-2.54235059891496	-0.634975947426021	4 CD8	T-LGLL
-2.29772574578081	-0.829097606228053	4 CD8	T-LGLL
1.69889681662764	0.784433983280004	0 CD8 T-LGLL	T-LGLL
-2.79999024544511	-0.871204949901759	4 CD8	T-LGLL
-2.20577616368089	-0.949282743023097	4 CD8	T-LGLL
-1.97758884106432	-0.263980008648097	4 CD8	T-LGLL
-0.954152235133988	-0.0836663320524091	0 CD8 T-LGLL	T-LGLL
-2.44010145340715	-0.404072619960963	4 CD8	T-LGLL
-3.1577499595717	-0.749882198856532	11 CD8 T-LGLL	T-LGLL
0.192710986988205	0.732980780317128	0 CD8 T-LGLL	T-LGLL
1.15937071170058	0.649405471994222	0 CD8 T-LGLL	T-LGLL
-2.69785029564653	-1.30381558089083	8 T-cell	T-LGLL
-2.83256752167497	-0.460815347717464	4 CD8	T-LGLL
-2.72915441666399	3.57164432854825	0 CD8 T-LGLL	T-LGLL
-2.88706142578874	-1.08926377444094	4 CD8	T-LGLL
1.05777590598311	-0.645866312072932	0 CD8 T-LGLL	T-LGLL
-3.01106149826799	-0.628879763172328	4 CD8	T-LGLL
-2.76640731964861	-1.21147499232119	4 CD8	T-LGLL
-1.27803988133226	-1.68578336386508	0 CD8 T-LGLL	T-LGLL
-0.582688012464386	-3.28959248213595	2 CD8	T-LGLL
-2.24733001862322	-0.739283420131862	4 CD8	T-LGLL
-1.02221191798006	-0.699856020496547	0 CD8 T-LGLL	T-LGLL
-2.89839894448076	-0.531553126857936	4 CD8	T-LGLL
-2.86694914971147	-1.12311504034823	4 CD8	T-LGLL
-1.98443133507524	-0.297285296009242	0 CD8 T-LGLL	T-LGLL
-1.77452153836046	-0.440630413578212	0 CD8 T-LGLL	T-LGLL
-2.73902327690874	-0.527556218193233	4 CD8	T-LGLL
-3.00298673783098	-0.932515121982753	4 CD8	T-LGLL
-3.09455878411089	-0.787334181354701	4 CD8	T-LGLL
-1.70005745564256	-0.167553223655879	0 CD8 T-LGLL	T-LGLL
-3.04117805634294	-1.91527626662081	0 CD8 T-LGLL	T-LGLL
-2.73705584679399	-0.136962063596904	4 CD8	T-LGLL
-2.22634930287157	-0.325318790958583	0 CD8 T-LGLL	T-LGLL
0.669680348293442	0.624530635787786	0 CD8 T-LGLL	T-LGLL
-2.89149243508135	-0.653995968387782	4 CD8	T-LGLL
-0.826408812148911	-0.435418285415828	0 CD8 T-LGLL	T-LGLL
-3.02372939263139	0.106063209487737	4 CD8	T-LGLL
-2.19030184422289	-0.30534765868014	4 CD8	T-LGLL
-1.94622285042558	-0.276631273315608	4 CD8	T-LGLL
-3.08306748543535	-0.583868898437678	4 CD8	T-LGLL
-2.27785856400285	-0.55310795454806	4 CD8	T-LGLL
-1.51282126580034	-1.30057475714511	0 CD8 T-LGLL	T-LGLL
-2.24201352272783	3.457316420986	2 CD8	T-LGLL
-2.3122442451552	-0.376709975288569	4 CD8	T-LGLL
1.36741798247542	0.627553962184728	0 CD8 T-LGLL	T-LGLL
-4.4067939010695	-0.293972112224757	4 CD8	T-LGLL
0.854996255294937	0.601741068078816	0 CD8 T-LGLL	T-LGLL
-3.02082211647783	-0.841938115642726	0 CD8 T-LGLL	T-LGLL
-0.755907931669098	-1.35719058661288	8 T-cell	T-LGLL
-2.02899391327654	-0.292595483349025	4 CD8	T-LGLL
-2.61379034195696	-1.54838202147311	0 CD8 T-LGLL	T-LGLL
4.08707111205305	-1.49443290381259	11 CD8 T-LGLL	T-LGLL
-2.96257979546343	-0.476584173725307	4 CD8	T-LGLL
-0.691821822269303	-2.84485886244601	0 CD8 T-LGLL	T-LGLL
-1.51591760788713	-2.08026502280062	0 CD8 T-LGLL	T-LGLL
-0.825209983928543	-0.20154569296664	0 CD8 T-LGLL	T-LGLL
-2.07152719174181	-0.202188946293056	0 CD8 T-LGLL	T-LGLL
0.769659093277115	0.673196457340062	0 CD8 T-LGLL	T-LGLL
-3.04393107567583	-0.401964820907771	4 CD8	T-LGLL
-1.07925308619295	0.348018817617238	0 CD8 T-LGLL	T-LGLL
-1.19900525484834	-0.0783155038816328	0 CD8 T-LGLL	T-LGLL
-2.70455128823076	-2.16412923483676	0 CD8 T-LGLL	T-LGLL
0.974983981506485	-0.56222090868777	0 CD8 T-LGLL	T-LGLL
-2.88979465637956	-0.82090649752444	4 CD8	T-LGLL
-1.12621254597459	-0.0170376375181074	0 CD8 T-LGLL	T-LGLL
-2.38012892876421	-2.17130491881198	0 CD8 T-LGLL	T-LGLL
-2.52685792122636	-0.526331879184901	0 CD8 T-LGLL	T-LGLL
-0.797220924241883	-0.775980807827174	14 CD8 T-LGLL	T-LGLL
-1.48650796089922	-1.82059857992953	0 CD8 T-LGLL	T-LGLL
-2.27740688000475	-0.713232018039882	4 CD8	T-LGLL
-2.93028099213396	-0.815703846500575	4 CD8	T-LGLL
3.35162275160994	-2.28911206869906	0 CD8 T-LGLL	T-LGLL
-2.38773901139055	-0.827412106083095	0 CD8 T-LGLL	T-LGLL
-2.00777012978349	-0.441504158065974	0 CD8 T-LGLL	T-LGLL
-0.411530153198582	-0.67085013537234	14 CD8 T-LGLL	T-LGLL
-3.03939349327837	-0.769554831073939	4 CD8	T-LGLL
-0.452245005710465	-3.16227409987277	0 CD8 T-LGLL	T-LGLL
-2.58185202751909	-0.373124040649592	0 CD8 T-LGLL	T-LGLL
-3.02024085198198	-1.82839248328036	0 CD8 T-LGLL	T-LGLL
-2.2788756576613	-0.487476922558009	4 CD8	T-LGLL
-3.32010633621965	-0.642054297016322	0 CD8 T-LGLL	T-LGLL
-2.19591767464433	-0.393418468521296	4 CD8	T-LGLL
-2.28728325043474	-0.216892994926631	4 CD8	T-LGLL
-1.75115031872545	-1.88959548621005	0 CD8 T-LGLL	T-LGLL
-2.20799739037309	-0.86258814482516	4 CD8	T-LGLL
-3.02691251908098	-0.974464870975673	4 CD8	T-LGLL
-2.57385213051592	-2.20762059836215	0 CD8 T-LGLL	T-LGLL
1.38221066321577	0.562670491649449	0 CD8 T-LGLL	T-LGLL
-2.78479344521318	3.48476126046354	0 CD8 T-LGLL	T-LGLL
-1.81160540257249	-0.383267737911403	4 CD8	T-LGLL
-2.96866662178789	-0.894059278057277	4 CD8	T-LGLL
-2.09956450138841	-0.572759665535152	4 CD8	T-LGLL
-1.6100124803618	-2.48340175299472	0 CD8 T-LGLL	T-LGLL
-0.855857261760575	-0.699305988834559	14 CD8 T-LGLL	T-LGLL
-2.56924516831194	-2.42089245467013	0 CD8 T-LGLL	T-LGLL
0.78235309447493	0.678996108485997	0 CD8 T-LGLL	T-LGLL
-1.67032415543352	-0.319392003105342	0 CD8 T-LGLL	T-LGLL
-3.00810653839861	-0.793532706783473	4 CD8	T-LGLL
-2.57842881356035	-1.92387697844332	10 CD8 T-LGLL	T-LGLL
-3.32173854981218	-0.520841874168574	4 CD8	T-LGLL
-0.810029098136765	0.0334884449976092	0 CD8 T-LGLL	T-LGLL
-2.53473717842851	-0.477578438804805	0 CD8 T-LGLL	T-LGLL
3.2016979965135	0.128385804607213	10 CD8 T-LGLL	T-LGLL
-3.28853923950945	-0.617834962890803	4 CD8	T-LGLL
-2.01169902954851	-0.573446549461543	0 CD8 T-LGLL	T-LGLL
-2.57974941406999	-0.699618674801051	4 CD8	T-LGLL
-2.83402235184465	-0.729321695850551	4 CD8	T-LGLL
-0.973455080135208	-1.50821480898684	0 CD8 T-LGLL	T-LGLL
-1.9026584116057	-0.362292505787074	0 CD8 T-LGLL	T-LGLL
-2.91486985359941	-0.976663090274989	5 CD8 T-LGLL	T-LGLL
-0.452680983884674	-0.660260952995479	14 CD8 T-LGLL	T-LGLL
-3.14339406166826	-0.331767238662898	4 CD8	T-LGLL
-2.78650862847124	-0.744907595203578	4 CD8	T-LGLL
-0.914787539584976	-2.66261623053378	0 CD8 T-LGLL	T-LGLL
-1.9216762271956	-0.264896132038295	0 CD8 T-LGLL	T-LGLL
-1.07465583954607	-1.72672841696566	0 CD8 T-LGLL	T-LGLL
-2.63423020516191	-1.2994408383829	4 CD8	T-LGLL
1.05045812453474	-0.698276020572841	0 CD8 T-LGLL	T-LGLL
-2.9509993282393	-0.948174096630275	0 CD8 T-LGLL	T-LGLL
-0.647115507467133	0.363877411945403	0 CD8 T-LGLL	T-LGLL
-2.92124039803301	-0.675385095165431	4 CD8	T-LGLL
-2.26365561161791	-0.804051019237697	4 CD8	T-LGLL
-2.12293643627916	-0.3009319081766	4 CD8	T-LGLL
0.115392139808792	-0.363656617687404	0 CD8 T-LGLL	T-LGLL
-0.400345453365189	-0.609285272644221	14 CD8 T-LGLL	T-LGLL
-3.08403641854082	-0.955711580799281	4 CD8	T-LGLL
-0.881237575157029	-0.0843199267846937	0 CD8 T-LGLL	T-LGLL
-0.821474948270661	-0.100640036152064	0 CD8 T-LGLL	T-LGLL
-3.1420839515761	-2.0276496186716	0 CD8 T-LGLL	T-LGLL
-2.94302899513994	-0.65232203154391	4 CD8	T-LGLL
-2.0383002248839	-0.218368388698756	4 CD8	T-LGLL
-3.04487235222612	-0.35976866631335	4 CD8	T-LGLL
-3.18199689064775	2.54960253091031	2 CD8	T-LGLL
-3.080486365898	-0.303823627517879	4 CD8	T-LGLL
-1.81579119835649	-0.283271051929652	4 CD8	T-LGLL
-0.961276599510056	-1.34301636366671	0 CD8 T-LGLL	T-LGLL
-3.18341953430925	-0.342834629104793	4 CD8	T-LGLL
-1.9514671054915	-0.258124031112849	4 CD8	T-LGLL
-2.99116642151628	-0.677323140190303	4 CD8	T-LGLL
0.936060956375259	0.280849318965018	0 CD8 T-LGLL	T-LGLL
-2.56946999703203	-0.518729723976314	4 CD8	T-LGLL
-1.78536183510576	-0.0747427120668287	0 CD8 T-LGLL	T-LGLL
-0.524332114799362	-0.0120072141153211	0 CD8 T-LGLL	T-LGLL
-3.21626073990617	-0.94291303305453	4 CD8	T-LGLL
-2.14364154015337	-0.470960237072169	4 CD8	T-LGLL
-1.37787289295946	0.0313209220903521	0 CD8 T-LGLL	T-LGLL
-2.08661110077654	-0.116008348749339	0 CD8 T-LGLL	T-LGLL
-2.32809955750261	-1.37882611899203	4 CD8	T-LGLL
-3.21535498772417	-0.980545856044948	4 CD8	T-LGLL
-1.80322308216844	-1.26472125201052	4 CD8	T-LGLL
-2.15905589733873	-0.419831790016353	4 CD8	T-LGLL
-1.5068665233687	-0.568881012485683	9 T-cell	T-LGLL
-2.67128140602861	-2.43270990996188	0 CD8 T-LGLL	T-LGLL
-1.97612447415147	-0.545818962143123	0 CD8 T-LGLL	T-LGLL
-1.91466815148149	-0.487256921814143	4 CD8	T-LGLL
-1.99104566250597	-0.146665520952403	4 CD8	T-LGLL
-1.78118974839006	-1.68041632323092	0 CD8 T-LGLL	T-LGLL
-1.02544994030748	-0.708349443958461	14 CD8 T-LGLL	T-LGLL
-2.10867876683031	-0.155902333543956	0 CD8 T-LGLL	T-LGLL
-1.82558138047014	-1.87486217169589	0 CD8 T-LGLL	T-LGLL
-2.27785594139848	-0.232183076427638	4 CD8	T-LGLL
-3.04084832344804	-0.519490040825068	4 CD8	T-LGLL
-2.03943116341386	0.554502002908528	12 CD4	T-LGLL
-3.19004065666948	-0.66910681872195	4 CD8	T-LGLL
-1.50725180779253	-2.27199576048678	0 CD8 T-LGLL	T-LGLL
-0.869176336868149	-0.0687109008294935	0 CD8 T-LGLL	T-LGLL
-2.77005083237444	-1.17043671755618	0 CD8 T-LGLL	T-LGLL
-2.08972198639665	-0.178018636987864	0 CD8 T-LGLL	T-LGLL
-1.75311119232927	-0.145252473638713	10 CD8 T-LGLL	T-LGLL
-1.75310666237627	-3.18740627913302	4 CD8	T-LGLL
-2.70653087769304	-0.623074449585139	4 CD8	T-LGLL
-2.66073138390337	-1.19685087351626	0 CD8 T-LGLL	T-LGLL
-3.06652505074297	-0.828277565525233	4 CD8	T-LGLL
-2.21498603497301	-0.365552939460933	4 CD8	T-LGLL
-3.01931793366228	-0.453250028179347	0 CD8 T-LGLL	T-LGLL
-2.6372011390761	-1.27079496531314	4 CD8	T-LGLL
-1.88536114369188	-0.405161835239589	0 CD8 T-LGLL	T-LGLL
-2.18570358429704	0.150019563748181	4 CD8	T-LGLL
-0.623302349193436	-0.104321099804103	0 CD8 T-LGLL	T-LGLL
-0.8675386396483	0.0230558142202502	0 CD8 T-LGLL	T-LGLL
1.23734097804274	-3.97864887862033	9 T-cell	T-LGLL
2.44777958716597	1.3648658022421	10 CD8 T-LGLL	T-LGLL
-2.82283384476457	-0.880873419330775	4 CD8	T-LGLL
2.0486811908647	1.01252021641904	10 CD8 T-LGLL	T-LGLL
-2.10229057942186	-0.361761547611415	0 CD8 T-LGLL	T-LGLL
-3.24178034935747	-0.521674074218928	4 CD8	T-LGLL
-1.49710590515886	-0.0362795665723676	0 CD8 T-LGLL	T-LGLL
-3.04251606140886	-0.694419600055873	4 CD8	T-LGLL
-2.86546475563799	-0.278596200035274	4 CD8	T-LGLL
-3.28216464196001	-0.883166290805995	0 CD8 T-LGLL	T-LGLL
-0.883651026828629	-0.643021918819606	0 CD8 T-LGLL	T-LGLL
-3.06714064751421	-0.453542746589839	4 CD8	T-LGLL
-2.87835795555864	-0.492806889103114	4 CD8	T-LGLL
-2.49370009575639	-1.26088223604983	4 CD8	T-LGLL
-1.86143035565172	-0.312940515564143	0 CD8 T-LGLL	T-LGLL
-3.19589097176347	0.0316564962404375	4 CD8	T-LGLL
-1.15597463522707	0.191274873925984	0 CD8 T-LGLL	T-LGLL
0.834656170265335	-2.16763422636813	3 CD4	T-LGLL
1.61591940249648	0.784365050508321	0 CD8 T-LGLL	T-LGLL
-2.33408291016374	0.0508563742178088	0 CD8 T-LGLL	T-LGLL
-1.80026383076463	-0.669605232761561	0 CD8 T-LGLL	T-LGLL
3.07713167990889	0.615589343025029	14 CD8 T-LGLL	T-LGLL
-2.20459956799303	-0.617914535091579	4 CD8	T-LGLL
-1.94925148163591	-0.230615712688624	0 CD8 T-LGLL	T-LGLL
2.13553660239424	0.536934979273618	10 CD8 T-LGLL	T-LGLL
-2.00034267578874	-0.141891784952342	0 CD8 T-LGLL	T-LGLL
-2.84997088585649	-0.621485628174006	4 CD8	T-LGLL
-1.06312341366563	1.96652235837156	0 CD8 T-LGLL	T-LGLL
-2.2254123178557	0.249652944518865	0 CD8 T-LGLL	T-LGLL
0.62293838586058	-1.08830759672946	0 CD8 T-LGLL	T-LGLL
0.346182158844131	-0.430842913673579	4 CD8	T-LGLL
-2.79506737862383	-2.32067868857211	0 CD8 T-LGLL	T-LGLL
-1.06356871996675	-0.671135403202235	0 CD8 T-LGLL	T-LGLL
2.475421837227	0.677980534745992	0 CD8 T-LGLL	T-LGLL
-3.24257452164446	-0.761560775325954	4 CD8	T-LGLL
-1.95118577156816	-0.586453713463008	0 CD8 T-LGLL	T-LGLL
-2.55641991768633	-0.492714680717647	4 CD8	T-LGLL
-0.811641403777939	-0.166790403412044	0 CD8 T-LGLL	T-LGLL
-1.91277641926561	-0.165053434656322	0 CD8 T-LGLL	T-LGLL
-1.31945867214952	-0.657978393123805	0 CD8 T-LGLL	T-LGLL
0.632132581131119	0.525646679117025	0 CD8 T-LGLL	T-LGLL
-0.986024090392929	0.170722268535436	0 CD8 T-LGLL	T-LGLL
-2.0896576133803	-0.145452447221934	0 CD8 T-LGLL	T-LGLL
-3.1261668888167	-0.7168334498865	4 CD8	T-LGLL
-2.1511843887404	-0.494955159710109	0 CD8 T-LGLL	T-LGLL
-1.63209075604234	-1.67217335848635	0 CD8 T-LGLL	T-LGLL
-2.89634163056169	-0.728808857486903	4 CD8	T-LGLL
-3.02704054985796	-0.335002161548793	4 CD8	T-LGLL
-1.04004127655779	3.17284824700528	2 CD8	T-LGLL
3.71163337554182	1.55523886532956	5 CD8 T-LGLL	T-LGLL
-2.62260086212907	-2.24915526060885	0 CD8 T-LGLL	T-LGLL
-2.85137993965898	-2.28093812613314	0 CD8 T-LGLL	T-LGLL
-2.02846736584459	-0.200304009006679	0 CD8 T-LGLL	T-LGLL
-2.34832651291643	-0.414234675453364	4 CD8	T-LGLL
-1.71251578007494	-0.580714203403651	0 CD8 T-LGLL	T-LGLL
0.97074454154219	1.32303812356168	0 CD8 T-LGLL	T-LGLL
-0.674202301843506	0.268659252687038	0 CD8 T-LGLL	T-LGLL
-2.96814448509966	-0.857294894741237	4 CD8	T-LGLL
-1.64640326176439	-0.497490145252406	14 CD8 T-LGLL	T-LGLL
1.27383332576002	-3.98484108595675	9 T-cell	T-LGLL
-3.09872657929216	-0.752177335308253	4 CD8	T-LGLL
-1.30259055767809	-0.620973981903255	14 CD8 T-LGLL	T-LGLL
-2.65044934426103	-0.712919808910548	4 CD8	T-LGLL
-2.93238527451311	-1.05056939272708	0 CD8 T-LGLL	T-LGLL
-2.09252304707323	-0.389946021125972	4 CD8	T-LGLL
-3.04841406021867	-0.830000378177821	4 CD8	T-LGLL
-2.89673025284563	-0.721453048275172	4 CD8	T-LGLL
-2.35576326523576	-2.51299688963717	0 CD8 T-LGLL	T-LGLL
-1.85140342388902	-0.128239579485118	0 CD8 T-LGLL	T-LGLL
-1.60845358048235	-3.26439712195224	0 CD8 T-LGLL	T-LGLL
-2.98209483300005	-0.738228656337916	4 CD8	T-LGLL
-3.16372925911699	-0.184407390640437	4 CD8	T-LGLL
-0.679513850553376	-0.909981705234706	4 CD8	T-LGLL
-2.00600249443803	-0.997057892368495	0 CD8 T-LGLL	T-LGLL
-1.27000785742555	-2.7146818414194	0 CD8 T-LGLL	T-LGLL
-0.911213168247086	-0.0465782955152387	0 CD8 T-LGLL	T-LGLL
1.24479930724348	-4.00556919722384	9 T-cell	T-LGLL
-2.8356383529738	-1.15982697157687	0 CD8 T-LGLL	T-LGLL
-2.80664474640642	-0.493037439869105	4 CD8	T-LGLL
-2.79444343720232	-2.29978726057833	0 CD8 T-LGLL	T-LGLL
-0.123145216448647	0.541714660836995	0 CD8 T-LGLL	T-LGLL
0.647840193168777	-1.29317221789187	4 CD8	T-LGLL
-0.94381136570726	-1.56912908701724	0 CD8 T-LGLL	T-LGLL
-2.86076647911821	-1.10952530054873	4 CD8	T-LGLL
-0.860556611163956	-0.537309922264277	14 CD8 T-LGLL	T-LGLL
-2.38988907013689	-0.640064753578364	4 CD8	T-LGLL
-2.15827757988725	-0.340469159172236	4 CD8	T-LGLL
-2.74874741707597	-0.738770462558925	0 CD8 T-LGLL	T-LGLL
-3.05103976403032	-0.598045505569636	4 CD8	T-LGLL
-2.81518895302568	-0.337493516491115	4 CD8	T-LGLL
-2.14064008866106	-0.644005633876979	0 CD8 T-LGLL	T-LGLL
-2.96254832421098	-0.638095833347499	4 CD8	T-LGLL
-2.48079068337236	-2.25639031081027	0 CD8 T-LGLL	T-LGLL
-3.2754908290938	-0.703419662998378	4 CD8	T-LGLL
-2.16056866322313	-0.112074203775584	0 CD8 T-LGLL	T-LGLL
-0.442362130923611	-1.27623210100955	0 CD8 T-LGLL	T-LGLL
-1.80469567452226	-0.499558188007533	4 CD8	T-LGLL
-2.07260615502153	-0.928895808742702	0 CD8 T-LGLL	T-LGLL
-0.470570572955948	-0.722541190670192	14 CD8 T-LGLL	T-LGLL
1.23222415770735	-3.9717824235422	9 T-cell	T-LGLL
-0.676706948621613	-1.35844335703677	14 CD8 T-LGLL	T-LGLL
-2.73716551934038	-0.638670898960292	4 CD8	T-LGLL
-3.02146989975725	-0.566451050327479	4 CD8	T-LGLL
-2.67796928559099	-1.18064448981112	4 CD8	T-LGLL
-1.8073545185164	-0.162093497799098	0 CD8 T-LGLL	T-LGLL
-2.68811065827165	-2.4803638234598	0 CD8 T-LGLL	T-LGLL
-2.37419993553911	-0.584104634807765	4 CD8	T-LGLL
-2.51176960144792	-2.15186951308078	0 CD8 T-LGLL	T-LGLL
-2.91671449814592	0.0544749722021227	4 CD8	T-LGLL
-1.17101580773149	-0.0280163660508985	0 CD8 T-LGLL	T-LGLL
-1.74597007904802	-0.376805402324855	0 CD8 T-LGLL	T-LGLL
-2.73412854347978	-2.52967713026828	0 CD8 T-LGLL	T-LGLL
-2.13457472000871	-0.180306352661311	4 CD8	T-LGLL
-2.96783263359819	-0.468394793556392	4 CD8	T-LGLL
-1.76980240021501	2.04464986176664	2 CD8	T-LGLL
-2.65492612992082	-0.352314986274898	4 CD8	T-LGLL
-2.93711096916948	-0.290530361221492	0 CD8 T-LGLL	T-LGLL
1.36834864939894	0.786148630096257	0 CD8 T-LGLL	T-LGLL
-1.69139821205888	-1.48725209383792	0 CD8 T-LGLL	T-LGLL
-2.86288315926347	0.244788840426744	4 CD8	T-LGLL
-2.06974334393297	-0.27059880642718	4 CD8	T-LGLL
-1.79414851341997	-0.674899555729091	0 CD8 T-LGLL	T-LGLL
-2.70999748383318	-2.51497671751803	0 CD8 T-LGLL	T-LGLL
-2.07897407685075	-0.392724432037532	0 CD8 T-LGLL	T-LGLL
-2.20051963005815	-0.325228311107814	4 CD8	T-LGLL
-3.13976866875444	-0.322206892059505	4 CD8	T-LGLL
-2.35561997566972	-0.779166795299708	4 CD8	T-LGLL
-0.767265835149628	-0.402432955787837	0 CD8 T-LGLL	T-LGLL
-0.883188137157303	-0.933374501751124	0 CD8 T-LGLL	T-LGLL
-2.90740639839922	-0.501295305774867	4 CD8	T-LGLL
-2.94637710724626	-0.629016794250667	4 CD8	T-LGLL
-2.73090703163896	-2.51352617888278	0 CD8 T-LGLL	T-LGLL
-1.79426307354723	-0.639881528900325	0 CD8 T-LGLL	T-LGLL
3.99221198882307	-1.56983933596438	11 CD8 T-LGLL	T-LGLL
-0.499506318314415	-0.765681244419276	14 CD8 T-LGLL	T-LGLL
-2.05544216309343	-0.470328785465419	4 CD8	T-LGLL
-2.87280065689836	-0.80672238020724	4 CD8	T-LGLL
-0.985191473110062	-0.626591064022243	0 CD8 T-LGLL	T-LGLL
-1.98227054749284	-0.163951940820872	4 CD8	T-LGLL
-1.88540858898912	-0.637072898433864	0 CD8 T-LGLL	T-LGLL
-0.929538258655411	-0.0164670124513502	0 CD8 T-LGLL	T-LGLL
-2.16563517723833	-0.394024886177241	0 CD8 T-LGLL	T-LGLL
-3.17750746880327	-0.702688910053432	4 CD8	T-LGLL
-2.17320067559038	3.73032810540372	2 CD8	T-LGLL
-2.13741321240221	0.229285292341054	0 CD8 T-LGLL	T-LGLL
-3.30048925553117	-0.784993149326503	4 CD8	T-LGLL
-2.84480912361894	-1.26212690024203	4 CD8	T-LGLL
-2.50592858467851	-1.51808688788241	4 CD8	T-LGLL
-1.00427568827425	-0.202867902801692	0 CD8 T-LGLL	T-LGLL
-2.16308922444139	-0.685978509472072	0 CD8 T-LGLL	T-LGLL
-2.5274153438643	-0.315174676464259	4 CD8	T-LGLL
-2.08260686074052	-0.333610869930446	4 CD8	T-LGLL
-2.2121294227675	-0.292268671081721	4 CD8	T-LGLL
-1.82375151787553	-0.336189843700587	4 CD8	T-LGLL
-1.56738109265123	-0.955151535556972	0 CD8 T-LGLL	T-LGLL
-2.27950710926805	-1.37410817293948	4 CD8	T-LGLL
-0.91509837780748	-0.849342919872462	0 CD8 T-LGLL	T-LGLL
-2.1651871887282	-0.128625370548427	0 CD8 T-LGLL	T-LGLL
-2.18495196972643	-0.381394661949336	4 CD8	T-LGLL
1.20561402167525	-3.95505688338107	9 T-cell	T-LGLL
-1.91800088558946	-0.445603288696467	4 CD8	T-LGLL
-1.22902233277116	0.0203446075456744	0 CD8 T-LGLL	T-LGLL
-2.19348699723039	-0.503324307487666	0 CD8 T-LGLL	T-LGLL
-2.48127777252947	-0.912591554210841	0 CD8 T-LGLL	T-LGLL
1.07697551573958	0.576515518142522	0 CD8 T-LGLL	T-LGLL
-3.08349115525041	-0.704479433582484	4 CD8	T-LGLL
-3.01044184838091	-0.333375491188228	4 CD8	T-LGLL
0.199572852508682	0.669096492244542	0 CD8 T-LGLL	T-LGLL
-1.7783714023665	-0.0886017754537458	0 CD8 T-LGLL	T-LGLL
-2.56339056168352	-0.522945918129146	0 CD8 T-LGLL	T-LGLL
-0.896477111919266	-0.876603819416225	0 CD8 T-LGLL	T-LGLL
-0.908582159622055	0.207276448621095	0 CD8 T-LGLL	T-LGLL
-2.14833814774309	-0.118402309702098	4 CD8	T-LGLL
-2.27838260803972	-0.298100329921901	4 CD8	T-LGLL
-3.12731725846086	-0.610692240284144	4 CD8	T-LGLL
-0.931433269126755	-0.574293412254512	0 CD8 T-LGLL	T-LGLL
-0.892805346591812	-0.260235466049373	0 CD8 T-LGLL	T-LGLL
-2.53597552452837	-0.870992638157069	4 CD8	T-LGLL
0.0898357840939938	-1.23628757147616	0 CD8 T-LGLL	T-LGLL
-1.37772888813768	-0.0130342617494459	4 CD8	T-LGLL
0.105118891851562	0.539062835289777	0 CD8 T-LGLL	T-LGLL
-2.56782490883623	-0.442641116665065	4 CD8	T-LGLL
-0.771619507415634	-0.13702604918307	0 CD8 T-LGLL	T-LGLL
-2.64848787461076	-0.811206676052272	4 CD8	T-LGLL
-2.95702201996599	-0.808884955928981	4 CD8	T-LGLL
-1.37701363240038	-0.315784849212825	0 CD8 T-LGLL	T-LGLL
-2.29334671173845	-0.801967479274928	4 CD8	T-LGLL
-2.65260727082048	-1.25819013266391	4 CD8	T-LGLL
-2.02330655728136	-0.441348530338466	0 CD8 T-LGLL	T-LGLL
-3.25725633774553	-0.437585689113795	4 CD8	T-LGLL
-0.914881476505142	-1.41820166258639	0 CD8 T-LGLL	T-LGLL
-2.90983373795305	0.443002566708863	4 CD8	T-LGLL
-2.99862033997331	-0.816532947109401	4 CD8	T-LGLL
-0.6336978462771	-0.157467730329692	0 CD8 T-LGLL	T-LGLL
-2.00510914002214	-0.999992825077235	0 CD8 T-LGLL	T-LGLL
-2.04267437134538	-0.574990011738002	0 CD8 T-LGLL	T-LGLL
-0.567266905053002	-0.377695299671351	0 CD8 T-LGLL	T-LGLL
-0.391401336832386	0.39851076157266	0 CD8 T-LGLL	T-LGLL
-2.88326031838213	-1.07657990603274	4 CD8	T-LGLL
-1.09165275965486	-0.812083937214076	0 CD8 T-LGLL	T-LGLL
-2.06991023693834	-0.239099122570216	4 CD8	T-LGLL
-2.72544510041032	-0.597284473465144	4 CD8	T-LGLL
-2.98873932038103	-0.94380996374911	4 CD8	T-LGLL
-3.14994842682634	-0.666118063018977	4 CD8	T-LGLL
-3.20446736489092	-0.673839904354274	4 CD8	T-LGLL
0.884889891998428	0.546283178045095	0 CD8 T-LGLL	T-LGLL
-2.29792923603807	-0.211031593368709	0 CD8 T-LGLL	T-LGLL
-1.54107625160967	-1.10956022887057	9 T-cell	T-LGLL
-2.68224699173723	-2.26772854475802	0 CD8 T-LGLL	T-LGLL
-2.03433484707628	-1.0260250344736	0 CD8 T-LGLL	T-LGLL
-2.87723858032976	-0.757511474178493	4 CD8	T-LGLL
-1.88475341473375	-0.335676945732295	4 CD8	T-LGLL
-0.0429063526228489	0.347631284980715	0 CD8 T-LGLL	T-LGLL
-1.63030869637285	-2.38159153609103	0 CD8 T-LGLL	T-LGLL
-2.897882768257	-0.326420105980098	4 CD8	T-LGLL
-2.53637177620683	-2.51227758078402	0 CD8 T-LGLL	T-LGLL
-1.08305663739	-0.357988871620357	0 CD8 T-LGLL	T-LGLL
0.223867824928421	0.51841451974088	0 CD8 T-LGLL	T-LGLL
-2.89613229904924	-0.453752256916225	4 CD8	T-LGLL
-2.96418006096636	-0.538197971866786	4 CD8	T-LGLL
-2.62728125725542	-0.872302629039943	4 CD8	T-LGLL
-1.51053042088304	-2.97175381331271	0 CD8 T-LGLL	T-LGLL
-2.15012318764482	-0.213035024688899	0 CD8 T-LGLL	T-LGLL
-1.76260656986986	-1.79220197348422	0 CD8 T-LGLL	T-LGLL
-1.82411760960374	-0.363026894615352	0 CD8 T-LGLL	T-LGLL
-0.81121728692804	-1.48254571108645	0 CD8 T-LGLL	T-LGLL
-2.84580642853532	-0.799683310077846	4 CD8	T-LGLL
-3.72032673035417	-0.231713213012874	0 CD8 T-LGLL	T-LGLL
-3.02131635819231	-0.519129134700954	4 CD8	T-LGLL
-2.0082160917357	-0.258972801254451	0 CD8 T-LGLL	T-LGLL
-2.29764110718523	-2.26892349867648	0 CD8 T-LGLL	T-LGLL
-2.08130795632158	-0.422871507690608	4 CD8	T-LGLL
-3.11784631882463	-0.385231651352107	0 CD8 T-LGLL	T-LGLL
-2.29900366936479	-2.13413999228305	0 CD8 T-LGLL	T-LGLL
-1.63548392926012	-0.235941864536464	0 CD8 T-LGLL	T-LGLL
2.46540086592879	1.09422852845365	0 CD8 T-LGLL	T-LGLL
-3.19781787071977	0.0977938547866946	4 CD8	T-LGLL
-2.63379676018511	-2.61369631438082	0 CD8 T-LGLL	T-LGLL
-2.06481094036852	-0.438598431633174	0 CD8 T-LGLL	T-LGLL
-0.271084276332003	-3.096310116337	0 CD8 T-LGLL	T-LGLL
-1.9638031211928	-0.344041146324336	4 CD8	T-LGLL
-0.735287794216019	-0.423235394046962	0 CD8 T-LGLL	T-LGLL
-1.98558933411394	-0.239144004867732	0 CD8 T-LGLL	T-LGLL
-2.03603834782396	-0.228724218891322	4 CD8	T-LGLL
-0.644827314956528	-0.904703833149135	14 CD8 T-LGLL	T-LGLL
0.855660966293472	0.587712548686803	0 CD8 T-LGLL	T-LGLL
-2.62320549164568	-1.35680160670108	4 CD8	T-LGLL
-2.85545379792009	-0.696143366382777	0 CD8 T-LGLL	T-LGLL
-2.58306295548235	-2.4331340566141	0 CD8 T-LGLL	T-LGLL
-2.29063696537767	-0.458431221531093	0 CD8 T-LGLL	T-LGLL
-2.0850724664763	-0.42518637327975	0 CD8 T-LGLL	T-LGLL
-1.69221110020433	-2.44417164473361	0 CD8 T-LGLL	T-LGLL
-3.11437589798723	-0.470299519584834	4 CD8	T-LGLL
2.56327550734724	-2.21136830000704	11 CD8 T-LGLL	T-LGLL
-0.917336293800217	-0.257645703838527	0 CD8 T-LGLL	T-LGLL
-2.19112820301805	-0.218919493244349	0 CD8 T-LGLL	T-LGLL
-2.87128026161943	-1.22917947916812	0 CD8 T-LGLL	T-LGLL
-3.31989867363725	-0.30501202492541	4 CD8	T-LGLL
-0.855581828697068	-0.660313703106105	14 CD8 T-LGLL	T-LGLL
-0.700421073778015	-0.746419168995082	14 CD8 T-LGLL	T-LGLL
-2.82153446350847	-0.040630616234004	4 CD8	T-LGLL
-3.01474673424516	-0.43400064854449	4 CD8	T-LGLL
-2.20909769211565	-0.703103877590358	4 CD8	T-LGLL
-2.80678541336809	-0.973477222011745	4 CD8	T-LGLL
-2.68815905724321	-2.47160480170077	0 CD8 T-LGLL	T-LGLL
-3.1490350452498	-0.673921801136195	4 CD8	T-LGLL
-1.79176420841966	-2.07707355170077	0 CD8 T-LGLL	T-LGLL
1.00375049437727	0.225234687341989	0 CD8 T-LGLL	T-LGLL
-2.99682051811968	-0.216787733123958	4 CD8	T-LGLL
-1.87068361912523	-0.204393781707942	4 CD8	T-LGLL
-2.09517557297502	-0.319559372947871	4 CD8	T-LGLL
-3.04736501847063	-0.162295378730952	4 CD8	T-LGLL
-0.726156541450363	0.0157404467599993	0 CD8 T-LGLL	T-LGLL
-2.65108949814592	-0.452428497360408	4 CD8	T-LGLL
-1.210742184265	-2.31712720541781	0 CD8 T-LGLL	T-LGLL
-1.84184581909929	-2.24979803709811	0 CD8 T-LGLL	T-LGLL
-1.9999027935103	-0.391208805130183	4 CD8	T-LGLL
-0.864534386737686	-0.055096335695445	0 CD8 T-LGLL	T-LGLL
-2.70808012162004	-2.56187412886447	0 CD8 T-LGLL	T-LGLL
-1.14470220480714	0.154106609536946	0 CD8 T-LGLL	T-LGLL
-0.993151077373368	-1.51345131544894	0 CD8 T-LGLL	T-LGLL
-2.20196468506609	-0.465166784809291	4 CD8	T-LGLL
-2.1525032011107	-0.29611412434405	0 CD8 T-LGLL	T-LGLL
-2.88010222588335	-0.975873328731715	4 CD8	T-LGLL
-1.23718894396577	-0.0620645060998792	0 CD8 T-LGLL	T-LGLL
-3.08206684265886	-0.0405526235563154	4 CD8	T-LGLL
-2.09400708351885	-0.947115398929774	0 CD8 T-LGLL	T-LGLL
-1.77270466957842	-0.172519631670176	0 CD8 T-LGLL	T-LGLL
1.40959673251356	-3.96944306044406	9 T-cell	T-LGLL
-1.61297363911424	-1.5814472213251	0 CD8 T-LGLL	T-LGLL
-2.55953437958513	-1.41873810438937	4 CD8	T-LGLL
-2.11314661179338	-0.571991957710444	4 CD8	T-LGLL
-2.07142383728777	-0.208264984176814	4 CD8	T-LGLL
-2.55661327515398	-1.40346179156131	4 CD8	T-LGLL
3.93204992140974	0.654007278396428	5 CD8 T-LGLL	T-LGLL
-1.9501505580977	-0.267350353286921	0 CD8 T-LGLL	T-LGLL
-2.11589498196397	-0.197941400097072	0 CD8 T-LGLL	T-LGLL
-3.28271896515642	-0.655335940406978	4 CD8	T-LGLL
-2.23872191582475	-0.359347559498012	4 CD8	T-LGLL
0.552872112648147	-1.08330509810275	8 T-cell	T-LGLL
-2.2113650528029	-0.716504313038051	0 CD8 T-LGLL	T-LGLL
-2.56984598313127	-0.189325012252986	4 CD8	T-LGLL
-1.11591155205522	-1.77456853537387	0 CD8 T-LGLL	T-LGLL
-1.94181234513078	-0.274747468517482	4 CD8	T-LGLL
-2.94640476380144	-0.36489162592715	4 CD8	T-LGLL
-2.66723615799699	-0.68794522433108	4 CD8	T-LGLL
-3.15465933953081	-2.09518025069064	0 CD8 T-LGLL	T-LGLL
-0.733832099778992	-0.0225709453088636	0 CD8 T-LGLL	T-LGLL
-1.31889898453508	1.06672473998243	2 CD8	T-LGLL
3.77843110884871	-1.70312569289035	11 CD8 T-LGLL	T-LGLL
-3.05089790497575	-0.250446118400752	4 CD8	T-LGLL
-2.61888296280657	-0.771243907497584	4 CD8	T-LGLL
-1.99501092110429	3.76879217477018	0 CD8 T-LGLL	T-LGLL
-2.42666942749773	-2.31624124197787	0 CD8 T-LGLL	T-LGLL
-1.10998816166673	0.279514640583337	0 CD8 T-LGLL	T-LGLL
-1.48503977928911	-0.472222484634578	0 CD8 T-LGLL	T-LGLL
-2.22181923065935	-0.46268717198199	4 CD8	T-LGLL
-1.88056773815904	0.149359561516583	4 CD8	T-LGLL
-2.48641950760637	-1.05818627028292	4 CD8	T-LGLL
-2.17549080525194	-0.334613837288081	4 CD8	T-LGLL
-3.05812937889848	-0.981267191456019	4 CD8	T-LGLL
-2.05329687271867	-0.559143580482661	0 CD8 T-LGLL	T-LGLL
-2.73781187210832	-0.596653737114131	4 CD8	T-LGLL
-2.82481939469133	-0.68875990061587	4 CD8	T-LGLL
-2.93612701569353	-0.644557155655086	4 CD8	T-LGLL
-0.872469731910569	-1.39131102709597	0 CD8 T-LGLL	T-LGLL
-3.20716840897356	-0.7511991038782	4 CD8	T-LGLL
-0.80426652107988	-0.271727778003871	0 CD8 T-LGLL	T-LGLL
-3.06019169960771	-0.493193306015193	4 CD8	T-LGLL
1.92632501448836	0.55284770579511	0 CD8 T-LGLL	T-LGLL
-2.16418749962602	-0.427314020679652	4 CD8	T-LGLL
-0.793562748773438	-0.189144946621119	0 CD8 T-LGLL	T-LGLL
-2.7378223625258	-1.63701329378909	0 CD8 T-LGLL	T-LGLL
-1.04082632933412	2.83829285950834	0 CD8 T-LGLL	T-LGLL
-2.97143537674699	-2.17029307036227	0 CD8 T-LGLL	T-LGLL
-2.33698637162004	-0.536808826015651	4 CD8	T-LGLL
-2.56925255928789	-0.815202333019435	4 CD8	T-LGLL
-3.13240344200884	-0.768952585743129	4 CD8	T-LGLL
-1.22421718512331	-0.0164061561090345	0 CD8 T-LGLL	T-LGLL
0.896512320892471	-0.259685315178096	0 CD8 T-LGLL	T-LGLL
0.0400269540711819	-0.326765991733729	0 CD8 T-LGLL	T-LGLL
-3.05077297364031	-0.715314723537623	4 CD8	T-LGLL
-1.99602527294908	-0.390149630592525	4 CD8	T-LGLL
0.198385289566177	0.449736900641263	0 CD8 T-LGLL	T-LGLL
-3.19527132187639	-0.408596433685481	4 CD8	T-LGLL
-2.80504853401933	-0.681916691349208	4 CD8	T-LGLL
-1.79591424141679	-0.552474953220546	4 CD8	T-LGLL
-2.07874042664323	-0.115266390131175	0 CD8 T-LGLL	T-LGLL
1.38676064337935	-4.09592554716891	9 T-cell	T-LGLL
-2.38125879441057	-2.30317280440158	0 CD8 T-LGLL	T-LGLL
0.309471836940902	0.16980629415685	0 CD8 T-LGLL	T-LGLL
-2.63859588776384	-0.619722463176906	4 CD8	T-LGLL
-1.82427389298235	-0.107864417122066	4 CD8	T-LGLL
-0.741927006585938	-0.451291419552028	0 CD8 T-LGLL	T-LGLL
-1.48782319699083	-2.08091733603305	0 CD8 T-LGLL	T-LGLL
-1.07817185793672	-1.4450649991495	0 CD8 T-LGLL	T-LGLL
-2.36497003708635	-0.752254702137172	4 CD8	T-LGLL
-3.33273965988908	1.03046181054288	4 CD8	T-LGLL
-2.45182234917436	-1.07559571413821	7 CD4 treg	T-LGLL
-3.16468460236345	-0.432242251918971	4 CD8	T-LGLL
-0.784395226581436	-0.0614296868306989	0 CD8 T-LGLL	T-LGLL
-3.23517067108904	-0.647830821560084	0 CD8 T-LGLL	T-LGLL
-2.19110626850877	-0.398237146423518	4 CD8	T-LGLL
-0.819960483653885	0.545468010021985	0 CD8 T-LGLL	T-LGLL
-1.88865465794359	-0.366241492317378	4 CD8	T-LGLL
-2.57388455544267	-0.893849708126247	4 CD8	T-LGLL
-1.98194415245805	-0.110016889856517	2 CD8	T-LGLL
-3.18799121056352	-0.50447241215533	4 CD8	T-LGLL
-2.86637169991289	-0.53724829106158	4 CD8	T-LGLL
-2.03224594269548	-0.209985412643611	0 CD8 T-LGLL	T-LGLL
-2.02587670956407	-0.349415816353023	4 CD8	T-LGLL
-3.18399364624773	-0.891910649822414	0 CD8 T-LGLL	T-LGLL
-2.38703663025652	-0.943333365009486	0 CD8 T-LGLL	T-LGLL
-0.870914408309799	-0.853182174251735	0 CD8 T-LGLL	T-LGLL
0.158665380136627	0.837720714523137	2 CD8	T-LGLL
-2.01448244725023	-0.384363867328822	0 CD8 T-LGLL	T-LGLL
-2.77038867150102	-0.363089300678432	4 CD8	T-LGLL
1.08637099589552	0.615334115936101	4 CD8	T-LGLL
1.00213675822462	0.511514849974454	0 CD8 T-LGLL	T-LGLL
-2.94355232392107	0.477492369725049	0 CD8 T-LGLL	T-LGLL
-1.86277026806627	0.0356373414533739	4 CD8	T-LGLL
-2.54079372559343	-0.596037961528956	4 CD8	T-LGLL
-2.78439957772051	-0.279579140232265	4 CD8	T-LGLL
-2.64601428185259	-1.31246886401004	4 CD8	T-LGLL
-1.53084880982195	3.71444752068693	0 CD8 T-LGLL	T-LGLL
-2.99609882508074	-1.09435782580203	4 CD8	T-LGLL
-0.703220107896668	-0.495747186229884	0 CD8 T-LGLL	T-LGLL
-0.749681809289795	0.0878107771413927	0 CD8 T-LGLL	T-LGLL
-2.47499282036577	-0.6520101204378	4 CD8	T-LGLL
0.711608937637466	0.400205247117818	0 CD8 T-LGLL	T-LGLL
-2.26706666622911	-1.955844856785	4 CD8	T-LGLL
-2.91509849701677	0.0162196979063158	4 CD8	T-LGLL
-1.05651075516496	-1.37206456808871	0 CD8 T-LGLL	T-LGLL
-3.15808112297807	0.174143858267606	4 CD8	T-LGLL
0.273734382049698	-2.31462404875582	0 CD8 T-LGLL	T-LGLL
-3.07232839737688	0.147486053420842	4 CD8	T-LGLL
1.33747928466048	-3.93843624739474	9 T-cell	T-LGLL
4.53445070113387	0.0350767597692614	9 T-cell	T-LGLL
-2.31163401280199	-0.829128004596889	4 CD8	T-LGLL
-2.11358387146745	-0.640246249721705	4 CD8	T-LGLL
-2.71384055290971	-1.68232557921237	0 CD8 T-LGLL	T-LGLL
-0.364950263245446	-1.16982422022647	0 CD8 T-LGLL	T-LGLL
-2.80121190224443	-0.942061401889979	4 CD8	T-LGLL
-2.928227016075	-0.145111925886332	4 CD8	T-LGLL
-1.7749546257094	-1.40362558512515	0 CD8 T-LGLL	T-LGLL
-0.907275804622513	0.937229178859532	0 CD8 T-LGLL	T-LGLL
-1.92614800606523	-0.417357958839595	4 CD8	T-LGLL
-0.565253802879196	-2.92772958426303	0 CD8 T-LGLL	T-LGLL
-1.41971451912676	-3.29308674483126	0 CD8 T-LGLL	T-LGLL
-2.59875709687029	-0.855262137935817	4 CD8	T-LGLL
-1.73628301296983	-1.99017474798983	0 CD8 T-LGLL	T-LGLL
-3.02611405525957	-0.916428782032191	4 CD8	T-LGLL
-2.93319470558916	-0.893723227070033	4 CD8	T-LGLL
1.19859176005568	0.368442218764365	0 CD8 T-LGLL	T-LGLL
-2.63066274796282	-2.69261000304049	0 CD8 T-LGLL	T-LGLL
-3.00873572502886	-0.33207992462939	4 CD8	T-LGLL
-2.66796047364031	-1.13245508818454	4 CD8	T-LGLL
-2.96343500290666	-0.906870938823878	4 CD8	T-LGLL
-3.06856281433855	-0.419350601719081	4 CD8	T-LGLL
-1.56074435387407	-0.953560449169337	4 CD8	T-LGLL
3.81061284865584	-1.36903665213412	0 CD8 T-LGLL	T-LGLL
-1.94493860874925	-1.59268436579531	0 CD8 T-LGLL	T-LGLL
1.93437283362593	0.503681518151105	0 CD8 T-LGLL	T-LGLL
-2.62969047699724	-0.552661515758693	0 CD8 T-LGLL	T-LGLL
-2.17292875920091	-0.73757491259402	4 CD8	T-LGLL
-2.62978512917314	-0.354888416813075	0 CD8 T-LGLL	T-LGLL
2.63965480651106	1.09717001767331	10 CD8 T-LGLL	T-LGLL
-2.48674637947832	-2.36125943808383	0 CD8 T-LGLL	T-LGLL
0.790255359069961	0.581273578121007	0 CD8 T-LGLL	T-LGLL
-0.915513047321183	-1.16138563303775	0 CD8 T-LGLL	T-LGLL
-0.578852066142899	-0.785327650592982	14 CD8 T-LGLL	T-LGLL
-2.58462459717546	-0.660558380172908	4 CD8	T-LGLL
-2.72908169899736	-0.502553857849299	4 CD8	T-LGLL
-1.01466746006761	0.0209776684778338	0 CD8 T-LGLL	T-LGLL
-2.51572281990801	1.94449450822049	2 CD8	T-LGLL
-0.536850371702057	-0.867379285381496	14 CD8 T-LGLL	T-LGLL
-2.40398914490495	-0.594646729515254	4 CD8	T-LGLL
-2.38175780449663	-0.830612279461085	4 CD8	T-LGLL
-3.04041273270403	-0.676186598823726	4 CD8	T-LGLL
-3.15741784249101	-0.560000278042018	4 CD8	T-LGLL
-2.72195775185381	-0.550765670822322	4 CD8	T-LGLL
-1.62399394188676	0.329619490555168	0 CD8 T-LGLL	T-LGLL
-2.88585073624407	-2.24885938315219	0 CD8 T-LGLL	T-LGLL
-0.554742881400925	-0.705867744968593	14 CD8 T-LGLL	T-LGLL
-1.86937243614946	-0.578791834400355	14 CD8 T-LGLL	T-LGLL
0.929514578239578	0.688134573413671	0 CD8 T-LGLL	T-LGLL
-2.82640463982378	-1.14586959032839	14 CD8 T-LGLL	T-LGLL
-2.43449313317094	-0.581097103641688	0 CD8 T-LGLL	T-LGLL
-0.972895869357926	-0.0322898700696821	0 CD8 T-LGLL	T-LGLL
-1.51369030152116	-0.0808377042276258	0 CD8 T-LGLL	T-LGLL
-3.2098272529677	-0.381491638706386	4 CD8	T-LGLL
-1.88249702130113	-0.520034410045802	0 CD8 T-LGLL	T-LGLL
-1.93072695408617	-1.0769591107828	4 CD8	T-LGLL
-2.1742180076674	-0.482865191982448	4 CD8	T-LGLL
-2.13605029259477	-0.0649347379667158	4 CD8	T-LGLL
-3.09840137635027	-0.457913853214442	4 CD8	T-LGLL
-2.84971935425554	-0.78601548819369	4 CD8	T-LGLL
-2.06133241329942	-0.346350945518672	0 CD8 T-LGLL	T-LGLL
-1.8513819662169	-1.33370623736209	4 CD8	T-LGLL
-2.77026970063005	-0.793823458240687	4 CD8	T-LGLL
-2.76229245339189	-0.459499515579402	4 CD8	T-LGLL
-0.780385741336685	-0.149299748228251	0 CD8 T-LGLL	T-LGLL
-0.283731394751412	-1.15219054369754	0 CD8 T-LGLL	T-LGLL
-1.84245462094103	0.0617792531984454	0 CD8 T-LGLL	T-LGLL
1.29969303931441	-1.15788862852877	0 CD8 T-LGLL	T-LGLL
-2.63877780113969	-1.13342759756869	4 CD8	T-LGLL
-1.33545024071489	3.26031496377164	2 CD8	T-LGLL
-2.79669124756609	-0.914682723568141	14 CD8 T-LGLL	T-LGLL
-0.475910716994149	-0.737117387340724	14 CD8 T-LGLL	T-LGLL
-2.61037380371843	-2.26012418417758	0 CD8 T-LGLL	T-LGLL
-3.0001321521834	-0.916607953594386	4 CD8	T-LGLL
-1.04257214937959	0.00549312682324699	0 CD8 T-LGLL	T-LGLL
-2.13606352482591	3.01388265938932	2 CD8	T-LGLL
-2.53697163735185	-0.61090848593539	4 CD8	T-LGLL
-0.086424970372063	-1.79597566275424	0 CD8 T-LGLL	T-LGLL
0.427460244552749	1.40598966927701	0 CD8 T-LGLL	T-LGLL
-1.04377944145952	-1.84970710425204	0 CD8 T-LGLL	T-LGLL
-1.42698366318498	0.806388936950505	0 CD8 T-LGLL	T-LGLL
1.20808952178206	-3.95330164580172	9 T-cell	T-LGLL
-2.86238486443315	-1.07508561758822	4 CD8	T-LGLL
-0.360073142989022	-0.610059656189143	14 CD8 T-LGLL	T-LGLL
-3.09681780014787	-0.377545274780452	4 CD8	T-LGLL
-2.78573257599626	-1.09563682226962	4 CD8	T-LGLL
2.47707074012007	0.709801070405782	0 CD8 T-LGLL	T-LGLL
-3.24214012299333	-1.03571591524905	4 CD8	T-LGLL
1.17325489844527	0.462445624186338	0 CD8 T-LGLL	T-LGLL
-2.97458607826982	-0.525399126098811	4 CD8	T-LGLL
1.54708938922133	0.956768475486577	0 CD8 T-LGLL	T-LGLL
-1.91216427956377	-0.291014112518489	0 CD8 T-LGLL	T-LGLL
-2.9279144493178	-0.617889918373286	0 CD8 T-LGLL	T-LGLL
-1.95851165924822	-0.19130364804095	0 CD8 T-LGLL	T-LGLL
-0.293048066391093	0.404379591359437	0 CD8 T-LGLL	T-LGLL
-1.98658008251939	-0.188678719089686	4 CD8	T-LGLL
-2.07035298023973	-0.216881073997676	0 CD8 T-LGLL	T-LGLL
-0.823422798259598	-0.341523565338313	0 CD8 T-LGLL	T-LGLL
-2.1910341468886	-0.559047795818507	4 CD8	T-LGLL
-1.75492579613481	-0.42874226717776	0 CD8 T-LGLL	T-LGLL
-0.575822421653611	0.257777195437491	0 CD8 T-LGLL	T-LGLL
-2.34900862847124	-0.837518312023341	4 CD8	T-LGLL
-0.856500038249832	0.80123358221227	8 T-cell	T-LGLL
-0.76851389680658	-0.117402113960444	0 CD8 T-LGLL	T-LGLL
-2.48009378586565	-2.22470400481051	0 CD8 T-LGLL	T-LGLL
0.95969205226149	0.189542554332555	0 CD8 T-LGLL	T-LGLL
-1.08708030854021	0.271959196789802	9 T-cell	T-LGLL
-2.35136897240434	-0.84229264406985	4 CD8	T-LGLL
1.64252906169142	1.49335362763578	0 CD8 T-LGLL	T-LGLL
-0.891503461940628	-1.07836458830661	0 CD8 T-LGLL	T-LGLL
-2.79577309761797	-2.3585068955881	0 CD8 T-LGLL	T-LGLL
1.26670306052412	-4.00022576002902	9 T-cell	T-LGLL
-2.49964935456072	-2.34303996710604	0 CD8 T-LGLL	T-LGLL
-1.13800341759477	0.362632974995912	0 CD8 T-LGLL	T-LGLL
-2.57792217407976	-1.36318180708712	4 CD8	T-LGLL
0.194315126793045	0.0321886167066698	0 CD8 T-LGLL	T-LGLL
-0.815419861419541	-0.178960748003184	0 CD8 T-LGLL	T-LGLL
-0.967527457816941	-0.695112206028163	14 CD8 T-LGLL	T-LGLL
-2.55364281807695	-2.12966869025058	0 CD8 T-LGLL	T-LGLL
1.00365214671339	0.567734427763761	0 CD8 T-LGLL	T-LGLL
-3.18378264580522	-0.619592048214137	4 CD8	T-LGLL
-1.12428183232103	-2.49191901831454	0 CD8 T-LGLL	T-LGLL
-1.79094416771684	-0.613882280872523	0 CD8 T-LGLL	T-LGLL
-2.27566332493578	-0.379008211181819	0 CD8 T-LGLL	T-LGLL
-2.85506732140337	-0.868597961948573	4 CD8	T-LGLL
-2.8984521118239	-0.982358194873988	0 CD8 T-LGLL	T-LGLL
-2.25072176132951	-0.706230737255275	4 CD8	T-LGLL
-2.01180882130418	-2.7172121777994	0 CD8 T-LGLL	T-LGLL
-3.368088552101	1.5229046568411	7 CD4 treg	T-LGLL
-1.89568919811998	-0.233212627456843	0 CD8 T-LGLL	T-LGLL
-1.66308993969713	-2.75779984144992	0 CD8 T-LGLL	T-LGLL
-3.1129992691115	-0.703437425182521	4 CD8	T-LGLL
-1.9417768207625	-0.106560178087413	0 CD8 T-LGLL	T-LGLL
1.54223518695082	0.766358278705419	0 CD8 T-LGLL	T-LGLL
-2.17298526440416	-0.472338415668666	4 CD8	T-LGLL
-0.81515536580835	-0.178419657037913	0 CD8 T-LGLL	T-LGLL
-2.88444096718584	-1.02567467837161	4 CD8	T-LGLL
-1.99650067959581	-0.457117237137019	0 CD8 T-LGLL	T-LGLL
-2.50076133881365	-0.554052509353816	4 CD8	T-LGLL
1.26094858969893	-4.0663811936838	9 T-cell	T-LGLL
-1.9193466392592	-0.220522500560939	0 CD8 T-LGLL	T-LGLL
-0.782052376611573	0.806170783950627	0 CD8 T-LGLL	T-LGLL
-1.12343592320238	-2.15744969992465	0 CD8 T-LGLL	T-LGLL
-2.85724908982073	-0.573721684501826	4 CD8	T-LGLL
-2.22410185013567	-1.96639940886325	0 CD8 T-LGLL	T-LGLL
-2.67256862793718	-2.18537066130465	0 CD8 T-LGLL	T-LGLL
-0.364829820884806	-2.45024964957064	2 CD8	T-LGLL
-0.803387263162476	-0.220852948711574	0 CD8 T-LGLL	T-LGLL
1.07640891398634	-1.50116095690554	0 CD8 T-LGLL	T-LGLL
-0.812837370975357	-2.75326416640109	0 CD8 T-LGLL	T-LGLL
-2.21962554131303	-2.70669768004245	0 CD8 T-LGLL	T-LGLL
-1.67256815110002	-3.32532832770175	0 CD8 T-LGLL	T-LGLL
-1.40491540108476	-1.72438762335604	0 CD8 T-LGLL	T-LGLL
-0.979446598632675	-1.72633383421725	0 CD8 T-LGLL	T-LGLL
-1.42950029049669	-2.13018653540438	0 CD8 T-LGLL	T-LGLL
3.73283117140974	0.586045824004949	0 CD8 T-LGLL	T-LGLL
-0.875591703994614	-1.47611746935672	10 CD8 T-LGLL	T-LGLL
-1.33083076153551	-2.2991750016672	0 CD8 T-LGLL	T-LGLL
-0.692453065259796	-2.27691624312228	0 CD8 T-LGLL	T-LGLL
-2.15821118031297	-3.16736481337374	0 CD8 T-LGLL	T-LGLL
-0.342554224027735	-3.15582392363375	0 CD8 T-LGLL	T-LGLL
-0.357884408278805	-1.12477038054293	0 CD8 T-LGLL	T-LGLL
-1.42093569908891	-3.52012250571078	0 CD8 T-LGLL	T-LGLL
-1.59606713925157	-3.50747821478671	0 CD8 T-LGLL	T-LGLL
-2.42371732865129	-2.17367813734835	0 CD8 T-LGLL	T-LGLL
-1.89739770565782	-2.77650544791049	0 CD8 T-LGLL	T-LGLL
-0.132191830618721	-2.94105599074191	0 CD8 T-LGLL	T-LGLL
-1.34326548252855	-3.0244540944559	0 CD8 T-LGLL	T-LGLL
-1.09591550503526	-2.89077804236239	0 CD8 T-LGLL	T-LGLL
-0.929847606761795	-2.22282002119845	0 CD8 T-LGLL	T-LGLL
-1.95912439499651	-3.41726801543063	0 CD8 T-LGLL	T-LGLL
-0.168903791649681	-2.94057939200228	0 CD8 T-LGLL	T-LGLL
-1.47182256851946	-3.44438884405917	0 CD8 T-LGLL	T-LGLL
-1.91786200676714	-1.40153107790774	4 CD8	T-LGLL
1.89605324591841	-2.28702471403903	0 CD8 T-LGLL	T-LGLL
-0.688374706848008	-2.49874947218722	0 CD8 T-LGLL	T-LGLL
-1.83004696045671	-1.1955247893793	4 CD8	T-LGLL
-1.38799447689806	-0.0643216743928785	0 CD8 T-LGLL	T-LGLL
0.238122752563614	-0.493388392017543	0 CD8 T-LGLL	T-LGLL
-1.21455473576341	-2.04903791098422	0 CD8 T-LGLL	T-LGLL
-1.6698098865584	-0.793976165340602	5 CD8 T-LGLL	T-LGLL
-1.30511070166383	-3.03099153189486	0 CD8 T-LGLL	T-LGLL
-1.26664323483263	-3.23280594496554	0 CD8 T-LGLL	T-LGLL
-0.100972541911942	-3.03791639952487	0 CD8 T-LGLL	T-LGLL
-1.61205084000383	-1.55090484766787	0 CD8 T-LGLL	T-LGLL
-1.23665911827837	-1.69386432318515	0 CD8 T-LGLL	T-LGLL
-0.335508007860226	-2.8187746777994	0 CD8 T-LGLL	T-LGLL
-1.68309659634386	-1.97663591055697	0 CD8 T-LGLL	T-LGLL
-0.743233778817993	-1.88243410734957	0 CD8 T-LGLL	T-LGLL
-0.611646780116898	-1.45394299177951	0 CD8 T-LGLL	T-LGLL
-1.61660332356249	-3.31027362494296	0 CD8 T-LGLL	T-LGLL
-1.55877525482927	-3.00069902090853	0 CD8 T-LGLL	T-LGLL
-1.58600814018999	-3.28675244002169	0 CD8 T-LGLL	T-LGLL
-1.51636607323442	-3.44769857077426	0 CD8 T-LGLL	T-LGLL
-1.07697839413438	-3.12153122572726	0 CD8 T-LGLL	T-LGLL
-0.846546002967697	-2.02558968214816	0 CD8 T-LGLL	T-LGLL
-0.672130742414337	-3.36219308523959	0 CD8 T-LGLL	T-LGLL
-1.1639909831122	-3.27937958388156	0 CD8 T-LGLL	T-LGLL
-0.501237967355591	-2.73743603377169	0 CD8 T-LGLL	T-LGLL
-0.389517710848194	-3.14673731474704	0 CD8 T-LGLL	T-LGLL
-0.734977283819062	-1.64575610308474	0 CD8 T-LGLL	T-LGLL
-1.27727425967012	-2.6848156228525	0 CD8 T-LGLL	T-LGLL
-1.4074967590407	-2.96900699286288	0 CD8 T-LGLL	T-LGLL
-1.76326853905473	-1.84370372443026	0 CD8 T-LGLL	T-LGLL
-0.182118886454445	-3.02327010779208	0 CD8 T-LGLL	T-LGLL
-1.7973824230269	-2.76113865523165	0 CD8 T-LGLL	T-LGLL
-0.440525242431504	-1.65889821200198	0 CD8 T-LGLL	T-LGLL
-1.2370124546126	-3.25695107130831	0 CD8 T-LGLL	T-LGLL
-1.22980214033876	-1.43751499800509	0 CD8 T-LGLL	T-LGLL
-1.15136654053484	-2.45051047949618	0 CD8 T-LGLL	T-LGLL
-2.26726801071916	-1.96196983008212	0 CD8 T-LGLL	T-LGLL
-1.61894197140489	-2.10443589834994	0 CD8 T-LGLL	T-LGLL
-1.84976465378557	-3.11743328718966	0 CD8 T-LGLL	T-LGLL
-1.26942844067369	-1.98705694823092	0 CD8 T-LGLL	T-LGLL
-1.32393486176286	-2.74237105994052	0 CD8 T-LGLL	T-LGLL
-1.24978775654588	-3.32073137907809	0 CD8 T-LGLL	T-LGLL
-1.52357108269487	-1.51106975226229	0 CD8 T-LGLL	T-LGLL
-2.15962512169634	-3.36896798758334	0 CD8 T-LGLL	T-LGLL
-1.67923481140886	-2.8652322068674	0 CD8 T-LGLL	T-LGLL
-0.858197936160904	-2.53713772444552	0 CD8 T-LGLL	T-LGLL
-0.99555606518541	-2.56294510512179	0 CD8 T-LGLL	T-LGLL
-1.5252899614409	-2.11661169676608	0 CD8 T-LGLL	T-LGLL
-1.96544451390062	-1.97626874594516	0 CD8 T-LGLL	T-LGLL
-1.25858981285844	-2.33534524588412	0 CD8 T-LGLL	T-LGLL
0.569320908443588	-2.3800551667673	0 CD8 T-LGLL	T-LGLL
-2.29178495083605	-3.39445850996798	0 CD8 T-LGLL	T-LGLL
-1.28651947651659	-1.81378410010165	0 CD8 T-LGLL	T-LGLL
-1.82724697266374	-1.8006615415079	0 CD8 T-LGLL	T-LGLL
-1.1063087073401	-1.90707013754672	0 CD8 T-LGLL	T-LGLL
-2.08805424843584	-2.42288110403842	0 CD8 T-LGLL	T-LGLL
-0.736325838907105	-2.6370496526224	0 CD8 T-LGLL	T-LGLL
-2.26646632824693	-3.12029216437167	0 CD8 T-LGLL	T-LGLL
-0.775477447851044	-2.37029812483615	0 CD8 T-LGLL	T-LGLL
-0.556240015967232	-3.04802296309298	0 CD8 T-LGLL	T-LGLL
-0.54639972124849	-2.73356554655856	0 CD8 T-LGLL	T-LGLL
-0.440278173728329	-0.930160023258388	14 CD8 T-LGLL	T-LGLL
-1.89662058029924	-2.43188927321261	0 CD8 T-LGLL	T-LGLL
-0.578478613241059	-2.98537395148104	0 CD8 T-LGLL	T-LGLL
-1.20756793890749	-1.77960488943881	0 CD8 T-LGLL	T-LGLL
-1.45444686089311	-1.85799167303866	0 CD8 T-LGLL	T-LGLL
-0.224386536820275	-2.32581041006869	0 CD8 T-LGLL	T-LGLL
3.24544208373274	-2.28142616896456	11 CD8 T-LGLL	T-LGLL
-1.63818604622636	-3.14286039023226	0 CD8 T-LGLL	T-LGLL
-2.02976483975206	-2.01201841978854	0 CD8 T-LGLL	T-LGLL
-1.42037756119524	-2.98555205015963	0 CD8 T-LGLL	T-LGLL
-1.1555332628325	-3.13790104536837	0 CD8 T-LGLL	T-LGLL
1.41318934287276	-4.11864159254855	9 T-cell	T-LGLL
-0.959242710216385	-1.68977711348361	0 CD8 T-LGLL	T-LGLL
-1.54765576992784	-3.48683331160372	0 CD8 T-LGLL	T-LGLL
-0.439558559401375	-0.773888565586268	14 CD8 T-LGLL	T-LGLL
-2.44633490715776	-2.93429300932711	0 CD8 T-LGLL	T-LGLL
-1.65054864559923	-3.21376083044833	0 CD8 T-LGLL	T-LGLL
-1.68382174645219	-1.919712044285	0 CD8 T-LGLL	T-LGLL
-0.639830478771073	-3.23527786879367	0 CD8 T-LGLL	T-LGLL
-1.79251928005968	-2.88581321387118	0 CD8 T-LGLL	T-LGLL
-0.633488574369294	-2.64135143904513	0 CD8 T-LGLL	T-LGLL
-1.44760257874284	-2.83089921622103	0 CD8 T-LGLL	T-LGLL
-0.854113825900894	-3.48443052916354	0 CD8 T-LGLL	T-LGLL
-0.197973893328053	-3.22653982786959	0 CD8 T-LGLL	T-LGLL
-0.424758547289711	-3.26140878348178	0 CD8 T-LGLL	T-LGLL
-1.05499518786226	-2.67157004027194	0 CD8 T-LGLL	T-LGLL
-0.879669317348343	-3.50845835356539	0 CD8 T-LGLL	T-LGLL
-0.407319353266102	-2.54233644156283	0 CD8 T-LGLL	T-LGLL
-0.215192296846253	-3.23876903204745	0 CD8 T-LGLL	T-LGLL
-0.593244978530747	-3.18121121077365	0 CD8 T-LGLL	T-LGLL
-0.744670936210495	-3.19674036650485	0 CD8 T-LGLL	T-LGLL
-2.21590799961839	-3.23801539091891	0 CD8 T-LGLL	T-LGLL
-1.29444641743456	-3.26623985915011	0 CD8 T-LGLL	T-LGLL
-2.39242727433	-2.61466429381198	0 CD8 T-LGLL	T-LGLL
-0.374876321597439	-3.31157109885043	0 CD8 T-LGLL	T-LGLL
1.3918083223268	-4.03045437483615	9 T-cell	T-LGLL
-1.66470307980333	-1.38752577452487	0 CD8 T-LGLL	T-LGLL
-1.15073425446306	-1.97826407103366	0 CD8 T-LGLL	T-LGLL
-0.0582400647238315	-1.89160893111056	0 CD8 T-LGLL	T-LGLL
-0.843509801967484	-3.50344822554415	0 CD8 T-LGLL	T-LGLL
-2.20877272759233	-3.40055463461703	0 CD8 T-LGLL	T-LGLL
-1.80912263069902	-3.30503938345736	0 CD8 T-LGLL	T-LGLL
-0.97086329136644	-1.29057464747256	0 CD8 T-LGLL	T-LGLL
-2.3525205341414	-1.57942245154208	4 CD8	T-LGLL
2.42585962142195	1.01700570435697	0 CD8 T-LGLL	T-LGLL
-1.23996205006395	-3.15059015898532	0 CD8 T-LGLL	T-LGLL
-0.429041282577855	-3.04940507559603	0 CD8 T-LGLL	T-LGLL
-0.556009569509369	-3.16138527540988	0 CD8 T-LGLL	T-LGLL
-0.522721567495209	-1.75865957884616	0 CD8 T-LGLL	T-LGLL
0.629649809257644	-2.86656639723605	0 CD8 T-LGLL	T-LGLL
0.830880335228103	-1.35100624708956	0 CD8 T-LGLL	T-LGLL
-0.420328953607422	-1.25924620776004	0 CD8 T-LGLL	T-LGLL
-0.51110168669973	-2.00155923514193	0 CD8 T-LGLL	T-LGLL
0.268198541061538	-0.100167758749186	0 CD8 T-LGLL	T-LGLL
4.2431289466783	-0.880368448780238	2 CD8	T-LGLL
-0.465275564535004	-3.13425657896823	0 CD8 T-LGLL	T-LGLL
-0.458347150428635	-3.23590419440097	0 CD8 T-LGLL	T-LGLL
-0.968921848876816	-3.40392134337252	0 CD8 T-LGLL	T-LGLL
-0.230549642188889	-3.06989882139987	0 CD8 T-LGLL	T-LGLL
-0.422413782520634	-3.01497886328524	0 CD8 T-LGLL	T-LGLL
-2.4530175415114	-2.79626200346774	0 CD8 T-LGLL	T-LGLL
-1.35608358059679	-2.4968490376932	0 CD8 T-LGLL	T-LGLL
-1.29641801987444	-2.43958399443454	0 CD8 T-LGLL	T-LGLL
-1.83699102078233	-2.49840161948031	0 CD8 T-LGLL	T-LGLL
-0.815880486114365	-2.29476854948825	0 CD8 T-LGLL	T-LGLL
-1.50663203869615	-3.31028554587191	0 CD8 T-LGLL	T-LGLL
-1.35115976010118	-2.66608998923129	0 CD8 T-LGLL	T-LGLL
-1.43668133888994	-1.85823938994235	0 CD8 T-LGLL	T-LGLL
-1.30830783520494	-2.6287169232828	0 CD8 T-LGLL	T-LGLL
-0.776836791379792	-2.58752343802279	0 CD8 T-LGLL	T-LGLL
-1.7184473959044	-1.83820316939181	0 CD8 T-LGLL	T-LGLL
-1.18255127344881	-1.96952722220248	0 CD8 T-LGLL	T-LGLL
-0.302236096306187	-0.749213553951442	14 CD8 T-LGLL	T-LGLL
-1.01161719237123	-2.29237363486117	0 CD8 T-LGLL	T-LGLL
-2.02605504666124	-1.50069401411837	0 CD8 T-LGLL	T-LGLL
-0.983494052036148	-0.667023040340602	0 CD8 T-LGLL	T-LGLL
-1.70701021824632	-3.07982776312655	0 CD8 T-LGLL	T-LGLL
-0.347256304068905	-2.93768499045199	0 CD8 T-LGLL	T-LGLL
-1.58999545250688	-3.41506455092257	0 CD8 T-LGLL	T-LGLL
-1.88015908871446	-2.59376332907504	0 CD8 T-LGLL	T-LGLL
2.00206296767439	0.833698652698338	0 CD8 T-LGLL	T-LGLL
2.64896171416487	-2.40913555769747	0 CD8 T-LGLL	T-LGLL
-1.28379065666948	-3.52868292479342	0 CD8 T-LGLL	T-LGLL
-1.66472179566179	-2.35121104864901	0 CD8 T-LGLL	T-LGLL
1.67370336379256	0.584663175060094	0 CD8 T-LGLL	T-LGLL
-1.99420947705064	-3.50333187727755	0 CD8 T-LGLL	T-LGLL
-1.72670919571672	-2.94838497786349	0 CD8 T-LGLL	T-LGLL
-1.77458603058611	-2.32048533110446	0 CD8 T-LGLL	T-LGLL
-0.920938858135086	-2.07485101370639	0 CD8 T-LGLL	T-LGLL
-2.38129026566301	-1.51952896265811	4 CD8	T-LGLL
-1.30491001282488	-1.82857177405184	0 CD8 T-LGLL	T-LGLL
-2.26751548920427	-1.86073181776828	0 CD8 T-LGLL	T-LGLL
-2.35322291527544	-1.98762295393771	0 CD8 T-LGLL	T-LGLL
-0.886799642188889	-2.0598909631235	0 CD8 T-LGLL	T-LGLL
-0.723993518693787	-2.61416075377291	0 CD8 T-LGLL	T-LGLL
-1.35787720356737	-2.09302232413119	0 CD8 T-LGLL	T-LGLL
-1.95878870163713	-2.71887586264437	0 CD8 T-LGLL	T-LGLL
-0.773657867057663	-1.6758360639078	0 CD8 T-LGLL	T-LGLL
-1.40218884621416	-2.8501012101633	0 CD8 T-LGLL	T-LGLL
-2.41967446480547	-1.55820379404849	4 CD8	T-LGLL
-1.41438502941881	-2.44270846991366	0 CD8 T-LGLL	T-LGLL
-1.47136242066179	-1.8778738751871	0 CD8 T-LGLL	T-LGLL
-2.28347642098222	-2.0516848340494	0 CD8 T-LGLL	T-LGLL
-1.88063914452348	-1.22899279742068	2 CD8	T-LGLL
-1.26813221846376	-2.74059007315463	0 CD8 T-LGLL	T-LGLL
-1.48917109642778	-1.5045257583124	0 CD8 T-LGLL	T-LGLL
-0.716697910173279	-3.10941121725863	0 CD8 T-LGLL	T-LGLL
-0.534222373111588	-3.10306308417147	0 CD8 T-LGLL	T-LGLL
-1.63744671021257	-2.10759852080172	0 CD8 T-LGLL	T-LGLL
-1.67129535351549	-3.52518580107516	0 CD8 T-LGLL	T-LGLL
-0.994720586879593	-3.20920751242465	0 CD8 T-LGLL	T-LGLL
-0.646981575830323	-3.17790029196566	0 CD8 T-LGLL	T-LGLL
-1.21877337370668	-2.06034419684237	0 CD8 T-LGLL	T-LGLL
3.16127031172957	0.741870723678411	10 CD8 T-LGLL	T-LGLL
-1.99716872845445	-2.36676643042392	0 CD8 T-LGLL	T-LGLL
-1.55500120793138	-3.12776396422213	0 CD8 T-LGLL	T-LGLL
-1.58872503910814	-3.08839938788241	0 CD8 T-LGLL	T-LGLL
-1.77200920258318	-2.83345410971469	0 CD8 T-LGLL	T-LGLL
-0.866402575118882	-3.29794786124057	0 CD8 T-LGLL	T-LGLL
-0.68130401645456	-3.1435296311838	0 CD8 T-LGLL	T-LGLL
-1.01616925869737	-3.4457654729349	0 CD8 T-LGLL	T-LGLL
-0.669675597293717	-1.9528193250162	0 CD8 T-LGLL	T-LGLL
-0.0324600723818363	-2.8759584203226	0 CD8 T-LGLL	T-LGLL
-0.795656272514206	-3.46668312697238	0 CD8 T-LGLL	T-LGLL
-2.40593630944048	-3.1575426831705	0 CD8 T-LGLL	T-LGLL
-2.02125770722185	-2.86737892775363	0 CD8 T-LGLL	T-LGLL
-0.0214755025938572	-2.67244265227145	0 CD8 T-LGLL	T-LGLL
-0.850295254333359	-3.47985479979342	0 CD8 T-LGLL	T-LGLL
-1.01502973709856	-2.25816795973605	0 CD8 T-LGLL	T-LGLL
-0.349846932409746	-3.26214382796115	0 CD8 T-LGLL	T-LGLL
-2.05454046402727	-1.93479297308749	0 CD8 T-LGLL	T-LGLL
-0.91196835909639	-2.08476326613253	0 CD8 T-LGLL	T-LGLL
-1.59620470677171	-2.2331828847391	0 CD8 T-LGLL	T-LGLL
-1.37533731137071	-3.15254662184542	0 CD8 T-LGLL	T-LGLL
-1.1750571814612	-1.78426597266024	0 CD8 T-LGLL	T-LGLL
-0.900018343074662	-3.10417888312167	0 CD8 T-LGLL	T-LGLL
-0.627540865285736	-1.85626099257296	0 CD8 T-LGLL	T-LGLL
-1.10477698717867	-3.18855092673129	0 CD8 T-LGLL	T-LGLL
0.696846059219497	-2.57634351401156	0 CD8 T-LGLL	T-LGLL
0.098811200515884	-2.87759468703097	0 CD8 T-LGLL	T-LGLL
-1.20384139691148	-1.74143312125033	0 CD8 T-LGLL	T-LGLL
-1.99993462239061	-2.83652899412936	0 CD8 T-LGLL	T-LGLL
-1.87163860474382	-2.20170996336764	0 CD8 T-LGLL	T-LGLL
-0.898478457076889	-2.3033528104288	0 CD8 T-LGLL	T-LGLL
-0.847701677425247	-1.76022956518954	0 CD8 T-LGLL	T-LGLL
-1.57446319733415	-1.91422031073397	0 CD8 T-LGLL	T-LGLL
-0.709516206128937	-1.8811537995798	0 CD8 T-LGLL	T-LGLL
-1.81120164070879	-2.93902943281955	0 CD8 T-LGLL	T-LGLL
-1.79064209137712	-2.99847576765841	0 CD8 T-LGLL	T-LGLL
-1.65539545689378	-3.06224987654513	0 CD8 T-LGLL	T-LGLL
-2.45806414757524	-0.284369923160731	0 CD8 T-LGLL	T-LGLL
-0.921769210441452	-3.30969545988864	0 CD8 T-LGLL	T-LGLL
-1.64170772705827	-2.03420422224826	0 CD8 T-LGLL	T-LGLL
-2.64669186745439	-2.61587808279818	0 CD8 T-LGLL	T-LGLL
-2.20188612614427	-0.729017473743617	0 CD8 T-LGLL	T-LGLL
1.41221278037276	-4.12587330488986	9 T-cell	T-LGLL
-0.539209568245751	-2.09882304816073	0 CD8 T-LGLL	T-LGLL
-1.36963159714494	-3.39967487006015	0 CD8 T-LGLL	T-LGLL
-1.46115214501176	-2.67801759390658	0 CD8 T-LGLL	T-LGLL
-0.151670196397644	-0.85085079817599	0 CD8 T-LGLL	T-LGLL
-0.719219007833344	-2.02823898939913	0 CD8 T-LGLL	T-LGLL
-1.68374974404131	-1.02474818377322	0 CD8 T-LGLL	T-LGLL
-2.1206907716826	-1.79202006010836	0 CD8 T-LGLL	T-LGLL
-0.866985270126206	-1.92533109335726	0 CD8 T-LGLL	T-LGLL
-1.55358965073381	-2.47475812582797	0 CD8 T-LGLL	T-LGLL
-1.29655284558092	-1.73669335989779	0 CD8 T-LGLL	T-LGLL
-1.48374588166032	-2.17442295698947	0 CD8 T-LGLL	T-LGLL
-2.24610359345232	-3.35865137724704	0 CD8 T-LGLL	T-LGLL
-1.15475339566026	-2.32456038145846	0 CD8 T-LGLL	T-LGLL
-1.61713559304033	-2.64966366438693	0 CD8 T-LGLL	T-LGLL
-0.937987336261612	-2.97679851202792	0 CD8 T-LGLL	T-LGLL
-0.837094911678177	-2.15694687514132	0 CD8 T-LGLL	T-LGLL
-2.27620775376115	-3.4369399323923	0 CD8 T-LGLL	T-LGLL
-3.12418992195879	-0.604669012115657	4 CD8	T-LGLL
-1.17681146536623	-3.47887156157321	0 CD8 T-LGLL	T-LGLL
-2.06287319336687	-1.88915703444308	0 CD8 T-LGLL	T-LGLL
-1.37280780945573	-2.90717814116305	0 CD8 T-LGLL	T-LGLL
-0.557658070071083	-3.52672073988742	0 CD8 T-LGLL	T-LGLL
-1.03862119589601	-3.08411190657443	0 CD8 T-LGLL	T-LGLL
-1.45714313660417	-2.19729230551547	0 CD8 T-LGLL	T-LGLL
-1.01586134110246	-2.32281849531955	0 CD8 T-LGLL	T-LGLL
-0.844584473712784	-1.62967727331942	0 CD8 T-LGLL	T-LGLL
-0.928860434635025	-1.50755975394076	0 CD8 T-LGLL	T-LGLL
-1.42926616345201	-3.57237241415805	0 CD8 T-LGLL	T-LGLL
-0.80028463278566	-1.74957010893649	0 CD8 T-LGLL	T-LGLL
-0.121008926375252	-3.07601831106967	0 CD8 T-LGLL	T-LGLL
-0.684598126752716	-1.9597773328287	10 CD8 T-LGLL	T-LGLL
-0.753601440532547	-2.0303761735422	0 CD8 T-LGLL	T-LGLL
-0.108090781910759	-2.79279635100192	0 CD8 T-LGLL	T-LGLL
-1.35314638291155	-2.45036170630282	0 CD8 T-LGLL	T-LGLL
-0.485678890092713	-3.4105396047098	0 CD8 T-LGLL	T-LGLL
0.0134504648610531	-2.49052045492953	0 CD8 T-LGLL	T-LGLL
-1.54716999207292	-2.95244453100985	0 CD8 T-LGLL	T-LGLL
-1.06318736944948	-2.79667494444674	0 CD8 T-LGLL	T-LGLL
-0.762528994424683	-2.02263591437167	0 CD8 T-LGLL	T-LGLL
-0.587476351602417	-2.9596278443796	0 CD8 T-LGLL	T-LGLL
-1.09049124394212	-2.86077878622836	0 CD8 T-LGLL	T-LGLL
-1.57657224808489	-1.81553337721652	0 CD8 T-LGLL	T-LGLL
-1.19535035763536	-2.25852987913913	0 CD8 T-LGLL	T-LGLL
-0.386032463355404	-3.06207440047091	0 CD8 T-LGLL	T-LGLL
-0.696961292369706	-3.30410883574313	0 CD8 T-LGLL	T-LGLL
-0.361827460421664	-3.13384220747775	0 CD8 T-LGLL	T-LGLL
-2.29507524643694	-3.395129181431	0 CD8 T-LGLL	T-LGLL
-1.08184612665926	-2.14649412779635	0 CD8 T-LGLL	T-LGLL
-0.696029701574189	-2.24432609228915	0 CD8 T-LGLL	T-LGLL
0.352776339904922	-2.41608688978976	0 CD8 T-LGLL	T-LGLL
-1.30876321469103	-2.41514275221652	0 CD8 T-LGLL	T-LGLL
-1.80390662823473	-1.56088791041201	0 CD8 T-LGLL	T-LGLL
-1.8606377330855	-2.75001356749362	0 CD8 T-LGLL	T-LGLL
-0.973199614627701	-2.45957396178073	0 CD8 T-LGLL	T-LGLL
-1.22955370817934	-2.29400513319796	0 CD8 T-LGLL	T-LGLL
-1.17340225849901	-2.10007569937533	0 CD8 T-LGLL	T-LGLL
-1.6906587568358	-1.78179047255343	0 CD8 T-LGLL	T-LGLL
-1.05661428843294	-1.95341131834811	0 CD8 T-LGLL	T-LGLL
-0.955755540473801	-3.44401095061129	0 CD8 T-LGLL	T-LGLL
-0.95633304987703	-1.54352150111026	0 CD8 T-LGLL	T-LGLL
-1.43583590660844	-2.94235561041659	0 CD8 T-LGLL	T-LGLL
-1.43838090573106	-2.36447737364596	0 CD8 T-LGLL	T-LGLL
-0.526438677056176	-2.97206661848849	0 CD8 T-LGLL	T-LGLL
-1.54258961354051	-2.28758356718844	0 CD8 T-LGLL	T-LGLL
-1.7363701549605	-2.20732615141696	0 CD8 T-LGLL	T-LGLL
-2.03556747113023	-3.27722094206637	0 CD8 T-LGLL	T-LGLL
-2.21313149605547	-1.82411024718112	4 CD8	T-LGLL
-1.94369597111498	-2.84784886984652	0 CD8 T-LGLL	T-LGLL
-0.683215537412506	-2.031936861561	0 CD8 T-LGLL	T-LGLL
-1.7615473953322	-3.01322958617038	0 CD8 T-LGLL	T-LGLL
-0.656372853858811	-3.39530894903964	0 CD8 T-LGLL	T-LGLL
-0.340543086944562	-0.991595007465541	0 CD8 T-LGLL	T-LGLL
0.00254806007589686	-3.23545096068209	0 CD8 T-LGLL	T-LGLL
-1.93565411244188	-1.82722423224276	0 CD8 T-LGLL	T-LGLL
-0.359965012712819	-3.19080684332675	0 CD8 T-LGLL	T-LGLL
-2.01186735306535	-2.62916610388583	0 CD8 T-LGLL	T-LGLL
-1.47933430348192	-2.27936670927829	0 CD8 T-LGLL	T-LGLL
-0.61171931896959	-1.38959226755923	0 CD8 T-LGLL	T-LGLL
-0.216436707718712	-1.46934602408236	0 CD8 T-LGLL	T-LGLL
-1.43635613594804	-2.59443257002658	0 CD8 T-LGLL	T-LGLL
-1.2482537118033	-2.26903555540866	0 CD8 T-LGLL	T-LGLL
-0.238524549944741	-3.23665020613497	0 CD8 T-LGLL	T-LGLL
-2.28624064598833	-3.15789911894625	0 CD8 T-LGLL	T-LGLL
-1.79071147118364	-0.852379776523769	0 CD8 T-LGLL	T-LGLL
-1.73306448136125	-2.98524043707675	0 CD8 T-LGLL	T-LGLL
-0.530183458073479	-3.12053892760104	0 CD8 T-LGLL	T-LGLL
-0.857734331233841	-2.73687789587802	0 CD8 T-LGLL	T-LGLL
-1.39220566426073	-2.91915009169406	0 CD8 T-LGLL	T-LGLL
-1.71664077912126	-2.39778587965792	0 CD8 T-LGLL	T-LGLL
-2.45040995751177	-2.43357226996249	0 CD8 T-LGLL	T-LGLL
-1.33718604718004	-3.12929604201144	0 CD8 T-LGLL	T-LGLL
-1.47575885926042	-2.23839304594821	0 CD8 T-LGLL	T-LGLL
-0.48971479509626	-3.26947305350131	0 CD8 T-LGLL	T-LGLL
-1.72473520909105	-1.96693585066622	0 CD8 T-LGLL	T-LGLL
-0.843213388069016	-2.55037758498019	0 CD8 T-LGLL	T-LGLL
1.0225536140367	0.343200644491852	0 CD8 T-LGLL	T-LGLL
-2.78425914917741	0.489342801286519	4 CD8	T-LGLL
-1.07488037024294	-2.03999493269747	0 CD8 T-LGLL	T-LGLL
-1.06733454142366	-1.79895064978427	0 CD8 T-LGLL	T-LGLL
-1.25054759655748	-3.31765387205905	0 CD8 T-LGLL	T-LGLL
-1.64868349705492	-3.18934128432101	0 CD8 T-LGLL	T-LGLL
-1.33610064659868	-2.7090551629526	0 CD8 T-LGLL	T-LGLL
-0.969358989341599	-1.5776173844797	0 CD8 T-LGLL	T-LGLL
-0.668866821868759	-3.07654974608248	0 CD8 T-LGLL	T-LGLL
-0.897882827861649	-1.88546774535006	0 CD8 T-LGLL	T-LGLL
-2.07353789482866	-2.56279513983554	0 CD8 T-LGLL	T-LGLL
-1.3897976366118	-3.06969521193331	0 CD8 T-LGLL	T-LGLL
-1.16183895741258	-2.53184316305941	0 CD8 T-LGLL	T-LGLL
-2.02828497563158	-1.67288634924716	0 CD8 T-LGLL	T-LGLL
-0.600920298440796	-3.01212523131198	0 CD8 T-LGLL	T-LGLL
0.506990781681198	-0.425680138157069	10 CD8 T-LGLL	T-LGLL
-0.971449979884964	-2.98908493666476	0 CD8 T-LGLL	T-LGLL
-1.4449985710219	-2.42126605658358	0 CD8 T-LGLL	T-LGLL
-2.07805878792558	-3.45090172438449	0 CD8 T-LGLL	T-LGLL
-1.36608893547807	-2.81644318251437	0 CD8 T-LGLL	T-LGLL
-0.599291750533921	-3.25142023711032	0 CD8 T-LGLL	T-LGLL
-0.956875571353775	-1.47670719771212	0 CD8 T-LGLL	T-LGLL
-1.22521133099352	-2.5687107816202	0 CD8 T-LGLL	T-LGLL
-1.18969834719453	-2.77728054671115	0 CD8 T-LGLL	T-LGLL
-1.14960063372408	-2.02720735220736	0 CD8 T-LGLL	T-LGLL
-0.96287430201326	-2.81962106375521	0 CD8 T-LGLL	T-LGLL
-1.62075061474596	-2.98879883436984	0 CD8 T-LGLL	T-LGLL
-1.21456433211122	-2.1177568212015	0 CD8 T-LGLL	T-LGLL
-1.51473445568834	-2.61491940169162	0 CD8 T-LGLL	T-LGLL
-0.874291428668839	-2.23666999487704	0 CD8 T-LGLL	T-LGLL
-1.14986378823076	-1.65834019331759	0 CD8 T-LGLL	T-LGLL
-1.738001534088	-3.40112564711398	0 CD8 T-LGLL	T-LGLL
-1.14285624895845	-3.15292284636325	0 CD8 T-LGLL	T-LGLL
2.11563794936385	-2.31647584585971	4 CD8	T-LGLL
-0.881457993133408	-1.65959999708956	0 CD8 T-LGLL	T-LGLL
-0.916688510520798	-1.62925849108523	0 CD8 T-LGLL	T-LGLL
-0.968075343711716	-2.78549788145846	0 CD8 T-LGLL	T-LGLL
-1.70702488098894	-3.36712572722262	11 CD8 T-LGLL	T-LGLL
-0.993997463329178	-1.55834434180087	0 CD8 T-LGLL	T-LGLL
-0.753608980520111	-0.43484453110522	0 CD8 T-LGLL	T-LGLL
-1.40185017262254	-2.74460623411959	0 CD8 T-LGLL	T-LGLL
-1.29630685721193	-3.49756596236056	0 CD8 T-LGLL	T-LGLL
-0.683972665412766	-2.75333902983493	0 CD8 T-LGLL	T-LGLL
-1.71609420452867	-3.16241929678744	0 CD8 T-LGLL	T-LGLL
-1.09408135090624	-3.07398936896151	0 CD8 T-LGLL	T-LGLL
-2.4537339893416	-1.5086750760538	4 CD8	T-LGLL
-1.667249747856	-2.40052340178317	0 CD8 T-LGLL	T-LGLL
-0.977365621669632	-1.73387572912997	0 CD8 T-LGLL	T-LGLL
2.87995117034163	-2.5157322659952	11 CD8 T-LGLL	T-LGLL
-0.625559845311982	-2.18567321448153	0 CD8 T-LGLL	T-LGLL
2.9941841873094	-2.46761701254672	11 CD8 T-LGLL	T-LGLL
-1.54096491013322	-2.72096130995578	0 CD8 T-LGLL	T-LGLL
-1.06157875929628	-2.41663191466159	0 CD8 T-LGLL	T-LGLL
-1.48253388081346	-1.69438479094332	0 CD8 T-LGLL	T-LGLL
-0.90666092310701	-3.38020274786776	0 CD8 T-LGLL	T-LGLL
-1.47804946575914	-2.76882503180331	0 CD8 T-LGLL	T-LGLL
-1.4693772283629	-3.06985781340426	0 CD8 T-LGLL	T-LGLL
-1.28742904339586	-1.84493062643832	0 CD8 T-LGLL	T-LGLL
0.630611053363937	-2.46262500433749	0 CD8 T-LGLL	T-LGLL
-0.735564926011902	-2.24005386977023	0 CD8 T-LGLL	T-LGLL
-1.5191624847487	-2.41489288954562	0 CD8 T-LGLL	T-LGLL
-1.58508355294023	-2.79944489149874	0 CD8 T-LGLL	T-LGLL
-0.404066645844323	-1.67837176470584	0 CD8 T-LGLL	T-LGLL
-2.04801339779649	-3.12552616743869	0 CD8 T-LGLL	T-LGLL
-1.56293470536028	-2.92799637465304	0 CD8 T-LGLL	T-LGLL
-1.23888493452821	-2.3896200433237	0 CD8 T-LGLL	T-LGLL
-1.32076365624223	-3.06155822424716	0 CD8 T-LGLL	T-LGLL
-1.19888914500032	-2.92757342009371	0 CD8 T-LGLL	T-LGLL
-1.17409027491365	-2.73406837134188	0 CD8 T-LGLL	T-LGLL
-1.26325798903261	-2.75604365019625	0 CD8 T-LGLL	T-LGLL
-1.6580203262404	-2.05467364935702	0 CD8 T-LGLL	T-LGLL
-2.42490584526811	-1.86943242697543	0 CD8 T-LGLL	T-LGLL
-1.5401985136107	-3.56884286551303	0 CD8 T-LGLL	T-LGLL
-0.98268551502977	-2.67516443877047	0 CD8 T-LGLL	T-LGLL
-0.171689608438355	-2.05143330244845	0 CD8 T-LGLL	T-LGLL
-1.0196536866263	-3.07253716139621	0 CD8 T-LGLL	T-LGLL
-1.72948450718675	-3.32382652907199	0 CD8 T-LGLL	T-LGLL
-0.460809537513596	-3.17055342345065	0 CD8 T-LGLL	T-LGLL
-1.42432315026079	-3.26429126410311	0 CD8 T-LGLL	T-LGLL
-0.773124256475312	-1.91350076346225	0 CD8 T-LGLL	T-LGLL
-0.915239581210953	-2.25920365004367	0 CD8 T-LGLL	T-LGLL
-0.0331701425150455	-1.23235962538546	0 CD8 T-LGLL	T-LGLL
-0.562959560497147	-2.45495865492648	0 CD8 T-LGLL	T-LGLL
-1.0419361082152	-3.40176365523165	0 CD8 T-LGLL	T-LGLL
-0.738068172080857	-2.77277419714755	0 CD8 T-LGLL	T-LGLL
1.82732479895796	0.674683801843465	10 CD8 T-LGLL	T-LGLL
-2.47359044228349	-3.12324903158969	0 CD8 T-LGLL	T-LGLL
-1.6422550169066	-3.41828653960055	0 CD8 T-LGLL	T-LGLL
-1.22767049942766	-2.38887212424105	0 CD8 T-LGLL	T-LGLL
-1.61895746861253	-3.19997594504184	0 CD8 T-LGLL	T-LGLL
-0.743723579986435	-2.45385382323092	0 CD8 T-LGLL	T-LGLL
-1.55874759827409	-2.73222730307406	0 CD8 T-LGLL	T-LGLL
-1.71540922795091	-1.93040297179049	0 CD8 T-LGLL	T-LGLL
-1.71294541035448	-3.03181264548129	0 CD8 T-LGLL	T-LGLL
-1.0359312382773	-2.24040815977877	0 CD8 T-LGLL	T-LGLL
-1.06116200362001	-2.22602675108737	0 CD8 T-LGLL	T-LGLL
-1.16840077315126	-3.13272879271334	0 CD8 T-LGLL	T-LGLL
-1.7382593837813	-2.21954939513034	0 CD8 T-LGLL	T-LGLL
-2.2631023613051	-2.6450071111185	0 CD8 T-LGLL	T-LGLL
-0.650779226167542	-2.52445957808322	0 CD8 T-LGLL	T-LGLL
-0.979806849105698	-2.17381212858981	0 CD8 T-LGLL	T-LGLL
-1.38254053269182	-3.29751680044955	0 CD8 T-LGLL	T-LGLL
-1.53822548065935	-2.69277379660434	0 CD8 T-LGLL	T-LGLL
-0.572009989364487	-3.06741330771273	0 CD8 T-LGLL	T-LGLL
-1.49736530457292	-3.21575615553683	0 CD8 T-LGLL	T-LGLL
-1.99120850239549	-2.83640597014254	0 CD8 T-LGLL	T-LGLL
-0.961365589244705	-1.82005808501071	0 CD8 T-LGLL	T-LGLL
1.38851981486525	-4.06842205672091	9 T-cell	T-LGLL
-0.999706098182541	-1.65201149134463	0 CD8 T-LGLL	T-LGLL
-1.50036246453081	-3.23700330405062	0 CD8 T-LGLL	T-LGLL
-0.527138107760292	-3.34240362791842	0 CD8 T-LGLL	T-LGLL
-1.84399218235765	-3.52563879637545	0 CD8 T-LGLL	T-LGLL
-1.13611257944856	-2.17128083853549	0 CD8 T-LGLL	T-LGLL
-0.71391252551828	-3.28125951437777	0 CD8 T-LGLL	T-LGLL
-0.120488324506623	-1.09078369288272	0 CD8 T-LGLL	T-LGLL
-0.796007075651032	-2.83342502264804	0 CD8 T-LGLL	T-LGLL
-0.488353499515397	-2.87364838270968	0 CD8 T-LGLL	T-LGLL
-0.60931686435495	-3.3208248391611	0 CD8 T-LGLL	T-LGLL
-0.792163976772171	-2.86293599753207	0 CD8 T-LGLL	T-LGLL
-0.584048458679062	-3.27676603941745	0 CD8 T-LGLL	T-LGLL
-0.659169563396317	-3.41769931464022	0 CD8 T-LGLL	T-LGLL
-0.472407662613732	-3.156852461384	0 CD8 T-LGLL	T-LGLL
1.08069520320143	-2.27420566229647	0 CD8 T-LGLL	T-LGLL
-1.32516295586382	-3.19925687460726	0 CD8 T-LGLL	T-LGLL
-1.65292699013506	-3.29775855688876	0 CD8 T-LGLL	T-LGLL
-0.50190360222612	-3.11840269713229	0 CD8 T-LGLL	T-LGLL
-1.04930723582063	-2.83417127280062	0 CD8 T-LGLL	T-LGLL
-1.45123178635393	-2.51667878775424	0 CD8 T-LGLL	T-LGLL
-0.468238332612854	-3.20577309279269	0 CD8 T-LGLL	T-LGLL
-1.37826914463792	-2.83820126204318	0 CD8 T-LGLL	T-LGLL
-0.39617123578344	-2.73345039038485	0 CD8 T-LGLL	T-LGLL
-0.491524809344155	-2.62995407728976	0 CD8 T-LGLL	T-LGLL
-0.0336353269651951	-3.14985463766879	0 CD8 T-LGLL	T-LGLL
-0.654610582931382	-3.06545660643405	0 CD8 T-LGLL	T-LGLL
-1.04686863098894	-2.51380465178317	0 CD8 T-LGLL	T-LGLL
-0.152646386368615	-2.03551957754916	0 CD8 T-LGLL	T-LGLL
-2.37817294274126	-2.77146074919528	0 CD8 T-LGLL	T-LGLL
-0.394935080154282	-2.53968808798617	0 CD8 T-LGLL	T-LGLL
-0.870713004215103	-3.22656438498324	0 CD8 T-LGLL	T-LGLL
-1.4356960741118	-2.21617052702731	0 CD8 T-LGLL	T-LGLL
-0.668368616445404	-2.17445061354464	0 CD8 T-LGLL	T-LGLL
-1.2244123307303	-1.30965874342746	0 CD8 T-LGLL	T-LGLL
-1.9384911743239	-3.48595354704684	0 CD8 T-LGLL	T-LGLL
-1.26070381079469	0.729136429740728	2 CD8	T-LGLL
-2.19434280072008	0.245514191700757	2 CD8	T-LGLL
-0.549733677251679	-2.331098057316	0 CD8 T-LGLL	T-LGLL
-0.936208316429001	-3.04025004057711	0 CD8 T-LGLL	T-LGLL
-0.683781394107682	-3.29043886809176	0 CD8 T-LGLL	T-LGLL
0.0790343495770871	-2.66319940237826	0 CD8 T-LGLL	T-LGLL
-1.38199872647081	-2.73663470892733	0 CD8 T-LGLL	T-LGLL
-1.59532613430772	-3.19847033171481	0 CD8 T-LGLL	T-LGLL
-2.24190611515794	-1.47686240820712	4 CD8	T-LGLL
-0.35123868968938	-1.99104235319918	0 CD8 T-LGLL	T-LGLL
-0.758006670816284	-2.91175911574191	0 CD8 T-LGLL	T-LGLL
-1.4551166978911	-1.63594386725253	0 CD8 T-LGLL	T-LGLL
1.35736494387831	-4.05542204527682	9 T-cell	T-LGLL
-1.76864595089708	-1.8126518502695	0 CD8 T-LGLL	T-LGLL
-2.01196903858934	-1.17731044440097	4 CD8	T-LGLL
-0.150475048764092	-2.34222767500705	0 CD8 T-LGLL	T-LGLL
-1.74251873169695	-3.27244136481112	0 CD8 T-LGLL	T-LGLL
-1.27527327214037	-2.3237054124338	0 CD8 T-LGLL	T-LGLL
-1.19104416046892	-2.29799983649081	0 CD8 T-LGLL	T-LGLL
-1.27577669297014	-2.02475378660983	0 CD8 T-LGLL	T-LGLL
-0.673333772762162	-2.30906913428134	0 CD8 T-LGLL	T-LGLL
-0.917430707557541	-2.69575188307589	0 CD8 T-LGLL	T-LGLL
-0.813868650539261	-1.63969466833895	0 CD8 T-LGLL	T-LGLL
-1.53524894390855	-3.39333126692599	0 CD8 T-LGLL	T-LGLL
-1.447838136299	-2.43548820166415	0 CD8 T-LGLL	T-LGLL
1.88424198950972	0.77471911163503	10 CD8 T-LGLL	T-LGLL
-0.813015588863236	-3.19875524191684	0 CD8 T-LGLL	T-LGLL
-1.33899194870744	-3.19771788267916	0 CD8 T-LGLL	T-LGLL
-0.58460287128244	-2.76879618315524	0 CD8 T-LGLL	T-LGLL
-1.39593667660509	-2.41852090506381	0 CD8 T-LGLL	T-LGLL
-0.358607844753605	-3.07731840758151	0 CD8 T-LGLL	T-LGLL
-0.505945780618531	-3.40150067953891	0 CD8 T-LGLL	T-LGLL
-0.368370269729239	-3.21822235731906	0 CD8 T-LGLL	T-LGLL
-0.773806759460312	-1.98441789297885	0 CD8 T-LGLL	T-LGLL
-2.36777050171648	-2.80583570151156	0 CD8 T-LGLL	T-LGLL
-0.285228905572039	-3.26561281828707	0 CD8 T-LGLL	T-LGLL
-1.19290042792116	-1.34471342711276	0 CD8 T-LGLL	T-LGLL
-0.129805186136109	-2.78820130972689	0 CD8 T-LGLL	T-LGLL
1.7978905948564	0.851232908679784	10 CD8 T-LGLL	T-LGLL
1.4087498697206	-4.11894343046969	9 T-cell	T-LGLL
-0.171679922683579	-2.90940067915744	0 CD8 T-LGLL	T-LGLL
-0.35735699285422	-2.50271937994784	0 CD8 T-LGLL	T-LGLL
0.451497188465255	-2.88099191336459	0 CD8 T-LGLL	T-LGLL
-0.635145255668503	-3.22442624716586	0 CD8 T-LGLL	T-LGLL
2.9019641193315	-2.49173400549716	11 CD8 T-LGLL	T-LGLL
-1.14408136282716	-3.13999316839999	0 CD8 T-LGLL	T-LGLL
-2.20777387295519	-3.03087542204684	0 CD8 T-LGLL	T-LGLL
-1.48441250000749	-2.15216109900302	0 CD8 T-LGLL	T-LGLL
-0.406547450764519	-2.14272902159518	0 CD8 T-LGLL	T-LGLL
-0.648627319677216	-2.60552261023349	0 CD8 T-LGLL	T-LGLL
-2.1821263519362	-1.60986671595401	4 CD8	T-LGLL
-0.846350022895676	-2.38468144087619	0 CD8 T-LGLL	T-LGLL
-0.534670585139138	-2.82437894491976	0 CD8 T-LGLL	T-LGLL
-0.868013569457871	-3.47354672102755	0 CD8 T-LGLL	T-LGLL
-0.281114907307965	-3.08614108710116	0 CD8 T-LGLL	T-LGLL
-2.06409401570116	-2.70554063467807	0 CD8 T-LGLL	T-LGLL
-1.28874147806917	-1.60112474112338	0 CD8 T-LGLL	T-LGLL
-1.122776218994	-1.76081559805697	0 CD8 T-LGLL	T-LGLL
-0.961433896167618	-2.74011705069369	0 CD8 T-LGLL	T-LGLL
-0.257423133893353	-1.9348270669443	0 CD8 T-LGLL	T-LGLL
-1.09932560597215	-2.87540910391635	0 CD8 T-LGLL	T-LGLL
-1.17329145346437	-2.51598665861911	0 CD8 T-LGLL	T-LGLL
-1.65852136288438	-3.43074438719577	0 CD8 T-LGLL	T-LGLL
-0.7075304177836	-3.19823191313571	0 CD8 T-LGLL	T-LGLL
-0.898302623374802	-2.77079794554538	0 CD8 T-LGLL	T-LGLL
-1.18225474034105	-3.31204459814852	0 CD8 T-LGLL	T-LGLL
-1.76742167149339	-1.06876180319613	0 CD8 T-LGLL	T-LGLL
-0.539270290477616	-2.97208044676608	0 CD8 T-LGLL	T-LGLL
-0.455311918003899	-0.53617749361819	0 CD8 T-LGLL	T-LGLL
-0.272809976084572	-3.09625337271517	0 CD8 T-LGLL	T-LGLL
-0.86822063599382	-1.52658209948367	0 CD8 T-LGLL	T-LGLL
-2.07568401966844	-1.95214936880892	0 CD8 T-LGLL	T-LGLL
-2.23830933247362	-2.22169087080783	0 CD8 T-LGLL	T-LGLL
-2.33001334343706	-1.61595747618502	4 CD8	T-LGLL
-0.46357538674627	-2.50655958800143	0 CD8 T-LGLL	T-LGLL
-0.961717435462815	-1.57191834597415	0 CD8 T-LGLL	T-LGLL
1.86847298468794	-0.979082562015712	0 CD8 T-LGLL	T-LGLL
-2.03807325039659	-1.50813708453006	4 CD8	T-LGLL
-1.46716529999529	-1.67057809977359	0 CD8 T-LGLL	T-LGLL
-2.16373378906999	-2.27582595496005	0 CD8 T-LGLL	T-LGLL
-0.433564679069859	-2.93451163916415	0 CD8 T-LGLL	T-LGLL
-1.32743997250353	-1.97839734701937	0 CD8 T-LGLL	T-LGLL
-1.93689639244829	-2.3264446034891	0 CD8 T-LGLL	T-LGLL
-0.679862060888153	-1.86645839361972	0 CD8 T-LGLL	T-LGLL
-0.92394048844133	-3.22011611609286	0 CD8 T-LGLL	T-LGLL
-0.486218997581345	-0.679669238613307	14 CD8 T-LGLL	T-LGLL
1.90582483138289	0.903657279922307	0 CD8 T-LGLL	T-LGLL
-1.04339862738405	-2.46338389067477	0 CD8 T-LGLL	T-LGLL
-0.56188080583368	-2.71563432364291	0 CD8 T-LGLL	T-LGLL
-0.646501430614334	-3.48526070265597	0 CD8 T-LGLL	T-LGLL
-0.530513280375344	-1.08259270338839	0 CD8 T-LGLL	T-LGLL
-1.10317439709459	-2.34619472174472	0 CD8 T-LGLL	T-LGLL
-1.27069366846834	-1.51585421709841	0 CD8 T-LGLL	T-LGLL
-1.44712037716661	-2.32829711584872	0 CD8 T-LGLL	T-LGLL
-1.51859719429765	-2.93694040922946	14 CD8 T-LGLL	T-LGLL
-0.751755544288498	-2.03302190451449	0 CD8 T-LGLL	T-LGLL
-0.380053849263531	-3.14611647276705	0 CD8 T-LGLL	T-LGLL
-1.65738458309923	-2.76328323035067	0 CD8 T-LGLL	T-LGLL
-1.71308750782762	-2.24969909338778	0 CD8 T-LGLL	T-LGLL
-0.402777337773186	-3.1138984933359	0 CD8 T-LGLL	T-LGLL
-1.81624145184312	-3.02343485503024	0 CD8 T-LGLL	T-LGLL
-0.876157292468888	-3.20228860525912	0 CD8 T-LGLL	T-LGLL
-1.36743921910082	-2.47454760222262	0 CD8 T-LGLL	T-LGLL
-0.809948631866318	-2.29998991637057	0 CD8 T-LGLL	T-LGLL
0.925022653000015	-2.01976940779513	0 CD8 T-LGLL	T-LGLL
-1.86515278492723	-2.33140585570163	0 CD8 T-LGLL	T-LGLL
-1.81427592907701	-3.0323624387247	0 CD8 T-LGLL	T-LGLL
-1.48919684563432	-3.48993656782931	0 CD8 T-LGLL	T-LGLL
-1.87790913258348	-2.2275881543619	0 CD8 T-LGLL	T-LGLL
-1.49429804955278	-2.95672819762057	0 CD8 T-LGLL	T-LGLL
-2.22266347084795	-3.36403510718173	0 CD8 T-LGLL	T-LGLL
0.226067236320633	-2.67802403120822	0 CD8 T-LGLL	T-LGLL
-0.70373512182985	-3.41441676764315	0 CD8 T-LGLL	T-LGLL
-1.10501695547853	-2.55219719557589	0 CD8 T-LGLL	T-LGLL
-0.927381643398148	-0.927827216671168	14 CD8 T-LGLL	T-LGLL
-0.641742416961533	0.00585835428410819	0 CD8 T-LGLL	T-LGLL
-1.02967585001741	-1.65818295626467	0 CD8 T-LGLL	T-LGLL
0.04211460675444	-1.56029806284732	0 CD8 T-LGLL	T-LGLL
-0.749122002466065	-3.33190057425326	0 CD8 T-LGLL	T-LGLL
-0.793944993360382	-2.33523414282626	0 CD8 T-LGLL	T-LGLL
-0.92596925173555	-3.10094926504916	0 CD8 T-LGLL	T-LGLL
-1.21719987068926	-1.93003270773715	0 CD8 T-LGLL	T-LGLL
-1.07614887629305	-1.87465021757907	0 CD8 T-LGLL	T-LGLL
-1.53108293686662	-2.9180497899515	0 CD8 T-LGLL	T-LGLL
-1.31321365509782	-3.35348889975375	0 CD8 T-LGLL	T-LGLL
-1.34301192436968	-1.75005219130343	0 CD8 T-LGLL	T-LGLL
-1.26770741616045	-1.7558765187723	0 CD8 T-LGLL	T-LGLL
-0.784645893915039	-2.78334543852633	0 CD8 T-LGLL	T-LGLL
-1.04191250477586	-2.56169841437167	0 CD8 T-LGLL	T-LGLL
2.68546479071822	-2.33467672018832	0 CD8 T-LGLL	T-LGLL
-1.0744175997809	-2.2967130914194	0 CD8 T-LGLL	T-LGLL
-1.02702433739458	-2.53830979018038	0 CD8 T-LGLL	T-LGLL
-1.40067619953905	-2.31756875662631	0 CD8 T-LGLL	T-LGLL
-1.78477556381975	-3.45401761679476	0 CD8 T-LGLL	T-LGLL
-2.10045892868791	-2.24515507368869	0 CD8 T-LGLL	T-LGLL
-1.34491009388719	-3.5076129212839	0 CD8 T-LGLL	T-LGLL
-0.917435952766281	-1.50627968458956	0 CD8 T-LGLL	T-LGLL
-1.29848701630388	-2.79680798201388	0 CD8 T-LGLL	T-LGLL
-1.22753781948839	-3.29149530081576	0 CD8 T-LGLL	T-LGLL
-0.704146632297379	-2.76159355788058	0 CD8 T-LGLL	T-LGLL
-1.36183936272417	-2.09879968313998	0 CD8 T-LGLL	T-LGLL
-0.940100440128189	-2.79153607039279	0 CD8 T-LGLL	T-LGLL
-1.7939028230742	-3.38338444380587	0 CD8 T-LGLL	T-LGLL
-1.14683664713655	-2.37818048147982	0 CD8 T-LGLL	T-LGLL
-1.55215508614336	-2.0526294484598	0 CD8 T-LGLL	T-LGLL
-2.0241366115645	-2.8892891183359	0 CD8 T-LGLL	T-LGLL
-0.333130623517972	-2.99351022391146	0 CD8 T-LGLL	T-LGLL
-2.3249006954268	-2.92903015761203	0 CD8 T-LGLL	T-LGLL
-1.7584317413405	-3.41382811217135	0 CD8 T-LGLL	T-LGLL
-1.81814474736009	-1.7386178746683	0 CD8 T-LGLL	T-LGLL
3.24786179389204	-2.38735053686923	11 CD8 T-LGLL	T-LGLL
-0.380341464026314	-3.1944968476755	0 CD8 T-LGLL	T-LGLL
-0.849646875007492	-3.48025558142489	0 CD8 T-LGLL	T-LGLL
-1.44950050984178	-1.96536085753268	0 CD8 T-LGLL	T-LGLL
-0.428179168446404	-2.92896697668856	0 CD8 T-LGLL	T-LGLL
-0.461189755542618	-1.39329145102328	0 CD8 T-LGLL	T-LGLL
1.68630402411665	-1.86337015776461	0 CD8 T-LGLL	T-LGLL
-1.26997155819688	-2.79956386236972	0 CD8 T-LGLL	T-LGLL
-2.37651688729082	-2.7580122724039	0 CD8 T-LGLL	T-LGLL
-0.888690778358322	-1.78243515639132	0 CD8 T-LGLL	T-LGLL
-1.65411801014696	-2.87732026724642	0 CD8 T-LGLL	T-LGLL
1.96504967536177	-2.26465604452914	0 CD8 T-LGLL	T-LGLL
-0.6101043311194	-2.373888947056	0 CD8 T-LGLL	T-LGLL
-0.835084804637772	-1.57735333590335	0 CD8 T-LGLL	T-LGLL
-1.04070485506807	-2.71533391623324	0 CD8 T-LGLL	T-LGLL
-1.43018598233019	-3.43051908163851	0 CD8 T-LGLL	T-LGLL
-1.63459641609941	-3.19126532225436	0 CD8 T-LGLL	T-LGLL
-2.29006857548509	-2.60389135031527	4 CD8	T-LGLL
1.98035686339583	-2.33239195494479	4 CD8	T-LGLL
-1.19239480171953	-1.77347276358432	0 CD8 T-LGLL	T-LGLL
-1.77845520649706	-2.76178810744113	0 CD8 T-LGLL	T-LGLL
-1.0858557311133	-3.03023765234774	0 CD8 T-LGLL	T-LGLL
-1.62911445771013	-3.29153869299716	0 CD8 T-LGLL	T-LGLL
-0.842467376335007	-3.48635766653842	0 CD8 T-LGLL	T-LGLL
-1.74176318321977	-3.38947913794345	0 CD8 T-LGLL	T-LGLL
-1.03583289061342	-2.83239076285189	0 CD8 T-LGLL	T-LGLL
-1.33912212525163	-2.28902576117343	0 CD8 T-LGLL	T-LGLL
-1.78554362927232	-2.93801376967257	0 CD8 T-LGLL	T-LGLL
-1.21889657650743	-3.51753590254611	0 CD8 T-LGLL	T-LGLL
-0.363684461756092	-3.19325873999423	0 CD8 T-LGLL	T-LGLL
-0.435224809987885	-0.711026884601771	5 CD8 T-LGLL	T-LGLL
-0.784598508222443	-1.19809529928988	0 CD8 T-LGLL	T-LGLL
-1.81292314205919	-1.53224966673678	0 CD8 T-LGLL	T-LGLL
-2.23409325753008	-3.35791800169772	0 CD8 T-LGLL	T-LGLL
-1.25350136433397	-1.97735712675875	0 CD8 T-LGLL	T-LGLL
-0.467109599454743	-1.02832315115756	0 CD8 T-LGLL	T-LGLL
-1.94651086006914	-1.47236023096865	0 CD8 T-LGLL	T-LGLL
-0.850811192138535	-1.44746503977603	0 CD8 T-LGLL	T-LGLL
-1.82111401234422	-1.23187098650759	4 CD8	T-LGLL
-1.23129386578355	-2.82829449324435	0 CD8 T-LGLL	T-LGLL
-0.968910523994309	-2.86340544371432	0 CD8 T-LGLL	T-LGLL
-1.11940378819261	-2.5651662126047	0 CD8 T-LGLL	T-LGLL
-2.50287325058733	-1.48671159891909	4 CD8	T-LGLL
-0.771515914543015	-2.53093264250582	0 CD8 T-LGLL	T-LGLL
-0.797157266481263	-2.1434919610483	0 CD8 T-LGLL	T-LGLL
-1.02950633440767	-1.79186866431063	0 CD8 T-LGLL	T-LGLL
-2.90142876778398	-0.602970935390651	4 CD8	T-LGLL
-1.29280573998247	-2.14945814757174	0 CD8 T-LGLL	T-LGLL
-0.997392543895584	-2.3767683282358	0 CD8 T-LGLL	T-LGLL
-2.23298282299791	-2.42373273520297	0 CD8 T-LGLL	T-LGLL
-1.6636253086165	-2.93988869337863	0 CD8 T-LGLL	T-LGLL
-2.56537801895891	-1.34721431879824	4 CD8	T-LGLL
-2.36920363579546	-1.41127643732852	4 CD8	T-LGLL
-0.583293446643692	-1.40474746374911	0 CD8 T-LGLL	T-LGLL
-1.91025597725664	-2.08230302481478	0 CD8 T-LGLL	T-LGLL
-1.34506017838274	-1.84560439734286	0 CD8 T-LGLL	T-LGLL
-0.494645753248078	-3.23625276236361	0 CD8 T-LGLL	T-LGLL
-0.450311922772271	-2.4693410172922	0 CD8 T-LGLL	T-LGLL
-1.32320518170152	-3.11607811598605	0 CD8 T-LGLL	T-LGLL
-3.03721530113969	-2.24195382742709	0 CD8 T-LGLL	T-LGLL
-1.66852171097551	-3.03517720846957	0 CD8 T-LGLL	T-LGLL
-1.14378935967241	-2.26325414328402	0 CD8 T-LGLL	T-LGLL
-0.305230236916286	-2.31130645422763	0 CD8 T-LGLL	T-LGLL
-2.46954567108904	-2.91347477583712	0 CD8 T-LGLL	T-LGLL
-2.1789799419478	-2.26039526610202	0 CD8 T-LGLL	T-LGLL
-1.1726899233893	-1.87998125700778	0 CD8 T-LGLL	T-LGLL
-1.07539606962953	-1.62963841109103	0 CD8 T-LGLL	T-LGLL
1.11823337401595	0.579445920898259	0 CD8 T-LGLL	T-LGLL
-1.91689998780046	-3.17969582228488	0 CD8 T-LGLL	T-LGLL
-0.759157606704575	-1.85768792776889	0 CD8 T-LGLL	T-LGLL
-2.217218705757	-1.83727142958468	4 CD8	T-LGLL
-1.7585972038344	-1.9987439885599	0 CD8 T-LGLL	T-LGLL
-1.54941064987932	-3.25140402464694	0 CD8 T-LGLL	T-LGLL
-0.375312426431519	-2.95077083258456	0 CD8 T-LGLL	T-LGLL
-1.65020484600816	-1.7254719510538	0 CD8 T-LGLL	T-LGLL
-0.892951437576157	-2.73831842093295	0 CD8 T-LGLL	T-LGLL
-1.19608432923113	-1.80445120482272	0 CD8 T-LGLL	T-LGLL
-1.94335550938402	-2.25906441359347	0 CD8 T-LGLL	T-LGLL
-1.98876745377336	-3.33352325110263	0 CD8 T-LGLL	T-LGLL
-0.748227128131729	-1.6303072944147	0 CD8 T-LGLL	T-LGLL
-1.2123997894362	-2.39840052275485	0 CD8 T-LGLL	T-LGLL
-1.40075261269365	-3.16019175200289	0 CD8 T-LGLL	T-LGLL
-0.944602915389878	-2.74564216284579	0 CD8 T-LGLL	T-LGLL
-1.32944841061388	-2.10919735579318	0 CD8 T-LGLL	T-LGLL
-0.940771648033005	-2.35508916525668	0 CD8 T-LGLL	T-LGLL
-1.47556967411791	-3.24723193793124	0 CD8 T-LGLL	T-LGLL
-1.71642441426073	-1.33283708243197	0 CD8 T-LGLL	T-LGLL
-1.26549024258409	-3.09646961836642	0 CD8 T-LGLL	T-LGLL
-2.14709431801592	-2.20426962523287	0 CD8 T-LGLL	T-LGLL
-0.571791091306549	-2.32252428679293	0 CD8 T-LGLL	T-LGLL
-0.805177190645081	-1.57402775435275	0 CD8 T-LGLL	T-LGLL
-1.61493808899675	-2.8661448731882	0 CD8 T-LGLL	T-LGLL
-1.92989010487352	-2.85518214850253	0 CD8 T-LGLL	T-LGLL
-1.61690992985521	-3.1856086030466	0 CD8 T-LGLL	T-LGLL
-1.00133354340349	-2.43797395376986	0 CD8 T-LGLL	T-LGLL
-0.440366671724659	-2.16313955931491	0 CD8 T-LGLL	T-LGLL
-1.48454482231889	-3.0164077058298	0 CD8 T-LGLL	T-LGLL
-1.36198551331316	-2.31550905852145	0 CD8 T-LGLL	T-LGLL
-1.85208542023454	-2.05056426672763	0 CD8 T-LGLL	T-LGLL
-0.785562732560974	-1.71691773085421	0 CD8 T-LGLL	T-LGLL
-1.11325986061845	-3.06551144270724	0 CD8 T-LGLL	T-LGLL
-1.98416585598741	-2.18105266241854	0 CD8 T-LGLL	T-LGLL
-0.225764685614449	-2.10807964949435	0 CD8 T-LGLL	T-LGLL
-0.909840473277909	-1.68274352698153	0 CD8 T-LGLL	T-LGLL
-0.786446699245316	-2.51783392576998	14 CD8 T-LGLL	T-LGLL
-2.3209624973372	-2.2635521665079	0 CD8 T-LGLL	T-LGLL
-0.747147419793946	-2.11630628256625	0 CD8 T-LGLL	T-LGLL
-0.746468373878342	-3.41735742239779	0 CD8 T-LGLL	T-LGLL
2.2533919128343	-2.09644315390414	0 CD8 T-LGLL	T-LGLL
-2.23412902031694	-2.09311959891146	0 CD8 T-LGLL	T-LGLL
-1.15932757530962	-3.1026201024515	0 CD8 T-LGLL	T-LGLL
-1.23793751869951	-2.00300929694003	0 CD8 T-LGLL	T-LGLL
-0.642573007686478	-3.10356948523349	0 CD8 T-LGLL	T-LGLL
-0.79289276276384	-1.94148562102145	0 CD8 T-LGLL	T-LGLL
-1.09459269915376	-1.69650099425143	0 CD8 T-LGLL	T-LGLL
-0.42013309274469	-2.50065109877413	0 CD8 T-LGLL	T-LGLL
-1.63789934788499	-2.16673085837191	0 CD8 T-LGLL	T-LGLL
-0.841480919463974	-2.61413381247348	0 CD8 T-LGLL	T-LGLL
-0.791155466182572	-2.7036144509775	0 CD8 T-LGLL	T-LGLL
-0.201341183228833	0.0870921239393359	2 CD8	T-LGLL
-2.23225111637865	-1.64011941103762	0 CD8 T-LGLL	T-LGLL
-2.4803453174666	-2.67584226279086	0 CD8 T-LGLL	T-LGLL
-0.561797359330994	-1.75499532370394	0 CD8 T-LGLL	T-LGLL
-2.51088888321672	-2.54768154768771	0 CD8 T-LGLL	T-LGLL
-2.06391484413896	-2.08517120032138	0 CD8 T-LGLL	T-LGLL
-1.74125320587907	-2.66273520140475	0 CD8 T-LGLL	T-LGLL
-0.751640566928727	-3.37301561980075	0 CD8 T-LGLL	T-LGLL
-2.06067998085771	-2.96498630194491	0 CD8 T-LGLL	T-LGLL
-1.5167839017943	-3.45332310347384	0 CD8 T-LGLL	T-LGLL
-1.87327356015001	-3.08838818220919	0 CD8 T-LGLL	T-LGLL
-2.27431900177751	-2.85714886336154	0 CD8 T-LGLL	T-LGLL
-0.690110692127091	-2.16395137457675	0 CD8 T-LGLL	T-LGLL
-2.17110640679155	-2.37777612356967	0 CD8 T-LGLL	T-LGLL
-0.927309044940811	-2.65711066870517	0 CD8 T-LGLL	T-LGLL
-1.07779223595415	-2.27228734640902	0 CD8 T-LGLL	T-LGLL
-1.29784507427965	-2.83332870154208	0 CD8 T-LGLL	T-LGLL
1.86580579604353	-1.01530025152987	0 CD8 T-LGLL	T-LGLL
-0.110476621730667	-2.03454849867648	0 CD8 T-LGLL	T-LGLL
-1.02585107956682	-2.90971944479769	0 CD8 T-LGLL	T-LGLL
-1.59760887299333	-2.54931662230319	0 CD8 T-LGLL	T-LGLL
-0.607241996867997	-1.98803661017245	0 CD8 T-LGLL	T-LGLL
-2.32261926804338	-2.44991085676974	0 CD8 T-LGLL	T-LGLL
-0.56454800937925	-1.77297613768405	0 CD8 T-LGLL	T-LGLL
-2.31855566178117	-3.40832350401705	0 CD8 T-LGLL	T-LGLL
-0.920385429008347	-1.8736104741556	0 CD8 T-LGLL	T-LGLL
-1.62686056767259	-2.73502609877413	0 CD8 T-LGLL	T-LGLL
-1.0034296599463	-3.40949437765902	0 CD8 T-LGLL	T-LGLL
-1.23954165850435	-2.4357135072214	0 CD8 T-LGLL	T-LGLL
-0.545101994021279	-2.74392221121615	0 CD8 T-LGLL	T-LGLL
-0.928258308513504	-3.12955186514682	0 CD8 T-LGLL	T-LGLL
-1.79605919991289	-3.01893828062838	0 CD8 T-LGLL	T-LGLL
-0.621683397634369	-2.64979241041964	0 CD8 T-LGLL	T-LGLL
-0.652956017597061	-3.24989388136691	0 CD8 T-LGLL	T-LGLL
-1.37779302273546	-2.84675095228976	0 CD8 T-LGLL	T-LGLL
-1.87077326451097	-1.87948796896762	0 CD8 T-LGLL	T-LGLL
0.129582098381179	-2.43369338660067	0 CD8 T-LGLL	T-LGLL
2.70128696288313	-2.18536851553744	0 CD8 T-LGLL	T-LGLL
-1.19812173519884	-2.63624975828952	0 CD8 T-LGLL	T-LGLL
-2.21412057553087	-3.3512305989725	0 CD8 T-LGLL	T-LGLL
-1.48814625416551	-2.29597423224276	0 CD8 T-LGLL	T-LGLL
-0.873726734264237	-3.32647726683444	0 CD8 T-LGLL	T-LGLL
-0.749183872087342	-2.56338594107455	0 CD8 T-LGLL	T-LGLL
-1.9300066915587	-3.23187801985568	0 CD8 T-LGLL	T-LGLL
-0.599637248857361	-3.23904011397189	0 CD8 T-LGLL	T-LGLL
-1.74591297779833	-2.71288869528598	0 CD8 T-LGLL	T-LGLL
-1.40732402478014	-3.45305988936251	0 CD8 T-LGLL	T-LGLL
-0.74734056864534	-2.75109384207553	0 CD8 T-LGLL	T-LGLL
-1.94484181080614	-3.51784584669894	0 CD8 T-LGLL	T-LGLL
-1.05421514187608	-2.50700638441867	0 CD8 T-LGLL	T-LGLL
-0.332799033565861	-3.22715184836215	0 CD8 T-LGLL	T-LGLL
-1.49408549938951	-1.66104469446963	0 CD8 T-LGLL	T-LGLL
-0.196781912191254	-3.00610397009677	0 CD8 T-LGLL	T-LGLL
-1.58287257824693	-2.96426508574313	0 CD8 T-LGLL	T-LGLL
-2.0541978565291	-2.01405117659396	0 CD8 T-LGLL	T-LGLL
-0.158070051415306	-3.27630756048983	0 CD8 T-LGLL	T-LGLL
-0.812944689138275	-2.26461956648654	0 CD8 T-LGLL	T-LGLL
-2.40963561211382	-2.96947691588229	0 CD8 T-LGLL	T-LGLL
-0.372658443941218	-2.55568668989962	0 CD8 T-LGLL	T-LGLL
-1.75358850632463	-1.87477896361178	0 CD8 T-LGLL	T-LGLL
-1.35773272190843	-2.58783886580294	0 CD8 T-LGLL	T-LGLL
-0.835321256263596	-3.30940411238497	0 CD8 T-LGLL	T-LGLL
-0.540443429096085	-2.30063674597567	5 CD8 T-LGLL	T-LGLL
-0.404278458400113	-2.94603822378939	0 CD8 T-LGLL	T-LGLL
-0.685965665920121	-2.73243091254061	0 CD8 T-LGLL	T-LGLL
-2.34922868881975	0.0798315927522784	4 CD8	T-LGLL
-1.05346293125902	-2.44288895277804	0 CD8 T-LGLL	T-LGLL
-1.80072135601793	-3.0086841359598	0 CD8 T-LGLL	T-LGLL
-0.566572838766915	-2.94481561331576	0 CD8 T-LGLL	T-LGLL
-1.76257259522234	-2.37510631232089	0 CD8 T-LGLL	T-LGLL
-0.920419701679093	-1.6955384984476	0 CD8 T-LGLL	T-LGLL
-1.58857412014757	-1.95763466505831	0 CD8 T-LGLL	T-LGLL
-1.35091466580187	-3.66393611578768	11 CD8 T-LGLL	T-LGLL
-1.34148378048692	-3.40442893652743	0 CD8 T-LGLL	T-LGLL
-2.50869900856767	-2.76542256026095	0 CD8 T-LGLL	T-LGLL
-1.17427981768404	-2.79051659254855	0 CD8 T-LGLL	T-LGLL
-1.33691591892992	-1.75194618849581	0 CD8 T-LGLL	T-LGLL
-0.818603881938797	-3.31298396735018	0 CD8 T-LGLL	T-LGLL
-1.23946989451204	-3.21936056761569	0 CD8 T-LGLL	T-LGLL
2.67862360800948	0.247659780098737	2 CD8	T-LGLL
-0.581752040727478	-2.26465366034335	0 CD8 T-LGLL	T-LGLL
-0.75624833379541	-1.65504334120578	0 CD8 T-LGLL	T-LGLL
-0.481533714874131	-3.08434627203768	0 CD8 T-LGLL	T-LGLL
-0.831974574668747	-2.90975139288729	0 CD8 T-LGLL	T-LGLL
-2.79546219979082	0.325555093600095	0 CD8 T-LGLL	T-LGLL
-1.27624369536195	-2.87266347555941	0 CD8 T-LGLL	T-LGLL
-0.684645125015122	-1.7942614331705	0 CD8 T-LGLL	T-LGLL
-0.657092430932862	-3.39394710211581	0 CD8 T-LGLL	T-LGLL
-0.960274228198868	-2.32314107565707	0 CD8 T-LGLL	T-LGLL
-1.89111156140123	-3.07294342665499	0 CD8 T-LGLL	T-LGLL
-0.504932427151543	-2.66475174574679	0 CD8 T-LGLL	T-LGLL
-1.24379099283968	-3.46721074728793	0 CD8 T-LGLL	T-LGLL
-0.0391183582380832	-2.92248675970858	0 CD8 T-LGLL	T-LGLL
-0.348175227014762	-3.02774593977755	0 CD8 T-LGLL	T-LGLL
-2.2323189464644	-2.82703492789096	0 CD8 T-LGLL	T-LGLL
-0.810630479200226	-1.84831903128451	0 CD8 T-LGLL	T-LGLL
-0.938146063430649	-2.51789925246066	0 CD8 T-LGLL	T-LGLL
-1.10509181891237	-2.3059413209421	0 CD8 T-LGLL	T-LGLL
-1.41039282952104	-1.51134369520968	0 CD8 T-LGLL	T-LGLL
-0.392125734432083	-2.94550368933505	0 CD8 T-LGLL	T-LGLL
-0.952912637336594	-2.98558113722628	0 CD8 T-LGLL	T-LGLL
-0.387453788264138	-3.27120969443148	0 CD8 T-LGLL	T-LGLL
-0.738314696891648	-3.44363424925631	0 CD8 T-LGLL	T-LGLL
-0.298982913909894	-1.27182064204043	0 CD8 T-LGLL	T-LGLL
-0.593856343372208	-3.47389600424594	0 CD8 T-LGLL	T-LGLL
-1.80935020123277	-2.15109036116427	0 CD8 T-LGLL	T-LGLL
-0.162401059015137	-3.0875153317911	0 CD8 T-LGLL	T-LGLL
1.42661409701552	-4.13969538359469	9 T-cell	T-LGLL
-1.75652832661424	-1.78590414671725	0 CD8 T-LGLL	T-LGLL
-2.23929471646104	-3.17202303557223	0 CD8 T-LGLL	T-LGLL
-1.83733994637285	-2.89288423209017	0 CD8 T-LGLL	T-LGLL
-1.48225159321581	-1.79955527930087	0 CD8 T-LGLL	T-LGLL
1.42487900580611	1.01110019536191	0 CD8 T-LGLL	T-LGLL
-0.772802868230683	-1.90686891226596	0 CD8 T-LGLL	T-LGLL
-1.74696416531358	-1.7545075192911	0 CD8 T-LGLL	T-LGLL
-0.608316370590073	-3.28478000311679	0 CD8 T-LGLL	T-LGLL
-1.78542000923906	-1.98420999197787	0 CD8 T-LGLL	T-LGLL
-0.658011296136719	-2.45965955405062	0 CD8 T-LGLL	T-LGLL
-2.09186608467851	-2.62449333815402	0 CD8 T-LGLL	T-LGLL
1.36415796603407	-4.05034229903048	9 T-cell	T-LGLL
-1.18542910490785	-2.00665376334017	0 CD8 T-LGLL	T-LGLL
-0.932443389041764	-2.64086482672518	0 CD8 T-LGLL	T-LGLL
-1.2943176117972	-3.559125401066	0 CD8 T-LGLL	T-LGLL
-1.83373183880602	-2.66828200964755	0 CD8 T-LGLL	T-LGLL
-1.42003161583696	-3.165566183613	0 CD8 T-LGLL	T-LGLL
-0.39402763669048	-2.87143180517977	0 CD8 T-LGLL	T-LGLL
-1.39886767540727	-2.42131588606662	0 CD8 T-LGLL	T-LGLL
-1.18267644320284	-2.7449507489664	0 CD8 T-LGLL	T-LGLL
-1.8663556066588	-1.14172754435366	0 CD8 T-LGLL	T-LGLL
-2.31690938149248	-2.99827597288913	0 CD8 T-LGLL	T-LGLL
-1.50674707566057	-2.87016961722201	0 CD8 T-LGLL	T-LGLL
-1.29487795506273	-2.3987684026224	0 CD8 T-LGLL	T-LGLL
-1.68404442940508	-3.2930669560892	0 CD8 T-LGLL	T-LGLL
-0.497441985948426	-3.40694186835116	0 CD8 T-LGLL	T-LGLL
-0.843138941867691	-1.77675578741854	0 CD8 T-LGLL	T-LGLL
2.2882880481645	-1.99314830450839	0 CD8 T-LGLL	T-LGLL
-0.704657831533295	-2.18372557310885	0 CD8 T-LGLL	T-LGLL
-0.921472200496537	-3.57914707808322	0 CD8 T-LGLL	T-LGLL
-1.21890343104158	-2.00204608588046	0 CD8 T-LGLL	T-LGLL
-0.487957486255509	-1.45612976698703	0 CD8 T-LGLL	T-LGLL
-0.471888327343804	-1.49913261084384	0 CD8 T-LGLL	T-LGLL
-1.08120871458803	-2.47829077391452	0 CD8 T-LGLL	T-LGLL
-0.971203514678818	-2.41430804877108	0 CD8 T-LGLL	T-LGLL
-1.25383062039171	-2.92139170317477	0 CD8 T-LGLL	T-LGLL
-0.785137662036759	-3.0881097093088	0 CD8 T-LGLL	T-LGLL
-1.87257761631761	-2.29385945944613	0 CD8 T-LGLL	T-LGLL
-2.07059485588823	-2.24013087897128	0 CD8 T-LGLL	T-LGLL
-2.05769521866594	-1.744095064686	0 CD8 T-LGLL	T-LGLL
-0.402486325545651	-3.15520785002536	0 CD8 T-LGLL	T-LGLL
-1.37491984043871	-2.22658107428378	0 CD8 T-LGLL	T-LGLL
-1.37141508732591	-2.91432759909457	0 CD8 T-LGLL	T-LGLL
-2.03579528008257	-1.73960874228305	0 CD8 T-LGLL	T-LGLL
-0.378356301529747	-3.2005696073038	0 CD8 T-LGLL	T-LGLL
-2.00268966828142	-1.82343599943942	0 CD8 T-LGLL	T-LGLL
-1.59041888390337	-1.54726932196444	0 CD8 T-LGLL	T-LGLL
-1.51434464131151	-3.30797479300326	0 CD8 T-LGLL	T-LGLL
-1.29485810671602	-2.83196232466525	0 CD8 T-LGLL	T-LGLL
-0.73573789869104	-3.24065754561251	0 CD8 T-LGLL	T-LGLL
-1.02903152380739	-2.5207919850809	0 CD8 T-LGLL	T-LGLL
-1.90418893967424	-1.4588554873926	0 CD8 T-LGLL	T-LGLL
-1.5723920551375	-2.99076340346163	0 CD8 T-LGLL	T-LGLL
-1.95962936554704	-3.11329195647067	0 CD8 T-LGLL	T-LGLL
-1.65799839173113	-3.25556728987521	0 CD8 T-LGLL	T-LGLL
-1.18372900162492	-3.0392188802225	0 CD8 T-LGLL	T-LGLL
-0.499410444243294	-2.44299123434848	0 CD8 T-LGLL	T-LGLL
-1.57525486622606	-3.36811063437289	0 CD8 T-LGLL	T-LGLL
-1.00847555075441	-1.53737101702517	0 CD8 T-LGLL	T-LGLL
-1.66998536263261	-3.00800774245089	0 CD8 T-LGLL	T-LGLL
-2.90529901657854	0.237879537059606	0 CD8 T-LGLL	T-LGLL
-0.717673876626831	-2.5937375798685	0 CD8 T-LGLL	T-LGLL
-0.837158211810929	-2.51245019583529	0 CD8 T-LGLL	T-LGLL
-1.60857493553911	-2.93228576330966	0 CD8 T-LGLL	T-LGLL
-1.32853121434007	-3.3642270341379	0 CD8 T-LGLL	T-LGLL
-3.34140116844927	-0.130308158682048	4 CD8	T-LGLL
1.55622773493971	0.659018568708242	10 CD8 T-LGLL	T-LGLL
3.00206129874434	-2.43768761305636	11 CD8 T-LGLL	T-LGLL
-0.98735875759874	1.93922998757535	2 CD8	T-LGLL
-1.55974442635332	-2.37665865568942	0 CD8 T-LGLL	T-LGLL
-0.993840107066971	-2.81587145476168	0 CD8 T-LGLL	T-LGLL
-1.15848726902757	-2.18765995650119	0 CD8 T-LGLL	T-LGLL
-0.623637684924942	-1.75021431593722	0 CD8 T-LGLL	T-LGLL
-0.719889440877777	-2.5582892671091	0 CD8 T-LGLL	T-LGLL
-0.657328346116883	-1.74101183562106	0 CD8 T-LGLL	T-LGLL
-0.99193639431749	-2.85218141226596	0 CD8 T-LGLL	T-LGLL
-1.1041456547812	-2.30994532255954	0 CD8 T-LGLL	T-LGLL
-0.467957654340607	-2.6809527650339	0 CD8 T-LGLL	T-LGLL
-0.809004524095398	-3.12828252463168	0 CD8 T-LGLL	T-LGLL
-0.592652091129166	-2.46913144736117	0 CD8 T-LGLL	T-LGLL
-0.638324895246369	-2.4123501553995	0 CD8 T-LGLL	T-LGLL
-0.423150190456253	-3.01495835928744	0 CD8 T-LGLL	T-LGLL
-0.661235430581909	-2.41374514250582	0 CD8 T-LGLL	T-LGLL
-1.51929754887376	-3.5515753999216	0 CD8 T-LGLL	T-LGLL
-0.845644184692246	-3.47506449370211	0 CD8 T-LGLL	T-LGLL
-1.94055444870744	-2.5539722218973	0 CD8 T-LGLL	T-LGLL
-1.42934126530443	-2.94574163107699	0 CD8 T-LGLL	T-LGLL
-2.23864109192644	-2.5798203721506	0 CD8 T-LGLL	T-LGLL
-0.663208105905396	-3.43383333830661	0 CD8 T-LGLL	T-LGLL
0.415686479465622	-2.29957125334567	0 CD8 T-LGLL	T-LGLL
-1.45966453228746	-2.10707996039218	0 CD8 T-LGLL	T-LGLL
-2.15672332917009	-3.2998959794504	0 CD8 T-LGLL	T-LGLL
-1.41441840801988	-2.56888959555453	0 CD8 T-LGLL	T-LGLL
2.27386610831465	0.760606519891561	10 CD8 T-LGLL	T-LGLL
-1.8924946275786	-2.88066766409701	0 CD8 T-LGLL	T-LGLL
-0.45789649461065	-2.91733358053988	0 CD8 T-LGLL	T-LGLL
-0.703429648025376	-2.22915361075228	0 CD8 T-LGLL	T-LGLL
-0.455227547629219	-3.14528582243746	0 CD8 T-LGLL	T-LGLL
-1.77623946343218	-1.59261617808169	0 CD8 T-LGLL	T-LGLL
-0.694447466476303	-3.33939001707858	0 CD8 T-LGLL	T-LGLL
-0.529845186813217	-2.89358518271273	0 CD8 T-LGLL	T-LGLL
3.78652971114363	-0.174877919243037	0 CD8 T-LGLL	T-LGLL
-0.232670099778515	-3.05278585104769	0 CD8 T-LGLL	T-LGLL
-0.489380696161133	-3.34602544455355	0 CD8 T-LGLL	T-LGLL
-0.315523845447642	-3.32586667685336	0 CD8 T-LGLL	T-LGLL
-0.787134149415833	-1.94438288359469	0 CD8 T-LGLL	T-LGLL
-0.951896139724594	-2.34188745169467	0 CD8 T-LGLL	T-LGLL
-0.0347289529875339	-0.332784213112056	0 CD8 T-LGLL	T-LGLL
-2.086803146942	-1.76230046896762	0 CD8 T-LGLL	T-LGLL
-0.546558224900109	-3.13962123541659	0 CD8 T-LGLL	T-LGLL
-1.15137756739412	-2.31513331084079	0 CD8 T-LGLL	T-LGLL
-1.50562436257158	-3.15124843268222	0 CD8 T-LGLL	T-LGLL
-0.708632090432984	-1.90542290358371	0 CD8 T-LGLL	T-LGLL
-0.454651513440949	-3.33544752745455	0 CD8 T-LGLL	T-LGLL
-1.44313604508196	-2.00766775755709	0 CD8 T-LGLL	T-LGLL
0.0363138827248989	-1.7905125394327	0 CD8 T-LGLL	T-LGLL
-0.569983416540963	-1.94998691229647	0 CD8 T-LGLL	T-LGLL
-1.62253720436845	-1.57423911242312	0 CD8 T-LGLL	T-LGLL
-0.626760998113495	-3.24135825781649	0 CD8 T-LGLL	T-LGLL
-0.673074075324875	-3.19959805159396	0 CD8 T-LGLL	T-LGLL
-1.06351626787935	-1.81006024031466	0 CD8 T-LGLL	T-LGLL
-1.32480592404161	-1.65275702624148	0 CD8 T-LGLL	T-LGLL
-0.516024270398957	-1.92268607764071	0 CD8 T-LGLL	T-LGLL
-1.16381592427049	-2.17101047186679	0 CD8 T-LGLL	T-LGLL
-1.5584920135573	-3.15231249480075	0 CD8 T-LGLL	T-LGLL
-1.67218036328111	-1.4985968842966	0 CD8 T-LGLL	T-LGLL
-0.288930957509619	-2.64409825949496	0 CD8 T-LGLL	T-LGLL
-1.26024992142473	-2.02359674124545	0 CD8 T-LGLL	T-LGLL
-0.716568657501084	-2.94909165053195	0 CD8 T-LGLL	T-LGLL
-2.00320369873796	-3.0625138059122	0 CD8 T-LGLL	T-LGLL
-0.691246846063477	-2.09949872641391	0 CD8 T-LGLL	T-LGLL
-1.25112373505388	-2.28648970274752	0 CD8 T-LGLL	T-LGLL
-0.561704778416497	-2.88411686568087	0 CD8 T-LGLL	T-LGLL
-2.4826372352675	-2.65999982504672	0 CD8 T-LGLL	T-LGLL
-0.81806058560167	-2.60718701033419	0 CD8 T-LGLL	T-LGLL
-1.4757796016768	-2.59236309675997	0 CD8 T-LGLL	T-LGLL
-1.48789603386675	-1.81778738646334	0 CD8 T-LGLL	T-LGLL
-1.82273788128648	-1.57890865950412	0 CD8 T-LGLL	T-LGLL
-0.750101902826172	-2.9114420190317	0 CD8 T-LGLL	T-LGLL
-1.14693624649797	-2.91343901305026	0 CD8 T-LGLL	T-LGLL
-1.61121554051195	-3.13935444502658	0 CD8 T-LGLL	T-LGLL
-1.96591431771074	-2.22875497488803	0 CD8 T-LGLL	T-LGLL
-1.27527017269884	-3.13701937346286	0 CD8 T-LGLL	T-LGLL
-2.45078904305254	-2.74707315115756	0 CD8 T-LGLL	T-LGLL
-1.0045175043181	-2.59385678915805	0 CD8 T-LGLL	T-LGLL
-0.0931801584795536	-2.63722965864962	0 CD8 T-LGLL	T-LGLL
-1.40052516136919	-2.51816318182772	0 CD8 T-LGLL	T-LGLL
-1.84655828152452	-2.55069563536471	0 CD8 T-LGLL	T-LGLL
1.92200391616072	-0.963252879665553	0 CD8 T-LGLL	T-LGLL
-0.886206575973374	-1.49156210570162	0 CD8 T-LGLL	T-LGLL
-1.47389359150682	-2.73705408720797	0 CD8 T-LGLL	T-LGLL
-1.45063216362749	-2.97186968474215	0 CD8 T-LGLL	T-LGLL
-2.1414849248961	-2.38620851187533	0 CD8 T-LGLL	T-LGLL
-2.80799467240129	-0.75579521803683	4 CD8	T-LGLL
-2.40048105393205	-1.56744346766299	4 CD8	T-LGLL
-0.720619299753052	-1.99391172079867	0 CD8 T-LGLL	T-LGLL
-2.09975714360033	-2.73868200926608	0 CD8 T-LGLL	T-LGLL
-0.643203893049103	-2.23775718359774	0 CD8 T-LGLL	T-LGLL
-0.682794609411103	-2.44083664564913	0 CD8 T-LGLL	T-LGLL
-0.922112950427872	-1.66588816790408	0 CD8 T-LGLL	T-LGLL
-1.43861241017137	-2.58717367796725	0 CD8 T-LGLL	T-LGLL
0.00411095346655238	-3.07023189215487	0 CD8 T-LGLL	T-LGLL
-1.10614956293855	-1.97683737425631	0 CD8 T-LGLL	T-LGLL
-1.81284219895158	-2.25882098822421	0 CD8 T-LGLL	T-LGLL
-1.91568202648912	-3.03031156210726	0 CD8 T-LGLL	T-LGLL
-1.68325252209459	-1.73525498061007	0 CD8 T-LGLL	T-LGLL
-1.21913809452806	-2.13545296339816	0 CD8 T-LGLL	T-LGLL
-1.23539031420503	-3.14281795172518	0 CD8 T-LGLL	T-LGLL
-2.08871502552782	-3.30784747748202	0 CD8 T-LGLL	T-LGLL
-0.673289248092514	-2.47602627425021	0 CD8 T-LGLL	T-LGLL
-0.619030365093094	-2.59209797530001	0 CD8 T-LGLL	T-LGLL
-0.980723926170212	-3.20627067236727	0 CD8 T-LGLL	T-LGLL
-0.932612189395767	-2.19839666037387	0 CD8 T-LGLL	T-LGLL
-1.10984511051927	-1.41177783160037	0 CD8 T-LGLL	T-LGLL
-2.1180326429442	-3.35053894667453	0 CD8 T-LGLL	T-LGLL
-1.12527508412157	-3.52525589613742	0 CD8 T-LGLL	T-LGLL
-1.76198155556474	-2.07931945471591	0 CD8 T-LGLL	T-LGLL
-1.52855331574236	-2.47172162680453	0 CD8 T-LGLL	T-LGLL
-1.55293924485002	-3.28077457098788	0 CD8 T-LGLL	T-LGLL
-0.926432558639389	-2.43907139448947	0 CD8 T-LGLL	T-LGLL
3.07229631270613	-2.44161603598422	11 CD8 T-LGLL	T-LGLL
-0.309868364898902	-2.10946462302035	0 CD8 T-LGLL	T-LGLL
-2.50910932694231	-2.94291660933322	0 CD8 T-LGLL	T-LGLL
-1.45765013371263	-3.2788862958414	0 CD8 T-LGLL	T-LGLL
-1.51972229157243	-2.69561431555575	0 CD8 T-LGLL	T-LGLL
-0.559847587092263	-3.17517707495517	0 CD8 T-LGLL	T-LGLL
-1.17699153099809	-3.25284574179476	0 CD8 T-LGLL	T-LGLL
-1.62427456055437	-2.73904082922763	0 CD8 T-LGLL	T-LGLL
-1.83272428189073	-2.06064627318209	0 CD8 T-LGLL	T-LGLL
-0.980371007068497	-3.24376866965121	0 CD8 T-LGLL	T-LGLL
-0.731797733648163	-1.18856594710177	4 CD8	T-LGLL
-0.994944700343949	-2.40504667906588	0 CD8 T-LGLL	T-LGLL
1.63620798911299	0.786084525300801	10 CD8 T-LGLL	T-LGLL
-0.881006964786393	-1.69739887862033	0 CD8 T-LGLL	T-LGLL
-1.11171538506303	-3.34870979933566	0 CD8 T-LGLL	T-LGLL
-0.83760631953035	-1.34600160269564	5 CD8 T-LGLL	T-LGLL
-1.13908148680483	-2.78009698538607	0 CD8 T-LGLL	T-LGLL
-0.955319055660111	-1.95520160345858	0 CD8 T-LGLL	T-LGLL
-1.83555252228532	-3.05057284979647	0 CD8 T-LGLL	T-LGLL
-0.14216975246225	-2.23465154318637	0 CD8 T-LGLL	T-LGLL
-0.823513993366104	-3.24349544195956	0 CD8 T-LGLL	T-LGLL
-2.23225433502947	-2.75965449957675	0 CD8 T-LGLL	T-LGLL
-0.735260405881745	-2.15843556074923	0 CD8 T-LGLL	T-LGLL
-1.38780851040636	-2.98638365416354	0 CD8 T-LGLL	T-LGLL
-1.48389644299303	-2.82154891638583	0 CD8 T-LGLL	T-LGLL
-1.56186849747453	-2.20616004614657	0 CD8 T-LGLL	T-LGLL
-1.46282047901903	-2.32693050055331	0 CD8 T-LGLL	T-LGLL
-1.06453801070009	-2.52440927176303	0 CD8 T-LGLL	T-LGLL
-1.09211815272127	-2.92892286925143	0 CD8 T-LGLL	T-LGLL
-2.24404675637041	-3.14868686346835	0 CD8 T-LGLL	T-LGLL
-1.73444802437578	-2.25776503233737	0 CD8 T-LGLL	T-LGLL
-1.21053511772905	-2.16508195547885	0 CD8 T-LGLL	T-LGLL
-0.636301704986435	-3.14593694357699	0 CD8 T-LGLL	T-LGLL
-1.66554922734056	-3.21676824240512	0 CD8 T-LGLL	T-LGLL
-0.435997643812043	-3.09720037131137	0 CD8 T-LGLL	T-LGLL
-2.17227143917833	-3.41856405882663	0 CD8 T-LGLL	T-LGLL
-1.4265237537459	-2.31904695181674	0 CD8 T-LGLL	T-LGLL
-1.10547042761598	-2.95426271109408	0 CD8 T-LGLL	T-LGLL
0.0711582812234341	-1.94448850302523	0 CD8 T-LGLL	T-LGLL
-1.34304756794725	-3.28555176405734	0 CD8 T-LGLL	T-LGLL
-1.32757849369798	-2.98424647002047	0 CD8 T-LGLL	T-LGLL
-0.614166208846909	-1.45227847246951	0 CD8 T-LGLL	T-LGLL
[truncated: 25,260 more rows]

## Sheet: Fig2f
latentumap_1	latentumap_2	lgll_clone_status
1.02837	2.94428	STAT3wt
1.80168	0.0627364	STAT3mt
1.4146	1.09925	STAT3wt
-1.41126	0.500348	STAT3mt
4.32287	1.46819	STAT3mt
-1.58184	0.604111	STAT3mt
0.107037	1.99892	STAT3mt
1.14747	2.95642	STAT3wt
-1.96552	1.13652	STAT3mt
-1.87408	1.09933	STAT3mt
1.61348	2.88148	STAT3wt
0.306551	2.25908	STAT3mt
-1.19759	-0.684886	STAT3mt
2.14053	0.324388	STAT3mt
-2.16109	0.984168	STAT3mt
1.58936	2.88295	STAT3wt
1.20374	2.66888	STAT3wt
0.559208	2.32704	STAT3mt
1.1583	2.50585	STAT3wt
1.27062	2.76838	STAT3wt
-2.23151	0.788591	STAT3mt
1.34047	2.40184	STAT3wt
4.25484	1.4198	STAT3wt
-1.60516	-0.214828	STAT3mt
1.40172	2.68125	STAT3wt
1.61161	2.67765	STAT3wt
1.57757	2.72973	STAT3wt
-1.63905	0.800976	STAT3mt
-1.76807	1.03827	STAT3mt
-2.00721	1.10242	STAT3mt
-2.43586	0.35275	STAT3mt
-0.476014	-0.477483	STAT3mt
1.56132	2.81456	STAT3wt
-1.21369	-0.446583	STAT3mt
1.18135	2.64206	STAT3wt
1.22396	2.50127	STAT3wt
-1.88335	1.1461	STAT3mt
1.47342	2.63511	STAT3wt
1.05001	2.71865	STAT3wt
4.26701	1.42368	STAT3mt
1.36986	2.69931	STAT3wt
1.31861	2.86363	STAT3wt
-1.84201	1.1948	STAT3mt
1.79813	0.055436	STAT3wt
1.31603	2.79842	STAT3wt
1.06088	2.4262	STAT3wt
-1.7249	1.15572	STAT3mt
-1.58401	0.812035	STAT3mt
1.56932	2.81588	STAT3wt
1.44464	2.70504	STAT3wt
-1.96355	1.17965	STAT3mt
2.92349	0.672038	STAT3mt
-1.88212	1.12564	STAT3mt
1.34421	2.92616	STAT3wt
1.49046	2.84512	STAT3wt
-1.80008	1.15407	STAT3mt
1.59057	0.368579	STAT3mt
-1.65216	1.12277	STAT3mt
-1.70616	0.793994	STAT3mt
1.40123	2.76625	STAT3wt
1.46385	2.73904	STAT3wt
-1.82432	1.09356	STAT3mt
1.54843	2.77415	STAT3wt
1.44003	2.91025	STAT3wt
1.42922	2.63674	STAT3wt
1.48487	2.73063	STAT3wt
1.50843	2.79086	STAT3wt
-1.86147	1.12412	STAT3mt
-1.76467	0.939182	STAT3mt
-0.494303	-0.0493458	STAT3mt
1.46876	2.64579	STAT3wt
-1.2832	-0.271252	STAT3mt
-0.789789	-1.13169	STAT3mt
-1.78839	0.896039	STAT3mt
-1.46277	0.779675	STAT3mt
-1.92213	1.14947	STAT3mt
4.23549	1.39049	STAT3mt
-1.77068	1.03553	STAT3mt
-1.64833	0.702256	STAT3mt
1.44476	2.69049	STAT3wt
-1.98717	1.11827	STAT3mt
1.28273	2.74784	STAT3wt
0.0623221	1.43375	STAT3mt
-1.72487	0.895829	STAT3mt
1.44141	2.64361	STAT3wt
4.47761	1.58902	STAT3wt
1.62416	0.296946	STAT3mt
1.13518	2.46433	STAT3wt
1.50839	2.8439	STAT3wt
2.88766	0.39323	STAT3mt
1.35011	2.63357	STAT3wt
-1.46687	0.928421	STAT3mt
-1.6492	0.617591	STAT3mt
1.5829	2.46989	STAT3wt
1.55667	2.80282	STAT3wt
-1.36671	1.01455	STAT3mt
-1.5542	0.927784	STAT3mt
-1.86561	0.913005	STAT3mt
1.55917	2.95412	STAT3wt
-1.78818	1.03298	STAT3mt
1.46085	2.71869	STAT3wt
-1.97256	1.02015	STAT3mt
1.37589	2.73654	STAT3wt
-1.73589	1.06458	STAT3mt
1.40707	2.76163	STAT3wt
1.31069	2.50586	STAT3wt
1.33579	2.84881	STAT3wt
1.49155	2.75438	STAT3wt
-1.76529	1.04574	STAT3mt
-2.44278	-1.05046	STAT3wt
-3.63243	-0.420918	STAT3mt
1.56491	2.81285	STAT3wt
1.35358	2.81073	STAT3wt
0.569127	0.105698	STAT3mt
1.35937	2.68242	STAT3wt
-1.75743	0.999743	STAT3mt
1.26891	2.82221	STAT3wt
-2.00661	0.727223	STAT3mt
-1.97616	1.06962	STAT3mt
1.40607	2.59481	STAT3wt
1.50426	2.71366	STAT3wt
2.22379	1.57492	STAT3mt
-0.68818	-0.207506	STAT3mt
-1.4948	0.999484	STAT3mt
-1.64587	1.07447	STAT3mt
-2.24254	0.992585	STAT3mt
-1.25412	1.18085	STAT3mt
1.09858	2.64147	STAT3wt
1.28136	2.8843	STAT3wt
1.40357	2.86252	STAT3wt
1.46744	2.71985	STAT3wt
-2.34882	0.597562	STAT3mt
1.55577	2.82847	STAT3wt
1.03661	2.88715	STAT3wt
1.42293	2.89854	STAT3wt
1.44529	2.82808	STAT3wt
4.48822	1.60363	STAT3wt
1.15027	3.75793	STAT3wt
1.28261	2.20903	STAT3wt
1.03892	2.9727	STAT3wt
1.25015	2.47431	STAT3wt
0.971556	2.58518	STAT3wt
1.47633	2.86708	STAT3wt
1.58756	2.83785	STAT3wt
1.43865	2.85962	STAT3wt
-1.57371	0.340649	STAT3mt
1.44457	2.85273	STAT3wt
1.27339	2.7913	STAT3wt
1.55108	2.81621	STAT3wt
-1.97339	1.04638	STAT3mt
0.971943	4.21981	STAT3mt
0.558508	2.5356	STAT3mt
-1.5665	1.06647	STAT3mt
-2.03297	0.946243	STAT3mt
1.20281	2.65014	STAT3wt
1.61272	0.284201	STAT3mt
-1.71478	1.12755	STAT3mt
-1.91127	1.14966	STAT3mt
2.28717	1.56448	STAT3mt
-0.856335	1.25208	STAT3wt
-1.9761	1.06483	STAT3mt
1.54933	2.82305	STAT3wt
1.26321	2.65514	STAT3wt
1.41569	2.75599	STAT3wt
2.33882	0.642212	STAT3wt
2.27321	-0.466971	STAT3mt
1.43017	2.88228	STAT3wt
1.08961	2.63548	STAT3wt
1.40813	-0.19298	STAT3mt
1.46144	2.60973	STAT3wt
1.44765	2.37162	STAT3wt
1.30646	2.4991	STAT3wt
1.18041	2.54516	STAT3wt
1.43379	2.85491	STAT3wt
1.54777	2.41185	STAT3wt
1.50557	2.80738	STAT3wt
1.5859	2.85391	STAT3wt
-1.9049	1.09121	STAT3mt
-1.49929	0.83745	STAT3mt
1.10535	2.72134	STAT3wt
-1.8173	0.992539	STAT3mt
-1.66655	-0.023518	STAT3mt
1.15537	2.59466	STAT3wt
1.43573	2.56819	STAT3wt
-2.18172	0.328519	STAT3mt
1.32339	2.64124	STAT3wt
-1.30779	0.347715	STAT3mt
-0.428819	1.48982	STAT3mt
-1.83013	1.03664	STAT3mt
1.48442	2.60949	STAT3wt
1.5078	2.74148	STAT3wt
-1.67108	1.0393	STAT3mt
2.17845	0.770188	STAT3mt
1.51095	2.55845	STAT3wt
1.49036	2.74396	STAT3wt
-0.101825	1.00617	STAT3wt
1.54219	2.83051	STAT3wt
1.36233	2.71962	STAT3wt
0.822619	2.22156	STAT3wt
-2.39183	0.523145	STAT3mt
-1.20357	0.647662	STAT3mt
1.30362	2.03494	STAT3wt
1.36622	2.87332	STAT3wt
-1.84702	1.05063	STAT3mt
1.19189	2.69807	STAT3wt
1.58327	2.56588	STAT3wt
1.54433	2.73323	STAT3wt
1.43048	2.54363	STAT3wt
-1.99346	1.05638	STAT3mt
1.48642	2.68629	STAT3wt
-3.66449	-0.467767	STAT3mt
1.55174	2.77631	STAT3wt
-1.95167	1.07131	STAT3mt
1.53654	2.82468	STAT3wt
1.34267	2.75142	STAT3wt
1.03784	2.40998	STAT3mt
1.58568	2.76279	STAT3wt
-1.52354	1.04398	STAT3mt
-1.63767	0.914456	STAT3mt
-1.86811	1.16153	STAT3mt
1.55591	2.39947	STAT3wt
1.27581	2.62032	STAT3wt
-1.73802	0.0805138	STAT3mt
1.41247	2.5429	STAT3wt
1.55382	2.836	STAT3wt
1.56629	2.4936	STAT3wt
0.484656	-0.0800932	STAT3mt
-2.04119	-0.293023	STAT3mt
1.57137	2.84849	STAT3wt
-1.81836	0.914668	STAT3mt
-1.87146	1.14735	STAT3mt
0.197327	-1.19201	STAT3wt
-1.99015	1.05049	STAT3mt
1.22761	2.65853	STAT3wt
-2.0129	0.622674	STAT3mt
1.33455	2.60234	STAT3wt
1.33366	2.86575	STAT3wt
-1.63115	1.04915	STAT3mt
1.32862	2.33276	STAT3wt
1.50811	2.51622	STAT3wt
-1.4377	0.18041	STAT3wt
1.19446	3.16838	STAT3wt
1.33536	2.70384	STAT3wt
4.32573	1.47831	STAT3wt
-0.482455	0.156983	STAT3mt
1.53952	2.79903	STAT3wt
-1.90167	1.14903	STAT3mt
1.12876	2.63255	STAT3wt
1.05481	3.16166	STAT3wt
1.46559	2.8483	STAT3wt
4.2212	1.43755	STAT3mt
1.62389	2.89114	STAT3wt
1.38426	2.58722	STAT3wt
-1.81302	1.13418	STAT3mt
0.526897	1.67618	STAT3mt
1.25767	2.2684	STAT3wt
-1.67747	1.0894	STAT3mt
1.5619	2.81666	STAT3wt
1.42001	2.79864	STAT3wt
3.00935	-0.00940247	STAT3mt
1.47386	2.7959	STAT3wt
1.05739	2.89295	STAT3wt
-0.126495	0.63247	STAT3mt
-0.233794	0.122456	STAT3wt
-1.88181	1.15357	STAT3mt
1.05206	-0.0711453	STAT3mt
1.54161	2.80013	STAT3wt
-1.74262	1.04063	STAT3mt
-1.61742	0.561956	STAT3mt
1.41567	2.62926	STAT3wt
1.50565	2.75712	STAT3wt
1.50911	2.79973	STAT3wt
1.21294	2.85712	STAT3wt
1.33482	2.44384	STAT3wt
-1.82492	1.10088	STAT3mt
1.55354	2.78569	STAT3wt
2.50551	0.562435	STAT3mt
-1.68077	0.985188	STAT3mt
0.971913	2.97738	STAT3wt
-1.67046	-0.158689	STAT3mt
1.53054	2.85403	STAT3wt
1.42972	2.74243	STAT3wt
0.373813	-1.81318	STAT3wt
-2.93188	0.586928	STAT3mt
1.35829	2.85213	STAT3wt
-0.529062	-0.188389	STAT3mt
1.35505	2.72969	STAT3wt
1.51318	2.78254	STAT3wt
-1.9219	1.17044	STAT3mt
1.5121	2.71756	STAT3wt
-1.824	1.13592	STAT3mt
-1.85956	1.10122	STAT3mt
1.41058	2.52373	STAT3wt
-1.4671	0.409538	STAT3mt
1.51047	2.52211	STAT3wt
1.0729	2.66253	STAT3wt
1.23102	2.54204	STAT3wt
1.58435	2.81859	STAT3wt
-1.52258	1.02343	STAT3mt
1.53806	2.52668	STAT3wt
-1.82184	0.884856	STAT3mt
-1.36232	0.273353	STAT3mt
-1.45337	1.00439	STAT3mt
-1.9224	1.12745	STAT3mt
1.32278	2.59932	STAT3wt
1.49004	2.66614	STAT3wt
-2.03592	0.903764	STAT3mt
-1.60438	1.03715	STAT3mt
-1.86557	1.11543	STAT3mt
1.09113	2.75811	STAT3wt
1.39406	2.71355	STAT3wt
-1.89122	1.12808	STAT3mt
-1.63451	0.715311	STAT3mt
-1.60875	-0.166899	STAT3mt
-1.69855	0.607634	STAT3mt
1.50549	2.7096	STAT3wt
-0.764981	-0.147376	STAT3mt
1.55557	2.81182	STAT3wt
-1.96164	1.12828	STAT3mt
1.37215	2.45498	STAT3mt
1.40816	2.73139	STAT3wt
0.224574	1.17922	STAT3mt
1.05831	2.4942	STAT3wt
-1.09699	0.695111	STAT3mt
1.50597	2.62337	STAT3wt
-1.95538	1.13741	STAT3mt
1.27927	2.58703	STAT3wt
-2.02055	1.04701	STAT3mt
-1.7362	1.04175	STAT3mt
-1.47441	0.771333	STAT3mt
1.24413	2.87726	STAT3wt
-1.68314	0.978489	STAT3mt
1.35394	2.65725	STAT3wt
-1.88577	1.1428	STAT3mt
1.28007	2.33797	STAT3wt
1.61859	2.84944	STAT3wt
-1.4942	0.83035	STAT3mt
-2.11108	1.01232	STAT3mt
-1.36218	-0.0756189	STAT3mt
1.37311	0.979624	STAT3mt
1.16571	0.298145	STAT3mt
0.00199073	-0.571046	STAT3mt
1.56605	2.82903	STAT3wt
4.32405	1.47385	STAT3mt
-1.8069	0.927558	STAT3mt
1.31019	2.59077	STAT3wt
-1.54489	0.851568	STAT3mt
1.49199	0.422409	STAT3mt
1.4608	2.67948	STAT3wt
-1.99191	1.12379	STAT3mt
1.40039	2.69545	STAT3wt
-1.23312	0.825188	STAT3mt
-3.0208	-0.568859	STAT3mt
1.4191	2.66995	STAT3wt
-0.380259	1.53223	STAT3mt
1.37435	2.87402	STAT3wt
1.45183	2.85104	STAT3wt
-1.8436	0.611268	STAT3mt
1.53262	2.80481	STAT3wt
1.53426	2.61796	STAT3wt
-0.356012	0.539013	STAT3mt
1.3486	2.76549	STAT3wt
-1.8315	0.764725	STAT3mt
0.729282	2.69622	STAT3mt
1.20557	3.13372	STAT3wt
1.87468	0.248313	STAT3mt
-0.795011	0.805619	STAT3mt
-1.84695	1.16062	STAT3mt
1.41849	2.75134	STAT3wt
-0.762574	-0.532223	STAT3mt
0.558109	-0.160042	STAT3wt
1.37314	2.74505	STAT3wt
-1.71616	0.993763	STAT3mt
-1.97863	0.954963	STAT3mt
-1.93673	0.352972	STAT3wt
1.39714	2.27934	STAT3wt
1.29821	2.51206	STAT3wt
1.30621	2.83228	STAT3wt
1.46071	2.79069	STAT3wt
-1.85756	0.911324	STAT3mt
1.47908	2.76872	STAT3wt
1.75089	0.265787	STAT3mt
1.48505	2.76321	STAT3wt
1.52685	2.76919	STAT3wt
1.50822	2.71578	STAT3wt
-1.93284	1.02374	STAT3mt
-1.68966	1.15035	STAT3mt
1.35831	2.76541	STAT3wt
-1.69006	1.03395	STAT3mt
1.29699	2.67687	STAT3wt
-1.64543	0.116108	STAT3mt
4.40991	1.56512	STAT3mt
-1.65482	0.0736921	STAT3mt
-1.84329	0.973709	STAT3mt
0.443722	-0.0337849	STAT3mt
1.3441	2.38754	STAT3wt
1.30885	2.47149	STAT3wt
-1.38267	0.281752	STAT3mt
4.26474	1.41847	STAT3wt
0.944241	2.19939	STAT3wt
1.16494	2.70964	STAT3wt
-2.60043	0.231505	STAT3mt
1.57506	2.67561	STAT3wt
-1.87865	1.10807	STAT3mt
-1.80135	1.10414	STAT3mt
-1.84824	0.999714	STAT3mt
1.56448	2.79427	STAT3wt
-1.45698	0.979013	STAT3mt
-1.9835	1.1414	STAT3mt
1.2405	0.792649	STAT3mt
1.57784	2.82561	STAT3wt
-1.82081	1.14386	STAT3mt
1.30996	2.72015	STAT3wt
-1.84343	1.11679	STAT3mt
-2.02194	1.09934	STAT3mt
-2.34218	0.999044	STAT3mt
-1.76702	0.984783	STAT3mt
1.5457	2.81478	STAT3wt
1.41619	2.74029	STAT3wt
1.19113	2.54216	STAT3wt
-1.64159	1.07091	STAT3mt
-2.03368	-1.79675	STAT3mt
1.48836	2.74356	STAT3wt
1.57611	2.8413	STAT3wt
-1.3806	-0.0307439	STAT3mt
1.43114	2.70461	STAT3wt
-0.892896	0.172051	STAT3mt
0.924678	4.17466	STAT3wt
1.52038	2.68125	STAT3wt
1.48365	2.71862	STAT3wt
1.25631	3.04979	STAT3wt
1.1662	2.89674	STAT3wt
1.55137	2.82644	STAT3wt
1.46515	2.81863	STAT3wt
-2.12909	0.860391	STAT3mt
1.67793	0.0279302	STAT3wt
1.43811	2.65002	STAT3wt
-1.41819	-1.1443	STAT3mt
-0.161167	0.0872291	STAT3mt
-1.90791	1.09707	STAT3mt
1.47157	2.75021	STAT3wt
1.49435	2.73113	STAT3wt
-1.48317	0.669291	STAT3mt
1.52666	2.83635	STAT3wt
1.11871	2.40821	STAT3wt
1.56884	2.78734	STAT3wt
1.19681	2.86756	STAT3wt
1.58989	2.83226	STAT3wt
-1.71815	0.932464	STAT3mt
-1.77176	1.13772	STAT3mt
1.31204	2.87324	STAT3wt
-1.4244	0.791985	STAT3mt
-1.79207	0.710401	STAT3mt
-1.84898	1.11811	STAT3mt
-1.84502	1.08528	STAT3mt
1.29114	2.65761	STAT3wt
1.44513	2.80933	STAT3wt
0.224021	0.0357994	STAT3mt
1.37694	2.65843	STAT3wt
-1.75415	0.989397	STAT3mt
1.33955	2.71615	STAT3wt
-1.83139	1.13432	STAT3mt
1.34469	2.73359	STAT3wt
-0.245087	0.110193	STAT3wt
1.45196	2.61906	STAT3wt
0.176912	-0.153138	STAT3mt
-1.73812	0.964335	STAT3mt
1.48546	2.80054	STAT3wt
0.62488	2.79558	STAT3wt
-0.989078	0.739431	STAT3mt
1.48226	2.56186	STAT3wt
1.46084	2.64212	STAT3wt
1.49447	2.81218	STAT3wt
1.53073	2.83158	STAT3wt
-1.64912	1.03893	STAT3mt
1.55703	2.82123	STAT3wt
1.53028	2.79287	STAT3wt
-1.16129	0.208837	STAT3mt
-1.60002	1.02208	STAT3mt
1.57415	2.87005	STAT3wt
-1.96596	1.09057	STAT3mt
-1.17754	0.756396	STAT3mt
1.26614	2.40028	STAT3wt
1.37153	2.74175	STAT3wt
1.05726	2.13248	STAT3mt
-1.76285	1.00588	STAT3mt
1.48437	2.60933	STAT3wt
0.247763	1.55834	STAT3wt
1.63809	2.67341	STAT3wt
1.07749	2.77614	STAT3wt
1.5574	2.76351	STAT3wt
1.22306	2.72753	STAT3wt
1.32716	2.65291	STAT3wt
-1.71015	1.11464	STAT3mt
-1.24962	0.41121	STAT3mt
1.51262	2.81071	STAT3wt
1.51294	2.60682	STAT3wt
1.51389	2.03863	STAT3wt
-1.83488	-0.309286	STAT3mt
1.34228	2.74138	STAT3wt
0.962762	2.96698	STAT3wt
1.40935	2.67315	STAT3wt
1.47597	2.7808	STAT3wt
-2.24271	0.904255	STAT3mt
1.17848	2.60271	STAT3wt
-1.77773	0.999729	STAT3mt
1.93773	0.295572	STAT3mt
1.32376	2.836	STAT3wt
2.77125	1.40319	STAT3mt
-1.63491	0.921933	STAT3mt
-1.69589	0.98241	STAT3mt
1.1751	2.7507	STAT3wt
-1.84404	1.12019	STAT3mt
-1.74705	1.0108	STAT3mt
-1.17643	0.805324	STAT3mt
1.51622	2.85961	STAT3wt
-1.2216	0.00368647	STAT3mt
-1.83536	0.855868	STAT3mt
-1.30317	0.852708	STAT3mt
0.986905	2.81701	STAT3wt
1.64436	0.910343	STAT3wt
-1.92203	1.11274	STAT3mt
1.48051	2.77232	STAT3wt
0.906648	2.36003	STAT3mt
1.56033	2.78949	STAT3wt
-1.81957	0.981887	STAT3mt
1.34221	2.66148	STAT3wt
1.36381	2.65946	STAT3wt
-1.35763	0.27458	STAT3mt
1.34239	2.31975	STAT3wt
-1.15225	0.604343	STAT3mt
1.55976	2.81029	STAT3wt
1.03103	3.71	STAT3wt
1.51512	2.84476	STAT3wt
1.12484	2.73359	STAT3wt
4.246	1.41974	STAT3wt
1.35511	2.8507	STAT3wt
-1.7873	0.925791	STAT3mt
1.26614	2.53739	STAT3wt
1.38828	2.64285	STAT3wt
1.45179	2.79187	STAT3wt
1.39043	2.91419	STAT3wt
1.49283	2.56372	STAT3wt
-1.57187	1.04299	STAT3mt
-0.121846	-0.218567	STAT3mt
4.47889	1.58942	STAT3wt
0.414954	-1.89313	STAT3wt
-1.45017	0.935929	STAT3mt
-1.86173	1.11612	STAT3mt
3.74662	0.546493	STAT3mt
-1.78684	1.11838	STAT3mt
1.39899	2.54751	STAT3wt
1.33199	2.63664	STAT3wt
1.06507	2.81331	STAT3wt
-1.52336	0.883796	STAT3mt
-1.81419	1.15335	STAT3mt
1.44957	2.66647	STAT3wt
-1.83459	1.10637	STAT3mt
-1.87849	1.13271	STAT3mt
1.07411	2.83357	STAT3wt
4.29748	1.45334	STAT3mt
1.47719	2.66754	STAT3wt
1.50564	2.81486	STAT3wt
1.40475	2.60154	STAT3wt
-1.66317	1.08516	STAT3mt
1.49976	2.80781	STAT3wt
0.904029	2.60874	STAT3wt
1.21733	2.8868	STAT3wt
1.53421	2.79424	STAT3wt
-1.47256	1.1588	STAT3mt
-1.80135	-0.668992	STAT3mt
-1.64031	0.877221	STAT3mt
-1.42721	0.608175	STAT3mt
1.49333	2.7559	STAT3wt
1.33748	2.84005	STAT3wt
1.24513	2.40511	STAT3wt
2.78312	-0.191858	STAT3mt
1.55214	2.84146	STAT3wt
1.56289	2.8588	STAT3wt
1.47238	2.78645	STAT3wt
1.38393	2.66026	STAT3wt
1.52198	2.84517	STAT3wt
1.65909	0.77291	STAT3mt
1.28118	2.75615	STAT3wt
1.56341	2.79587	STAT3wt
-1.69075	0.996147	STAT3mt
1.42789	2.89593	STAT3wt
1.50617	2.81039	STAT3wt
-1.8235	0.959204	STAT3mt
1.32516	2.80765	STAT3wt
-1.59404	0.975621	STAT3mt
-1.89965	1.14203	STAT3mt
-2.13182	0.743876	STAT3mt
1.4697	2.69411	STAT3wt
1.57442	2.83309	STAT3wt
1.09285	0.195024	STAT3mt
1.42931	2.93594	STAT3wt
1.21875	2.31633	STAT3wt
1.56387	2.49256	STAT3wt
1.06324	2.69542	STAT3wt
1.4985	2.76779	STAT3wt
1.47818	2.81007	STAT3wt
1.51233	2.80656	STAT3wt
1.49582	2.7062	STAT3wt
2.05239	0.254123	STAT3mt
1.05766	2.72532	STAT3wt
-1.42325	-0.688348	STAT3mt
1.12791	2.55615	STAT3wt
1.46003	2.69431	STAT3wt
-5.67953	0.67955	STAT3mt
1.29227	4.38792	STAT3wt
0.8641	3.41117	STAT3wt
1.51977	4.3121	STAT3wt
1.01368	4.48335	STAT3wt
-5.11911	0.492835	STAT3mt
0.138616	3.37224	STAT3wt
0.188717	4.47552	STAT3wt
0.665248	4.71148	STAT3wt
-5.05054	0.803533	STAT3mt
-5.05569	0.655519	STAT3mt
-1.16979	-1.94156	STAT3mt
-4.63971	0.746846	STAT3mt
-4.97184	0.554036	STAT3mt
-5.14791	0.347462	STAT3mt
-5.1981	0.306582	STAT3mt
-4.55478	0.780456	STAT3mt
-5.35984	0.21325	STAT3mt
-1.60212	-1.11985	STAT3wt
-5.35917	0.17937	STAT3mt
-4.7362	0.442108	STAT3mt
0.107422	4.31552	STAT3wt
-4.80641	1.03489	STAT3mt
1.15027	4.38106	STAT3wt
-4.56267	0.438337	STAT3mt
-5.18493	0.377304	STAT3mt
-5.59291	0.787271	STAT3mt
0.922613	4.49249	STAT3wt
-0.136862	0.719568	STAT3wt
-5.32453	0.237116	STAT3mt
1.10621	4.27531	STAT3wt
-4.80579	0.970901	STAT3mt
1.47542	4.26217	STAT3wt
-5.00192	0.635745	STAT3mt
-4.8851	0.264446	STAT3mt
-0.320098	1.71909	STAT3wt
0.425952	4.75649	STAT3wt
-4.91374	0.975566	STAT3mt
-4.82726	0.612243	STAT3mt
0.284736	4.68189	STAT3wt
-4.41286	0.809032	STAT3mt
-4.17689	0.670039	STAT3mt
1.44606	4.26656	STAT3wt
0.146592	4.04387	STAT3wt
-4.99995	0.578119	STAT3mt
1.50541	4.23397	STAT3wt
-4.58047	1.06736	STAT3mt
-5.17426	1.12838	STAT3mt
-4.6421	0.55542	STAT3mt
-5.14245	0.819455	STAT3mt
-4.7191	0.999992	STAT3mt
0.779439	4.70035	STAT3wt
0.378427	4.80623	STAT3wt
-4.72497	0.670794	STAT3mt
0.395942	4.79662	STAT3wt
0.497658	4.76069	STAT3wt
1.14467	4.52316	STAT3wt
1.48266	4.24407	STAT3wt
-4.91834	0.510147	STAT3mt
0.413129	4.57697	STAT3wt
-4.50019	0.762314	STAT3mt
-4.64324	0.666801	STAT3mt
-5.47003	0.554866	STAT3mt
0.726121	2.61964	STAT3wt
-4.61192	0.96512	STAT3mt
0.250889	4.65114	STAT3wt
1.52444	4.2647	STAT3wt
-5.21199	0.374833	STAT3mt
-4.64863	0.69041	STAT3mt
-5.02147	0.379223	STAT3mt
-4.75935	1.10498	STAT3mt
-5.39937	0.515528	STAT3mt
-5.03166	0.789208	STAT3mt
-4.74762	0.817265	STAT3mt
-4.68047	0.707516	STAT3mt
1.8164	0.315153	STAT3mt
-4.57701	0.38285	STAT3mt
-4.73838	1.04139	STAT3mt
0.953814	-0.00187465	STAT3wt
-5.67858	0.645406	STAT3mt
-4.7058	1.11143	STAT3mt
0.72142	4.72696	STAT3wt
0.766944	1.27896	STAT3wt
-5.07208	0.650459	STAT3mt
-4.95474	0.194457	STAT3mt
-5.2411	0.562047	STAT3mt
0.298967	4.47112	STAT3wt
-5.59141	0.546399	STAT3mt
0.324904	4.01514	STAT3wt
-4.72712	1.0278	STAT3mt
0.757781	4.91958	STAT3wt
1.06511	4.18867	STAT3wt
-5.31083	0.635381	STAT3mt
0.242769	4.37032	STAT3wt
0.448006	3.31251	STAT3wt
-4.79863	0.409716	STAT3mt
-4.81985	0.669909	STAT3mt
0.512389	0.974753	STAT3wt
-5.34442	1.09601	STAT3mt
-4.62379	1.05678	STAT3mt
-4.65893	1.08948	STAT3mt
1.32236	4.33261	STAT3wt
-4.73077	0.531973	STAT3mt
-4.95732	0.177992	STAT3mt
-4.77217	0.271434	STAT3mt
-5.28674	0.348015	STAT3mt
0.292439	1.62747	STAT3wt
0.527811	4.11458	STAT3wt
-5.45659	0.622715	STAT3mt
-5.2886	0.382664	STAT3mt
-4.71615	0.254367	STAT3mt
0.674999	4.05032	STAT3wt
-4.57002	0.616899	STAT3mt
-4.80867	1.13772	STAT3mt
0.513438	4.06457	STAT3wt
-4.50413	0.483768	STAT3mt
0.397706	-1.77673	STAT3wt
-4.6996	0.593852	STAT3mt
-5.59519	0.555222	STAT3mt
-4.61693	0.380866	STAT3mt
-4.09057	0.504506	STAT3mt
-4.82079	0.226441	STAT3mt
-4.6769	0.285415	STAT3mt
0.551598	1.50212	STAT3wt
-5.04678	0.76005	STAT3mt
-5.10501	1.1072	STAT3mt
-4.87383	0.95503	STAT3mt
-5.08724	0.470647	STAT3mt
0.46144	4.7832	STAT3wt
1.50946	4.41655	STAT3wt
0.550118	4.18536	STAT3wt
-5.42961	0.142701	STAT3wt
-5.65995	0.583547	STAT3mt
-4.72287	0.469439	STAT3mt
0.426704	4.52219	STAT3wt
-0.352034	1.44243	STAT3wt
0.136491	1.46324	STAT3wt
-3.41283	0.972788	STAT3mt
-4.96554	0.790532	STAT3mt
-5.03661	0.808672	STAT3mt
1.49919	4.33913	STAT3wt
-5.5382	0.543541	STAT3mt
0.502977	4.72233	STAT3wt
1.45279	4.36631	STAT3wt
-4.90342	0.267646	STAT3mt
1.5376	-0.236955	STAT3mt
-4.92981	0.950074	STAT3mt
-4.9323	0.373994	STAT3mt
-5.2975	0.240477	STAT3mt
0.218897	3.92856	STAT3wt
-4.67996	1.05678	STAT3mt
2.81449	-1.21878	STAT3wt
1.395	4.46107	STAT3wt
-4.5422	0.470873	STAT3mt
-5.67148	0.69436	STAT3mt
1.27064	1.0113	STAT3wt
-4.92992	0.642739	STAT3mt
-4.7361	1.07682	STAT3mt
-5.2355	0.709488	STAT3mt
-4.76141	1.1148	STAT3mt
-5.34893	0.264415	STAT3mt
-4.3826	0.437124	STAT3mt
1.08984	4.30419	STAT3wt
0.610349	4.53024	STAT3wt
0.797471	4.2622	STAT3wt
-5.00395	0.340499	STAT3mt
-4.69971	0.362082	STAT3mt
-4.91393	0.303035	STAT3mt
-4.95927	0.831617	STAT3mt
-4.95964	0.479334	STAT3mt
-5.03085	0.314674	STAT3mt
-5.08809	0.778639	STAT3mt
-0.266645	0.59741	STAT3wt
-4.8078	0.384457	STAT3mt
-4.81956	1.02095	STAT3mt
-5.05442	0.18684	STAT3mt
-4.98271	0.783711	STAT3mt
-4.78883	0.667837	STAT3mt
0.603155	4.67307	STAT3wt
-4.76485	0.569466	STAT3mt
-5.18664	0.378671	STAT3mt
-5.09785	0.709218	STAT3mt
-5.42078	0.390929	STAT3mt
-5.5169	0.543999	STAT3mt
-4.69491	1.03593	STAT3mt
0.352945	0.941904	STAT3wt
-5.01833	0.945714	STAT3mt
1.55045	4.27989	STAT3wt
-4.91593	0.778469	STAT3mt
-4.83426	0.884469	STAT3mt
0.274971	4.65289	STAT3wt
-5.04377	0.220606	STAT3mt
1.27501	4.33961	STAT3wt
0.27485	4.58527	STAT3wt
-5.35535	0.209556	STAT3mt
1.05543	4.16154	STAT3wt
0.718639	4.29574	STAT3wt
1.39535	4.36425	STAT3wt
1.53022	4.29888	STAT3wt
-5.39822	0.456065	STAT3mt
0.0784552	1.52861	STAT3wt
-5.06596	0.323066	STAT3mt
1.04378	4.43604	STAT3wt
-4.9149	0.36165	STAT3mt
-5.37585	0.148373	STAT3mt
1.37811	4.36883	STAT3wt
0.668284	4.5886	STAT3wt
-4.7625	0.174218	STAT3mt
-4.97578	0.882687	STAT3mt
-5.17189	0.3501	STAT3mt
-1.81472	-1.12038	STAT3mt
-5.0043	0.411215	STAT3mt
3.07693	0.209122	STAT3wt
-4.90017	0.402236	STAT3mt
-5.05834	0.516007	STAT3mt
-4.87728	0.711486	STAT3mt
-5.20906	0.764486	STAT3mt
0.526519	4.16961	STAT3wt
0.352442	4.75115	STAT3wt
-5.30702	0.259202	STAT3mt
-4.69421	0.651773	STAT3mt
0.840482	1.19536	STAT3wt
-5.02642	0.546383	STAT3mt
-4.81881	0.293936	STAT3mt
1.2964	1.08885	STAT3wt
-4.7312	0.655358	STAT3mt
0.0899017	1.40494	STAT3wt
0.0820867	4.22865	STAT3wt
0.313679	3.98425	STAT3wt
-5.67836	0.686878	STAT3mt
1.54515	-0.211194	STAT3mt
-4.63046	0.723804	STAT3mt
-5.19795	0.686221	STAT3mt
0.987522	1.57785	STAT3wt
0.621654	4.7293	STAT3wt
-4.77994	1.21536	STAT3mt
-4.71003	0.947812	STAT3mt
0.0389744	4.34562	STAT3wt
-4.80195	0.261615	STAT3mt
-5.35827	0.382247	STAT3mt
-4.65818	0.516779	STAT3mt
-4.78169	0.876113	STAT3mt
-4.99339	0.810195	STAT3mt
-4.84883	0.704869	STAT3mt
-5.09759	0.76933	STAT3mt
0.562679	1.88351	STAT3wt
0.0796775	4.28855	STAT3wt
0.352664	3.40488	STAT3wt
1.30382	4.59679	STAT3wt
0.74463	0.990846	STAT3wt
-4.72006	0.50589	STAT3mt
-4.99738	0.694031	STAT3mt
-4.94487	1.00001	STAT3mt
0.0776716	4.23924	STAT3wt
-0.194785	1.77024	STAT3wt
-5.11447	1.27442	STAT3mt
-4.83315	0.791258	STAT3mt
-4.76044	0.681746	STAT3mt
-5.11443	1.21605	STAT3mt
-4.5033	0.24395	STAT3mt
-4.83719	0.783807	STAT3mt
-2.73921	-0.73554	STAT3mt
-4.66094	0.687121	STAT3mt
-0.038476	0.0915522	STAT3wt
0.574681	2.05222	STAT3wt
1.52724	4.29193	STAT3wt
0.575584	4.56216	STAT3wt
-4.66548	0.709134	STAT3mt
0.778844	4.64884	STAT3wt
-3.36148	0.93195	STAT3mt
-4.92655	0.602562	STAT3mt
-4.77048	0.845012	STAT3mt
0.398114	4.80857	STAT3wt
-5.2492	0.311567	STAT3mt
-5.04411	0.796671	STAT3mt
0.634277	4.88448	STAT3wt
-4.89096	0.738234	STAT3mt
-5.00417	0.77334	STAT3mt
2.5298	-0.593046	STAT3wt
-4.95097	0.297271	STAT3mt
-0.822075	1.66286	STAT3wt
-4.93542	0.762102	STAT3mt
-4.97816	0.908569	STAT3mt
-4.79611	0.373504	STAT3mt
-4.6781	0.657781	STAT3mt
-4.86765	1.20075	STAT3mt
-4.72467	0.547768	STAT3mt
-5.46361	1.27921	STAT3mt
0.157494	3.99999	STAT3wt
-4.86249	0.365797	STAT3mt
-4.96702	0.900874	STAT3mt
-5.34953	0.562291	STAT3mt
0.743818	4.76968	STAT3wt
-4.78981	0.750598	STAT3mt
3.79639	0.178016	STAT3wt
1.45814	4.39716	STAT3wt
-4.95461	0.837724	STAT3mt
1.50796	4.18727	STAT3wt
-5.42876	0.213086	STAT3mt
1.17878	4.36732	STAT3wt
-4.75533	0.449465	STAT3mt
1.01342	4.57122	STAT3wt
-4.65692	0.263311	STAT3mt
-4.68612	0.621131	STAT3mt
-4.8658	0.383632	STAT3mt
-5.17849	0.393406	STAT3mt
-5.71131	0.625802	STAT3mt
-4.66752	0.569961	STAT3mt
-4.45242	0.311982	STAT3mt
-2.08155	0.117431	STAT3wt
-4.84532	0.414976	STAT3mt
0.37155	4.56723	STAT3wt
0.512689	4.38955	STAT3wt
1.71241	3.89907	STAT3wt
1.4996	4.32767	STAT3wt
-5.20876	1.13921	STAT3mt
0.384631	1.16888	STAT3wt
-4.82548	0.684249	STAT3mt
-5.13673	0.283528	STAT3mt
-5.06012	0.750515	STAT3mt
-4.79158	0.297873	STAT3mt
-4.90773	1.0469	STAT3mt
-4.69283	0.481805	STAT3mt
0.379456	4.57547	STAT3wt
-0.916825	1.1362	STAT3wt
-4.64161	0.590549	STAT3mt
-4.05183	0.530682	STAT3mt
2.62666	-1.1243	STAT3wt
-4.63037	0.670347	STAT3mt
2.28057	-0.102977	STAT3wt
-5.71798	0.600761	STAT3mt
-4.72425	0.959862	STAT3mt
0.610131	-1.35612	STAT3wt
1.51243	4.44681	STAT3wt
-4.91804	0.288833	STAT3mt
-5.08604	0.223301	STAT3mt
0.210422	1.5708	STAT3wt
0.707223	0.704799	STAT3wt
1.45324	4.20376	STAT3wt
-5.2267	0.826841	STAT3mt
-4.86024	0.302599	STAT3mt
-4.63081	0.75639	STAT3mt
-2.6663	-1.43641	STAT3mt
-4.72877	1.1383	STAT3mt
-4.71155	0.774556	STAT3mt
-4.75266	0.7183	STAT3mt
0.453044	4.66504	STAT3wt
0.641737	4.26804	STAT3wt
0.00324022	1.14644	STAT3wt
-4.99634	0.878339	STAT3mt
0.408512	4.62602	STAT3wt
-0.123753	1.63935	STAT3wt
-4.79064	0.730646	STAT3mt
-0.38755	1.63422	STAT3wt
0.386375	4.37577	STAT3wt
-4.76638	1.12112	STAT3mt
-5.20118	0.338219	STAT3mt
-4.82486	0.836066	STAT3mt
-5.29197	0.247733	STAT3mt
0.0851866	4.35263	STAT3wt
0.374047	3.8631	STAT3wt
0.718395	4.73719	STAT3wt
0.153917	4.51212	STAT3wt
-4.89292	0.533198	STAT3mt
-5.11924	1.021	STAT3mt
-0.240943	0.91984	STAT3wt
-4.70693	0.625448	STAT3mt
-4.79335	0.57596	STAT3mt
-5.27292	0.602565	STAT3mt
0.0778697	0.890703	STAT3wt
-1.06472	-1.7757	STAT3mt
0.542917	4.02104	STAT3wt
1.38024	4.39175	STAT3wt
-4.78043	1.0054	STAT3mt
-4.91072	0.310218	STAT3mt
-4.73563	0.35913	STAT3mt
-4.88808	1.2379	STAT3mt
-4.65063	0.54261	STAT3mt
1.33814	1.09958	STAT3wt
1.07046	-0.857696	STAT3mt
-4.97543	1.17758	STAT3mt
0.723835	4.60002	STAT3wt
0.239165	4.00854	STAT3wt
-4.49807	0.701162	STAT3mt
-5.28219	0.369464	STAT3mt
-0.238104	1.77637	STAT3wt
-4.98335	0.672975	STAT3mt
-4.74169	0.755688	STAT3mt
-4.75255	0.668171	STAT3mt
1.14807	4.31139	STAT3wt
-0.607221	1.97289	STAT3wt
-4.88311	0.277033	STAT3mt
0.95221	4.5517	STAT3wt
0.763937	4.51404	STAT3wt
-4.91532	0.297784	STAT3mt
-4.76425	0.755359	STAT3mt
-5.61015	0.584063	STAT3mt
-5.24597	0.374469	STAT3mt
-4.96121	0.415819	STAT3mt
-5.04721	0.552832	STAT3mt
-4.99357	0.27919	STAT3mt
-5.21399	0.67177	STAT3mt
-4.91653	0.474583	STAT3mt
-0.410971	1.49456	STAT3wt
-4.9303	0.913499	STAT3mt
-4.59353	0.111315	STAT3mt
-4.87971	1.13458	STAT3mt
-4.93471	1.13867	STAT3mt
-1.19823	-0.34733	STAT3mt
-4.25622	0.574454	STAT3mt
-5.14341	0.297758	STAT3mt
-4.70203	0.627322	STAT3mt
-4.7515	0.482019	STAT3mt
-4.8206	0.558535	STAT3mt
1.41014	4.38527	STAT3wt
-4.77297	0.627595	STAT3mt
-5.44192	0.519368	STAT3mt
-4.65925	0.945684	STAT3mt
0.962426	4.46151	STAT3wt
-4.84285	0.283623	STAT3mt
0.283002	4.72259	STAT3wt
-5.08234	0.535144	STAT3mt
-4.79325	0.313317	STAT3mt
0.241241	4.13714	STAT3wt
-5.1629	0.564313	STAT3mt
0.997794	4.47675	STAT3wt
-4.74001	0.998843	STAT3mt
-4.78509	0.377168	STAT3mt
-5.32582	1.04745	STAT3mt
1.11257	4.39247	STAT3wt
0.21437	1.53387	STAT3wt
1.47211	4.43164	STAT3wt
-5.36996	0.265899	STAT3mt
-5.12893	0.823156	STAT3mt
-0.0302705	1.80369	STAT3wt
1.36133	4.29126	STAT3wt
-0.255649	1.69785	STAT3wt
0.563012	3.62424	STAT3wt
-0.222005	1.32688	STAT3wt
-0.0123716	1.13704	STAT3wt
-4.82315	0.986273	STAT3mt
1.12554	4.16438	STAT3wt
-5.13915	0.68072	STAT3mt
-5.45588	1.15448	STAT3mt
-4.82392	0.973923	STAT3mt
0.59429	4.3644	STAT3wt
-4.86592	0.480601	STAT3mt
-5.17297	1.24631	STAT3mt
-4.99841	0.505523	STAT3mt
-5.29232	0.637776	STAT3mt
0.11496	0.877292	STAT3wt
-4.68148	1.13569	STAT3mt
-5.30129	0.636906	STAT3mt
0.315009	1.3608	STAT3wt
-5.04256	0.289632	STAT3mt
-5.12083	0.293264	STAT3mt
-5.01818	0.520699	STAT3mt
-5.34349	0.189357	STAT3mt
-5.29782	0.2296	STAT3mt
0.305009	3.93973	STAT3wt
1.31247	4.33099	STAT3wt
-4.80434	0.689638	STAT3mt
-3.04291	0.851676	STAT3mt
-4.89532	0.219031	STAT3mt
-4.70567	0.490132	STAT3mt
-4.80358	1.18616	STAT3mt
-4.50662	0.626815	STAT3mt
1.46222	4.26892	STAT3wt
-4.65396	0.690029	STAT3mt
-4.8527	0.966183	STAT3mt
-4.78222	1.1138	STAT3mt
-5.11396	0.804926	STAT3mt
1.38077	4.50368	STAT3wt
-4.77646	0.680218	STAT3mt
0.264421	4.36487	STAT3wt
-5.22169	1.00172	STAT3mt
0.793795	4.20775	STAT3wt
-5.40455	0.545838	STAT3mt
0.991239	4.66795	STAT3wt
-5.0682	0.450832	STAT3mt
1.45634	4.38142	STAT3wt
0.222827	1.64502	STAT3wt
-0.10126	1.52702	STAT3wt
-5.18394	0.36994	STAT3mt
-5.27795	1.22774	STAT3mt
-4.8048	0.278399	STAT3mt
-4.94203	0.908992	STAT3mt
-5.05667	0.330255	STAT3mt
0.507272	4.45555	STAT3wt
-4.7341	1.06305	STAT3mt
-5.00322	0.746517	STAT3mt
-4.66692	0.874734	STAT3mt
-5.14863	1.0587	STAT3mt
-0.16292	0.795127	STAT3wt
-5.02346	0.445275	STAT3mt
-4.73057	0.219144	STAT3mt
0.436727	4.3746	STAT3wt
1.35007	4.37596	STAT3wt
-4.94651	0.739046	STAT3mt
-5.12782	0.660641	STAT3mt
-4.96649	0.819175	STAT3mt
-4.57729	0.893196	STAT3mt
0.614783	4.09397	STAT3wt
-4.54647	0.843175	STAT3mt
0.92563	4.47901	STAT3wt
-1.44722	-0.754151	STAT3mt
1.24802	0.730758	STAT3wt
-4.84895	0.675216	STAT3mt
-5.2611	0.394105	STAT3mt
1.28941	4.34185	STAT3wt
-4.84361	0.692147	STAT3mt
-4.6866	0.959132	STAT3mt
-4.4207	0.636027	STAT3mt
-4.78534	1.17223	STAT3mt
-4.72308	0.888745	STAT3mt
-4.63598	0.653503	STAT3mt
-4.87766	0.92062	STAT3mt
1.32353	4.23648	STAT3wt
-5.16029	0.566387	STAT3mt
-3.08287	0.0200454	STAT3mt
-5.11017	0.766189	STAT3mt
-4.91058	0.381384	STAT3mt
0.333253	4.7441	STAT3wt
-5.09828	0.65947	STAT3mt
0.651532	4.53454	STAT3wt
-4.80932	1.08952	STAT3mt
-4.78358	0.751739	STAT3mt
-4.80988	0.286628	STAT3mt
0.656506	4.53589	STAT3wt
-5.33994	0.197422	STAT3mt
0.679317	1.28305	STAT3wt
0.539792	4.04938	STAT3wt
-4.83176	0.61823	STAT3mt
0.451804	4.48704	STAT3wt
1.38652	-0.534636	STAT3wt
-5.01361	0.773202	STAT3mt
-4.61291	0.954409	STAT3mt
-5.1044	0.73691	STAT3mt
1.40603	4.18643	STAT3wt
-4.71257	0.618986	STAT3mt
-5.10366	0.685839	STAT3mt
0.552259	4.36974	STAT3wt
1.26956	0.964772	STAT3wt
-5.07762	0.631795	STAT3mt
-5.26731	0.53659	STAT3mt
-4.86817	0.414407	STAT3mt
-4.94969	1.11367	STAT3mt
-5.20435	0.634117	STAT3mt
-0.156609	1.63445	STAT3wt
0.510902	4.27895	STAT3wt
0.298204	-0.102688	STAT3wt
-5.27907	1.00921	STAT3mt
0.706402	4.37257	STAT3wt
-5.16034	0.690769	STAT3mt
-4.8837	0.733204	STAT3mt
-5.25171	0.258726	STAT3mt
-4.80489	0.582101	STAT3mt
-4.92001	0.304345	STAT3mt
-4.81255	0.625718	STAT3mt
-5.11309	0.950793	STAT3mt
-4.63081	0.982416	STAT3mt
-4.73922	0.969614	STAT3mt
1.08815	4.36914	STAT3wt
0.279893	3.96745	STAT3wt
1.35168	1.04831	STAT3mt
-4.95345	1.06931	STAT3mt
-4.91109	0.799658	STAT3mt
0.711859	1.7625	STAT3wt
-4.86002	0.781816	STAT3mt
-5.06821	0.352742	STAT3mt
0.740647	4.56267	STAT3wt
1.06322	1.17098	STAT3mt
-5.15277	0.469596	STAT3mt
-5.01664	0.925949	STAT3mt
2.52999	0.772155	STAT3wt
-5.00657	0.862266	STAT3mt
-4.93159	0.747023	STAT3mt
-4.95768	0.860543	STAT3mt
-5.04154	1.12812	STAT3mt
-4.79834	0.300475	STAT3mt
-5.11133	0.86435	STAT3mt
-5.01519	0.748884	STAT3mt
0.381465	4.82692	STAT3wt
-5.00188	1.02287	STAT3mt
-5.14378	0.789981	STAT3mt
-5.34238	0.499586	STAT3mt
-5.01235	1.03665	STAT3mt
0.404272	4.09462	STAT3wt
1.07739	4.58638	STAT3wt
-0.926904	0.0693033	STAT3mt
0.34578	4.33941	STAT3wt
-4.74758	0.768513	STAT3mt
-4.70812	0.480352	STAT3mt
-4.764	0.820879	STAT3mt
-0.857199	-1.26441	STAT3mt
-0.492303	1.93819	STAT3wt
0.823798	4.56933	STAT3wt
-4.84402	0.759103	STAT3mt
0.554437	4.52615	STAT3wt
-4.9195	0.731512	STAT3mt
-5.09515	0.524475	STAT3mt
-4.88474	1.27079	STAT3mt
0.953875	2.97882	STAT3wt
-4.70131	1.0174	STAT3mt
-4.88731	0.744542	STAT3mt
-4.79179	0.932697	STAT3mt
0.29231	-2.09179	STAT3mt
1.39448	4.20238	STAT3wt
0.335785	2.25486	STAT3wt
-0.468083	1.5617	STAT3wt
-5.30474	0.478104	STAT3mt
-5.13702	0.714654	STAT3mt
0.206511	-0.93947	STAT3wt
-0.659171	0.390215	STAT3wt
-4.96574	0.219932	STAT3mt
-4.80098	0.956323	STAT3mt
0.972772	4.32333	STAT3wt
-1.26047	-0.687329	STAT3mt
-5.04564	0.30482	STAT3mt
-5.49015	0.510118	STAT3mt
0.969872	4.69994	STAT3wt
-5.23836	0.714787	STAT3mt
1.83346	-1.95	STAT3wt
1.09083	4.21291	STAT3wt
-5.05256	0.589954	STAT3mt
-4.77948	0.889143	STAT3mt
0.467167	4.49585	STAT3wt
-5.36833	0.180127	STAT3mt
-4.87733	0.328709	STAT3mt
0.304834	4.25657	STAT3wt
1.73078	3.81672	STAT3wt
-5.05046	0.879535	STAT3mt
0.600121	4.28673	STAT3wt
-4.91736	1.02403	STAT3mt
0.502448	4.10516	STAT3wt
-5.2135	0.53715	STAT3mt
0.849211	4.95379	STAT3wt
-4.99704	0.992937	STAT3mt
-4.65944	0.529498	STAT3mt
0.711463	-0.142264	STAT3wt
0.914164	4.08175	STAT3wt
-5.42228	0.696579	STAT3mt
-1.08194	-1.60468	STAT3wt
0.232797	0.904938	STAT3wt
0.268281	2.36655	STAT3wt
1.64956	4.00523	STAT3wt
-5.16688	0.72918	STAT3mt
-4.96165	0.882223	STAT3mt
0.697452	4.70423	STAT3wt
-5.23066	0.364325	STAT3mt
0.332593	1.45398	STAT3wt
-0.746084	2.20205	STAT3wt
-5.11283	1.3517	STAT3mt
-4.90034	1.30088	STAT3mt
-4.81711	0.670214	STAT3mt
-0.204836	-0.487624	STAT3wt
-4.88214	0.293181	STAT3mt
-5.16533	0.556625	STAT3mt
-4.99336	0.847579	STAT3mt
-4.54822	0.179964	STAT3mt
1.27222	4.11524	STAT3wt
0.878418	4.41226	STAT3wt
-4.87405	0.58618	STAT3mt
-1.52918	0.593675	STAT3mt
-5.66645	0.727155	STAT3mt
0.253319	4.74599	STAT3wt
-4.79233	0.59188	STAT3mt
-5.32971	1.1368	STAT3mt
-4.71289	0.742034	STAT3mt
0.904112	3.31209	STAT3wt
-0.261878	1.67344	STAT3wt
-5.27422	0.300836	STAT3mt
0.215743	1.66041	STAT3wt
-5.26603	0.530017	STAT3mt
0.8525	4.51287	STAT3wt
-4.63871	1.04352	STAT3mt
-4.58246	0.816463	STAT3mt
-5.33023	0.560268	STAT3mt
1.49796	4.392	STAT3wt
-5.01187	0.728321	STAT3mt
-4.65082	0.564478	STAT3mt
-4.93421	0.485714	STAT3mt
-4.82887	0.68285	STAT3mt
-4.9307	0.958265	STAT3mt
-5.11244	0.813276	STAT3mt
-4.83239	1.26903	STAT3mt
-5.08314	0.390752	STAT3mt
1.4309	4.35669	STAT3wt
1.36888	4.42573	STAT3wt
-5.34992	0.323014	STAT3mt
1.324	4.39971	STAT3wt
-5.0423	0.40972	STAT3mt
0.484735	4.79053	STAT3wt
2.21251	0.244207	STAT3wt
-5.65803	0.595587	STAT3mt
-5.05815	0.662599	STAT3mt
2.39599	0.355336	STAT3wt
-4.793	1.13994	STAT3mt
2.85349	-0.938885	STAT3wt
-5.12381	0.766416	STAT3mt
-4.96142	0.681597	STAT3mt
-5.5529	0.605682	STAT3mt
1.45907	4.32813	STAT3wt
-4.76683	0.570071	STAT3mt
-4.80764	0.663151	STAT3mt
1.33406	4.316	STAT3wt
-5.03864	1.22407	STAT3mt
-5.12925	0.823197	STAT3mt
0.0819479	4.35418	STAT3wt
-4.75193	0.953653	STAT3mt
2.49245	-0.555846	STAT3wt
-4.70537	0.718032	STAT3mt
0.806381	4.90528	STAT3wt
0.943817	4.27423	STAT3wt
-4.78697	0.961409	STAT3mt
-5.10601	1.13671	STAT3mt
-5.17627	0.776559	STAT3mt
-4.76437	0.929981	STAT3mt
-4.8023	0.454759	STAT3mt
-4.87605	1.09144	STAT3mt
0.0287931	1.43124	STAT3wt
1.59469	4.13788	STAT3wt
-5.64816	0.590248	STAT3mt
-5.15712	0.562561	STAT3mt
-4.98905	0.979131	STAT3mt
-4.71902	0.827385	STAT3mt
2.11048	-0.978637	STAT3wt
-4.67585	0.530479	STAT3mt
1.31816	1.04814	STAT3wt
-4.72041	0.621885	STAT3mt
0.783998	4.82189	STAT3wt
1.51452	4.31362	STAT3wt
-4.69012	0.897615	STAT3mt
-5.05386	0.692743	STAT3mt
-5.02722	0.660537	STAT3mt
-4.93811	0.625856	STAT3mt
-4.90545	0.8637	STAT3mt
-5.51719	0.470391	STAT3mt
-4.74823	0.516235	STAT3mt
-5.06193	1.00952	STAT3mt
-4.89684	1.13682	STAT3mt
-4.86081	0.73892	STAT3mt
-0.23534	1.59716	STAT3wt
-5.64958	0.615026	STAT3mt
-4.80835	0.722204	STAT3mt
0.704868	1.02097	STAT3wt
-4.93167	0.796463	STAT3mt
-4.82586	0.463027	STAT3mt
0.26454	4.52819	STAT3wt
-5.4878	0.587452	STAT3mt
-5.35093	0.342244	STAT3mt
-4.79753	0.659031	STAT3mt
-2.80298	0.0423673	STAT3mt
-5.26017	0.288506	STAT3mt
0.357777	4.59951	STAT3wt
-5.03458	0.688008	STAT3mt
0.276772	4.69934	STAT3wt
-4.70887	0.634986	STAT3mt
-4.99508	1.10398	STAT3mt
1.28903	4.45317	STAT3wt
1.44554	4.35682	STAT3wt
-5.48874	0.618869	STAT3mt
-5.3171	0.314167	STAT3mt
-5.30563	1.15156	STAT3mt
-4.58982	1.10742	STAT3mt
-4.92767	0.850019	STAT3mt
-3.80131	0.898674	STAT3mt
0.389231	4.73333	STAT3wt
1.31388	4.38447	STAT3wt
-4.76229	0.601431	STAT3mt
1.36993	4.32215	STAT3wt
-5.01685	0.742638	STAT3mt
1.15512	4.04794	STAT3wt
-4.82005	0.64834	STAT3mt
0.594928	4.6331	STAT3wt
1.28422	4.38708	STAT3wt
-5.21051	0.727025	STAT3mt
-5.07415	0.87298	STAT3mt
-4.95519	0.51144	STAT3mt
-5.0255	0.717581	STAT3mt
1.14951	4.32624	STAT3wt
-4.49031	0.774969	STAT3mt
-4.92191	0.797966	STAT3mt
-3.94239	-2.02935	STAT3wt
-5.58012	0.582664	STAT3mt
-0.192297	0.924356	STAT3wt
-5.47717	0.500249	STAT3mt
1.4621	4.33929	STAT3wt
-4.93331	0.794452	STAT3mt
1.45319	4.32181	STAT3wt
-5.08174	0.834032	STAT3mt
-5.28571	0.497327	STAT3mt
0.79357	1.40391	STAT3wt
-5.15623	0.417112	STAT3mt
0.350988	4.52184	STAT3wt
-4.94232	0.811838	STAT3mt
-4.97235	0.451587	STAT3mt
-4.65666	0.719465	STAT3mt
-0.137862	1.73377	STAT3wt
-5.60627	0.533238	STAT3mt
0.328407	4.58032	STAT3wt
-5.22825	0.510034	STAT3mt
3.10256	-0.28424	STAT3wt
-4.46588	0.841706	STAT3mt
0.787977	4.42016	STAT3wt
-4.99558	0.288467	STAT3mt
-4.8825	0.512476	STAT3mt
-1.18966	0.320045	STAT3mt
1.30007	4.32057	STAT3wt
1.4701	4.32266	STAT3wt
0.967935	4.3725	STAT3wt
-4.78637	1.01422	STAT3mt
-5.16433	1.11749	STAT3mt
-5.364	0.173083	STAT3mt
0.794318	4.90307	STAT3wt
-5.05715	0.561459	STAT3mt
2.48685	-0.536492	STAT3wt
1.45415	4.26575	STAT3wt
-0.495918	1.34145	STAT3wt
0.433427	4.01699	STAT3wt
-5.00605	0.685998	STAT3mt
-4.99378	0.457274	STAT3mt
-3.22678	0.783345	STAT3mt
-0.205728	-2.08827	STAT3wt
0.735646	4.86651	STAT3wt
-4.67209	0.475319	STAT3mt
-5.10623	1.11943	STAT3mt
-4.71501	1.07547	STAT3mt
1.39199	4.3548	STAT3wt
-4.90381	0.19106	STAT3mt
-4.77639	0.692088	STAT3mt
-4.65875	0.438078	STAT3mt
0.459417	4.05332	STAT3wt
-4.9402	1.15186	STAT3mt
-4.942	0.917796	STAT3mt
-4.63693	0.680762	STAT3mt
1.45607	4.27941	STAT3wt
0.315792	4.39598	STAT3wt
1.28473	4.25701	STAT3wt
-5.41331	1.11584	STAT3mt
-0.69427	2.10926	STAT3wt
-4.7203	0.867332	STAT3mt
2.39282	-1.07919	STAT3wt
-4.85584	0.335861	STAT3mt
0.281067	4.54914	STAT3wt
-5.17335	0.893267	STAT3mt
0.48309	4.63512	STAT3wt
-0.622454	1.97949	STAT3wt
-0.153812	1.78034	STAT3wt
-4.80392	0.713862	STAT3mt
1.29347	4.25807	STAT3wt
0.557424	4.05163	STAT3wt
0.382747	3.59438	STAT3wt
-5.29859	0.487239	STAT3mt
0.904793	4.42093	STAT3wt
-4.82541	0.906956	STAT3mt
1.23539	4.45921	STAT3wt
-5.00758	0.326971	STAT3mt
-5.34643	0.193879	STAT3mt
-5.07238	0.46572	STAT3mt
0.758302	4.42285	STAT3wt
-5.18474	0.236149	STAT3mt
-5.22127	0.293696	STAT3mt
-4.72836	1.04566	STAT3mt
1.45782	4.28991	STAT3wt
-4.94156	0.921242	STAT3mt
1.87756	0.329089	STAT3wt
-5.04303	1.07599	STAT3mt
0.424339	4.79081	STAT3wt
-4.86926	0.40454	STAT3mt
-5.10553	1.01479	STAT3mt
0.46513	4.6047	STAT3wt
-4.75884	0.679473	STAT3mt
-4.84335	0.563007	STAT3mt
0.699187	0.901126	STAT3wt
0.842097	4.92484	STAT3wt
-5.18829	0.677888	STAT3mt
-4.76429	0.62669	STAT3mt
-5.11167	0.715505	STAT3mt
-4.95267	1.0796	STAT3mt
-4.94138	0.393105	STAT3mt
-4.81269	0.439475	STAT3mt
1.32145	3.94381	STAT3wt
-5.2956	0.223702	STAT3mt
-5.06931	1.04959	STAT3mt
-0.310855	1.84491	STAT3wt
1.37025	4.29364	STAT3wt
0.585278	0.408755	STAT3wt
-3.65608	0.0214998	STAT3mt
-3.28845	0.944329	STAT3mt
0.746792	4.60696	STAT3wt
0.48877	4.71369	STAT3wt
-5.27817	0.521332	STAT3mt
-4.65131	0.666534	STAT3mt
-4.97771	1.16625	STAT3mt
-5.01094	0.784997	STAT3mt
-5.33811	1.21501	STAT3mt
-4.58857	0.374787	STAT3mt
1.5184	4.28342	STAT3wt
-4.73542	0.897087	STAT3mt
-5.14976	1.05418	STAT3mt
-5.15522	0.491311	STAT3mt
-4.67844	0.778652	STAT3mt
-4.88567	1.25073	STAT3mt
0.559749	-0.25427	STAT3mt
-4.70945	0.972212	STAT3mt
-4.65023	0.548348	STAT3mt
-4.78848	0.424799	STAT3mt
-5.63133	0.649219	STAT3mt
-5.07956	0.55316	STAT3mt
-5.61995	0.593172	STAT3mt
-5.34618	0.235764	STAT3mt
-4.92953	0.320213	STAT3mt
-4.88649	0.148459	STAT3mt
-5.03757	0.825402	STAT3mt
-5.22435	0.453776	STAT3mt
-4.91261	0.745988	STAT3mt
-5.06243	0.71921	STAT3mt
0.838503	4.01347	STAT3wt
0.793775	4.61276	STAT3wt
0.38264	4.32328	STAT3wt
-4.60717	0.588757	STAT3mt
1.08587	0.0749706	STAT3wt
0.302174	4.68322	STAT3wt
-4.72848	0.745046	STAT3mt
2.86287	0.925051	STAT3wt
1.39114	4.39266	STAT3wt
-4.64384	0.778622	STAT3mt
1.09386	4.50403	STAT3wt
-4.99387	1.07681	STAT3mt
0.814004	4.07901	STAT3wt
-5.10766	0.708551	STAT3mt
-0.146515	0.206794	STAT3wt
-4.65681	0.427637	STAT3mt
-4.90831	1.13296	STAT3mt
-5.34756	0.192273	STAT3mt
-4.80717	0.885398	STAT3mt
-5.61908	0.609869	STAT3mt
0.665451	4.63506	STAT3wt
0.350657	4.77391	STAT3wt
-4.71749	0.794645	STAT3mt
-4.89713	0.852681	STAT3mt
1.50848	4.27667	STAT3wt
-5.10567	0.835965	STAT3mt
1.50426	4.2605	STAT3wt
-4.67088	0.845398	STAT3mt
-4.69368	0.818342	STAT3mt
-4.84879	1.19562	STAT3mt
-4.78655	0.654407	STAT3mt
-5.06429	1.1177	STAT3mt
1.53936	4.26704	STAT3wt
0.427223	1.06707	STAT3wt
-4.59993	-0.00293913	STAT3mt
1.30432	4.1805	STAT3wt
2.76453	-0.679522	STAT3wt
1.44469	4.32552	STAT3wt
0.513613	4.39837	STAT3wt
0.28639	4.05316	STAT3wt
-5.0144	0.181941	STAT3mt
-5.03039	0.363009	STAT3mt
-0.295384	1.83979	STAT3wt
-4.85211	0.423054	STAT3mt
-5.03481	0.654627	STAT3mt
-4.92216	0.832168	STAT3mt
-4.88216	0.820458	STAT3mt
-5.43182	1.14693	STAT3mt
0.858222	4.91439	STAT3wt
-5.60562	0.626015	STAT3mt
0.617965	-1.68674	STAT3mt
1.52965	4.29314	STAT3wt
1.56652	4.25645	STAT3wt
-5.02034	0.705406	STAT3mt
-5.16086	0.998712	STAT3mt
-4.89195	0.716945	STAT3mt
-0.144295	1.17217	STAT3wt
-4.75425	1.16909	STAT3mt
-4.82472	1.11003	STAT3mt
0.719335	4.54029	STAT3wt
-5.29298	0.235573	STAT3mt
-4.79066	1.19517	STAT3mt
-4.72417	0.309752	STAT3mt
0.052103	4.21088	STAT3wt
-4.85884	1.2251	STAT3mt
0.30811	4.41494	STAT3wt
1.41432	4.37088	STAT3wt
-5.14354	0.474487	STAT3mt
-4.98846	0.290444	STAT3mt
-5.37492	0.157364	STAT3mt
0.629534	4.52882	STAT3wt
-4.99871	0.421602	STAT3mt
1.30569	4.2321	STAT3wt
-4.74389	0.354334	STAT3mt
-4.76785	0.327026	STAT3mt
-4.6739	0.203173	STAT3mt
-5.09676	0.467181	STAT3mt
0.239273	4.38633	STAT3wt
-4.93709	0.466408	STAT3mt
-5.04243	0.82568	STAT3mt
0.316509	4.09845	STAT3wt
-5.44071	0.491208	STAT3mt
0.19929	4.00654	STAT3wt
0.789988	4.50566	STAT3wt
-5.58798	0.678282	STAT3mt
-4.73307	0.875405	STAT3mt
-5.01526	0.837133	STAT3mt
0.156301	4.32122	STAT3wt
-0.197535	0.877199	STAT3wt
-4.99967	0.17179	STAT3mt
0.672891	4.50686	STAT3wt
-3.77941	0.0752643	STAT3mt
-0.833606	-2.18739	STAT3wt
-5.25834	0.249756	STAT3mt
1.29274	4.12228	STAT3wt
0.410931	1.78091	STAT3wt
0.946812	2.96707	STAT3wt
0.400394	4.60322	STAT3wt
0.473375	4.0891	STAT3wt
0.199199	0.239731	STAT3wt
-0.00681052	1.4332	STAT3wt
-4.84837	0.880176	STAT3mt
-5.32615	0.297073	STAT3mt
-4.73275	1.19842	STAT3mt
-4.88134	0.581974	STAT3mt
-1.67467	-1.80004	STAT3wt
1.31221	4.35389	STAT3wt
-4.85251	0.266438	STAT3mt
-1.21361	0.0813728	STAT3wt
-4.60026	0.233102	STAT3mt
-4.70297	0.762695	STAT3mt
0.330839	4.71547	STAT3wt
1.48924	4.30725	STAT3wt
-4.86195	0.767937	STAT3mt
0.648619	4.73513	STAT3wt
-5.01508	1.02336	STAT3mt
-4.73857	0.941248	STAT3mt
0.518971	3.67657	STAT3wt
0.855354	4.448	STAT3wt
0.31402	1.78896	STAT3wt
-5.2484	0.494933	STAT3mt
-5.02101	0.732176	STAT3mt
-5.08933	0.864148	STAT3mt
-4.84098	0.340277	STAT3mt
-4.77368	1.05168	STAT3mt
-4.60438	0.774615	STAT3mt
0.175802	4.31715	STAT3wt
0.591565	4.594	STAT3wt
-4.90984	1.20134	STAT3mt
-4.94348	0.923298	STAT3mt
-4.82676	0.754473	STAT3mt
1.28352	4.49375	STAT3wt
-5.24597	0.258622	STAT3mt
-5.06446	0.797317	STAT3mt
-4.99555	0.276598	STAT3mt
-4.86947	1.23381	STAT3mt
1.45726	4.33158	STAT3wt
-4.86684	0.591364	STAT3mt
-5.09217	0.593015	STAT3mt
-4.83766	0.925703	STAT3mt
-4.99501	0.198748	STAT3mt
-4.70918	0.94075	STAT3mt
-4.87404	1.0007	STAT3mt
-5.15106	0.858962	STAT3mt
0.543121	4.49389	STAT3wt
-5.37469	0.62582	STAT3mt
-0.125351	1.41102	STAT3wt
-4.94871	1.09812	STAT3mt
-4.89722	0.484335	STAT3mt
-5.59104	0.597541	STAT3mt
-5.04213	0.744962	STAT3mt
0.128457	1.87779	STAT3wt
1.06725	0.863886	STAT3wt
-5.15845	0.531186	STAT3mt
-4.80739	0.792699	STAT3mt
0.702754	4.84384	STAT3wt
0.991963	4.47038	STAT3wt
1.22216	4.30988	STAT3wt
1.40278	4.35152	STAT3wt
-4.78282	0.135694	STAT3mt
0.362816	4.68167	STAT3wt
-4.72326	1.08686	STAT3mt
0.0562036	1.58223	STAT3wt
-4.79504	0.8628	STAT3mt
-4.88963	0.846054	STAT3mt
1.44988	4.39834	STAT3wt
-4.61883	0.914569	STAT3mt
0.682316	4.69587	STAT3wt
-5.20645	0.452484	STAT3mt
0.696277	4.64748	STAT3wt
-4.75454	0.696244	STAT3mt
-4.91475	0.512359	STAT3mt
0.077401	1.38032	STAT3wt
-4.85721	0.440915	STAT3mt
-5.02814	0.796398	STAT3mt
-0.769918	2.24826	STAT3wt
1.02014	0.402398	STAT3wt
-5.33832	0.354434	STAT3mt
-4.76158	0.404341	STAT3mt
-4.85559	0.264442	STAT3mt
-5.14105	1.05232	STAT3mt
0.613728	4.6304	STAT3wt
-4.75157	0.377789	STAT3mt
-4.99552	0.213599	STAT3mt
-4.7741	0.756652	STAT3mt
0.630657	1.35305	STAT3wt
-4.84375	0.475662	STAT3mt
-4.83801	0.38987	STAT3mt
-5.03504	0.195419	STAT3mt
0.496432	1.34628	STAT3wt
-5.19314	0.420874	STAT3mt
-4.8047	0.593497	STAT3mt
-5.47079	0.638119	STAT3mt
-5.06583	1.01618	STAT3mt
-5.52485	0.57617	STAT3mt
-5.62048	1.02134	STAT3mt
-4.77724	0.573963	STAT3mt
0.398459	1.59291	STAT3wt
0.189317	4.06791	STAT3wt
0.20713	4.12931	STAT3wt
-4.67045	0.715129	STAT3mt
-4.44156	0.777931	STAT3mt
0.55679	4.57221	STAT3wt
-5.20289	0.438962	STAT3mt
-4.79003	0.983938	STAT3mt
0.467608	4.22374	STAT3wt
-4.77403	0.775768	STAT3mt
1.42195	4.3827	STAT3wt
-4.99578	0.826757	STAT3mt
0.898525	1.53688	STAT3wt
-4.73046	0.722257	STAT3mt
-4.89235	0.633884	STAT3mt
0.360916	1.73286	STAT3wt
-0.092408	1.7868	STAT3wt
-4.87886	0.281387	STAT3mt
-4.47077	0.6206	STAT3mt
-4.90476	0.787167	STAT3mt
0.491064	4.55395	STAT3wt
-5.05749	0.793754	STAT3mt
-4.9722	0.538348	STAT3mt
-4.864	0.662415	STAT3mt
-4.78525	1.036	STAT3mt
-4.89844	0.474372	STAT3mt
-4.89974	1.14966	STAT3mt
0.849441	4.52752	STAT3wt
1.42261	4.34122	STAT3wt
1.52948	4.27876	STAT3wt
-5.33968	0.217751	STAT3mt
-4.72263	0.935901	STAT3mt
-4.79159	0.735473	STAT3mt
0.936475	3.9693	STAT3wt
-4.98368	1.11758	STAT3mt
1.18367	4.33913	STAT3wt
0.650695	4.66401	STAT3wt
-4.86494	0.684118	STAT3mt
-4.83956	1.12518	STAT3mt
-0.40526	1.13923	STAT3wt
-5.45329	0.515897	STAT3mt
-4.63468	0.808017	STAT3mt
-4.91071	0.61457	STAT3mt
-4.64229	0.744983	STAT3mt
1.48748	4.35784	STAT3wt
-4.64264	0.651409	STAT3mt
-5.26784	0.34894	STAT3mt
-5.30564	0.23183	STAT3mt
0.960708	4.51355	STAT3wt
1.19122	4.37982	STAT3wt
-5.61454	0.643803	STAT3mt
-4.7225	1.03947	STAT3mt
-4.71109	0.901271	STAT3mt
0.323936	0.450714	STAT3wt
-0.333078	-0.136414	STAT3wt
0.473331	0.830582	STAT3wt
-0.59114	1.70499	STAT3wt
-4.92581	0.748719	STAT3mt
-4.81398	0.870092	STAT3mt
-5.25603	1.06828	STAT3mt
-0.906696	-0.146618	STAT3mt
0.622367	-1.3369	STAT3wt
-4.72414	0.980775	STAT3mt
-4.78471	0.717692	STAT3mt
1.50633	4.26508	STAT3wt
-4.73839	0.4817	STAT3mt
0.0151579	-0.171582	STAT3wt
-4.86412	0.63342	STAT3mt
0.696799	4.76037	STAT3wt
0.529269	4.54072	STAT3wt
-5.5196	0.51399	STAT3mt
1.22211	4.40018	STAT3wt
-5.11371	0.74218	STAT3mt
-5.3544	0.229725	STAT3mt
-5.66253	0.632332	STAT3mt
-5.00922	1.02499	STAT3mt
-4.88039	1.1391	STAT3mt
-4.82545	0.92792	STAT3mt
-4.83529	0.914105	STAT3mt
-4.73935	0.832163	STAT3mt
0.518344	4.09457	STAT3wt
-0.379599	1.61555	STAT3wt
-5.22574	0.628994	STAT3mt
1.02886	4.09729	STAT3wt
-4.96454	1.14548	STAT3mt
-4.99411	0.890516	STAT3mt
-0.268188	0.116417	STAT3wt
-4.67606	1.05716	STAT3mt
-5.04691	1.0602	STAT3mt
-4.80482	0.884878	STAT3mt
-4.86662	0.324849	STAT3mt
-4.47355	0.48871	STAT3mt
-4.98736	0.392324	STAT3mt
-1.48017	1.18385	STAT3mt
-5.18416	0.53462	STAT3mt
-4.66308	0.642659	STAT3mt
-0.23202	1.36193	STAT3wt
-5.06601	0.238512	STAT3mt
0.709641	4.16589	STAT3wt
-5.02363	1.1352	STAT3mt
0.888179	4.44068	STAT3wt
-4.68897	0.93736	STAT3mt
-5.42582	1.34132	STAT3mt
-4.89733	1.01589	STAT3mt
0.652484	4.57599	STAT3wt
0.329999	4.80458	STAT3wt
-5.29844	0.339766	STAT3mt
-4.69687	0.796851	STAT3mt
-4.5586	0.145564	STAT3mt
0.249617	3.91294	STAT3wt
-5.36544	0.161337	STAT3mt
0.957374	2.9681	STAT3wt
3.69805	-1.01978	STAT3wt
-4.82864	0.314131	STAT3mt
0.632085	4.35908	STAT3wt
-5.18085	1.10452	STAT3mt
-5.21756	0.56517	STAT3mt
-5.035	0.331448	STAT3mt
-0.0665128	1.46021	STAT3wt
-4.76013	0.363848	STAT3mt
-4.86342	0.967925	STAT3mt
-5.52886	0.505216	STAT3mt
-4.76503	0.263237	STAT3mt
1.23893	4.10438	STAT3wt
-4.84477	0.244149	STAT3mt
-4.83315	0.706887	STAT3mt
-4.65922	0.777439	STAT3mt
-4.61332	0.55519	STAT3mt
1.1915	4.50726	STAT3wt
0.677857	4.37921	STAT3wt
-3.58602	-0.905423	STAT3mt
-4.68686	0.671248	STAT3mt
-4.98181	0.923058	STAT3mt
-4.8532	0.891578	STAT3mt
-0.034894	1.29036	STAT3wt
-5.19635	0.427976	STAT3mt
-5.25161	0.718105	STAT3mt
-5.00122	0.829456	STAT3mt
0.0859272	1.1994	STAT3wt
-4.72408	0.792326	STAT3mt
1.51117	4.2294	STAT3wt
1.48655	4.21791	STAT3wt
0.282408	1.56224	STAT3wt
-4.64318	0.776959	STAT3mt
-1.86186	-1.46167	STAT3wt
-4.92435	0.593841	STAT3mt
1.04626	4.36895	STAT3wt
1.4519	4.31993	STAT3wt
0.502175	4.38633	STAT3wt
0.478202	4.0245	STAT3wt
0.580488	4.57926	STAT3wt
0.205816	4.55561	STAT3wt
-5.26826	0.236961	STAT3mt
-5.04192	0.500532	STAT3mt
-4.63322	0.737768	STAT3mt
-4.94125	0.910215	STAT3mt
-4.78021	0.823487	STAT3mt
-4.85542	1.0381	STAT3mt
1.2088	4.35595	STAT3wt
-4.80807	0.335028	STAT3mt
-5.02969	0.739999	STAT3mt
0.0582318	1.43454	STAT3wt
-4.4589	0.674023	STAT3mt
-4.88686	0.711077	STAT3mt
-5.10366	0.877891	STAT3mt
-1.65897	0.16322	STAT3wt
-5.59847	0.651088	STAT3mt
-5.48153	1.2551	STAT3mt
-2.80665	-0.704251	STAT3mt
-5.39703	0.257454	STAT3mt
-4.97574	0.571802	STAT3mt
-5.27012	0.8685	STAT3mt
-5.33374	0.193282	STAT3mt
-5.0092	0.396609	STAT3mt
1.03444	0.286428	STAT3wt
-4.69319	0.873713	STAT3mt
-5.14936	0.532778	STAT3mt
0.855646	4.44826	STAT3wt
-4.87292	0.798653	STAT3mt
-4.79823	0.553455	STAT3mt
-5.11168	0.519411	STAT3mt
1.14614	4.30816	STAT3wt
-4.61164	0.717468	STAT3mt
-5.3493	0.268906	STAT3mt
2.11068	-0.00730129	STAT3wt
0.295552	4.5659	STAT3wt
-4.87105	0.813902	STAT3mt
1.60977	0.720603	STAT3wt
-5.21499	0.538924	STAT3mt
-4.87556	0.760438	STAT3mt
1.12451	4.29615	STAT3wt
-5.16445	0.543813	STAT3mt
-4.82634	0.330684	STAT3mt
-2.48114	0.426255	STAT3mt
-4.87321	0.363665	STAT3mt
0.883477	4.16421	STAT3wt
-4.91241	1.01876	STAT3mt
-4.8843	1.0173	STAT3mt
-5.33661	0.207631	STAT3mt
-4.89397	0.83204	STAT3mt
-4.9481	0.222998	STAT3mt
1.09783	-0.409614	STAT3mt
-4.3576	0.314145	STAT3mt
-4.89524	0.955703	STAT3mt
0.658228	4.47747	STAT3wt
-5.61295	0.588916	STAT3mt
0.215221	4.51732	STAT3wt
0.371034	4.1762	STAT3wt
-4.96657	0.278324	STAT3mt
-4.9065	1.00934	STAT3mt
-5.08931	0.678774	STAT3mt
-5.10109	0.499116	STAT3mt
-4.69916	0.970867	STAT3mt
0.235246	4.48691	STAT3wt
-4.80935	0.218208	STAT3mt
-5.43125	0.560952	STAT3mt
-3.0716	0.898488	STAT3mt
-4.78876	0.298939	STAT3mt
-4.98007	0.423283	STAT3mt
0.495279	4.91882	STAT3wt
-5.56788	0.526393	STAT3mt
-4.79603	0.394774	STAT3mt
-0.0115602	1.40834	STAT3wt
-5.2897	0.225571	STAT3mt
1.35158	4.45454	STAT3wt
0.61936	3.95773	STAT3wt
0.357744	1.04327	STAT3wt
-4.94752	0.431484	STAT3mt
1.8031	0.337754	STAT3mt
-4.91563	1.14856	STAT3mt
-4.82583	0.526158	STAT3mt
0.57052	1.55752	STAT3wt
-5.07994	1.21498	STAT3mt
0.463585	4.00558	STAT3wt
-4.65047	1.00128	STAT3mt
-4.92027	1.08179	STAT3mt
-4.75361	0.61139	STAT3mt
0.394912	4.53292	STAT3wt
0.46406	1.45255	STAT3wt
-4.68755	0.743483	STAT3mt
-4.7109	0.496604	STAT3mt
0.529219	1.86555	STAT3wt
-5.55531	0.523331	STAT3mt
2.5523	-1.61311	STAT3wt
-4.91499	1.13639	STAT3mt
1.53744	4.22969	STAT3wt
-4.87079	1.04449	STAT3mt
-5.36588	0.523733	STAT3mt
-4.75649	0.35659	STAT3mt
-4.99997	0.744643	STAT3mt
1.03946	4.41765	STAT3wt
1.03721	4.54047	STAT3wt
-4.98377	0.657564	STAT3mt
-5.45506	0.509395	STAT3mt
-4.70378	0.798298	STAT3mt
-4.78912	0.56232	STAT3mt
0.516408	1.01793	STAT3wt
1.31764	4.2175	STAT3wt
-0.550437	-0.7691	STAT3wt
0.110747	4.17273	STAT3wt
-4.89667	0.85473	STAT3mt
-4.8771	0.23527	STAT3mt
-5.19996	0.715218	STAT3mt
0.721276	4.65447	STAT3wt
0.973516	-0.383338	STAT3mt
-5.14058	0.432456	STAT3mt
-4.65836	0.448768	STAT3mt
-4.88658	0.496541	STAT3mt
-5.28913	0.348944	STAT3mt
-5.0577	1.00689	STAT3mt
-5.07064	0.776049	STAT3mt
0.864972	4.23984	STAT3wt
-4.77194	0.788775	STAT3mt
-4.75446	0.924331	STAT3mt
0.282208	0.238039	STAT3wt
[truncated: 21,393 more rows]

## Sheet: Fig3e
Vbeta	Year	Clone Size	Description	Clone
Vb1	2011	78	TRBV9	Shrinking clone (Vb1)
Vb1	2015	37	TRBV9	Shrinking clone (Vb1)
Vb1	2018	10	TRBV9	Shrinking clone (Vb1)
Vb22	2011	5	TRBV2	Expanding clone 1 (Vb22)
Vb22	2015	21	TRBV2	Expanding clone 1 (Vb22)
Vb22	2018	24	TRBV2	Expanding clone 1 (Vb22)
Y640F mutation	2011	27	Y640F mutation	Y640F mutation
Y640F mutation	2015	21	Y640F mutation	Y640F mutation
Y640F mutation	2018	3	Y640F mutation	Y640F mutation

## Sheet: Fig4c
Type	Percentage of CD4+ CD57+
Healthy	10.8
Healthy	10.3
Healthy	14.7
Healthy	4.29
Healthy	2.67
Healthy	5.91
T-LGLL	19.5
T-LGLL	9.82
T-LGLL	12.5
T-LGLL	39.1
T-LGLL	38.3
T-LGLL	17.7

## Sheet: Fig3f
Cytotoxicity_Score1	UMAP_1	UMAP_2
1.12896	-7.29427	-2.15019
-0.742807	1.99309	4.36723
1.01974	-7.90517	-0.870231
0.381313	-2.37972	2.44104
-1.19437	4.0212	-3.66789
0.300844	-6.33237	-3.97681
-0.182354	0.682282	2.10301
0.333789	-5.08171	-0.782882
-0.000430508	-1.39243	-0.357855
0.778636	-5.03991	-0.547348
0.814904	-7.51919	-3.22644
-0.679891	3.10513	5.9745
1.4245	-6.83381	-1.89324
1.17654	-6.57017	-2.90472
-0.801961	5.61045	-2.96552
1.23087	-6.34532	-2.8913
1.69584	-5.86597	0.0296576
1.0829	-5.67511	-2.32724
0.173584	-0.779865	-0.945866
-1.01562	4.02627	-4.05695
0.658087	2.41376	-3.42436
0.731954	-6.45318	-2.90113
0.492496	2.56035	-3.54177
0.977353	-8.12713	-2.03084
0.429642	1.88289	6.21037
0.691955	-2.59159	-0.686361
0.915182	-5.52466	-2.07958
1.36214	-7.03967	-0.991138
0.673294	-2.6997	3.84911
-0.0343921	0.479101	5.37972
-0.247793	-1.08853	1.77702
0.213713	-1.35676	0.385453
0.803904	3.48321	-2.23236
-1.10154	4.52752	-3.18284
1.03651	-1.6016	2.40989
0.974679	-5.69712	-1.03101
0.0852277	-0.766457	2.23864
0.977866	-5.37004	-1.44269
0.981608	-4.39802	-0.175942
1.69166	-3.51732	3.16429
1.01354	-3.72612	1.28034
0.288483	-6.03139	-1.03464
1.79484	-6.41098	0.363201
0.890955	-2.3803	1.29387
-0.0879553	-2.12554	1.77114
-0.231462	3.12706	5.17381
-1.05928	3.03708	-4.22002
0.189523	1.98229	-3.239
1.41211	-6.94685	-1.02804
-0.350118	-1.06375	2.06619
1.27871	-7.44876	-1.66747
-0.549016	1.13223	0.347385
0.773049	-0.912097	3.68812
0.229913	2.46661	6.72772
0.692382	-6.60508	-4.08128
-0.99221	5.2322	-4.02435
-1.13182	4.06288	-2.58773
0.760107	-5.73615	-3.73166
-0.248611	0.767798	0.40559
-0.419625	0.90114	5.36407
[truncated: 7,953 more rows]

## Sheet: Fig4d
CD4+CD57+	CD4+ Dividing cells	Stimulation	Type
[truncated: 36 more rows]

[truncated: 23 more sheets: Fig5b, Fig6d, Fig1g, Fig2b, Fig2i, Fig2j, Fig2k, Fig3b, Fig3c, Fig3d, Fig4a, Fig4e, Fig5d, Fig5e, Fig6b, Fig6c, Fig6e, Fig1i, Fig1j, Fig2a …]
